# Supplementary material for: De novo transcriptome assembly and identification of G-Protein-Coupled-Receptors (GPCRs) in two species of monogenean parasites of fish
Source: Parasite. 2022 Nov 9;29:51. doi: 10.1051/parasite/2022052 (PMC9645230; doi:10.1051/parasite/2022052)
Supplement: Supplementary file 4 — – Supplementary Table S3. UniProt keyword annotation of putative proteins of Rhabdosynochus viridisi and Scutogyrus longicornis. – Supplementary Table S4. Information on each step of the classification of GPCRs of Rhabdosynochus viridisi and Scutogyrus longicornis. – Supplementary Table S5. Information on GPCR identification in each platyhelminth species. – Supplementary Table S6. Information on the e-values of the alignment of GPCRs. – Supplementary Table S7. UniProt annotation of putative proteins of Rhabdosynochus viridisi and Scutogyrus longicornis. – Supplementary Table S8. Domain annotation of putative proteins of Rhabdosynochus viridisi and Scutogyrus longicornis. – Supplementary Table S9. COG annotation of putative proteins of Rhabdosynochus viridisi and Scutogyrus longicornis. [file parasite-29-51-s4.zip]

Archive with 9 entries (9 files):
- parasite220026-4-olm/parasite220026-4-olm.pdf
- parasite220026-4-olm/parasite220026-5-olm.pdf
- parasite220026-4-olm/Supplementary_Table_S3_Phenotype.xls
- parasite220026-4-olm/Supplementary_Table_S4_GPCR.xls
- parasite220026-4-olm/Supplementary_Table_S5_GPCR_other_platyhelminths.xls
- parasite220026-4-olm/Supplementary_Table_S6_evalue.xls
- parasite220026-4-olm/Supplementary_Table_S7_uniprot.xls
- parasite220026-4-olm/Supplementary_Table_S8_domain.xls
- parasite220026-4-olm/Supplementary_Table_S9_COG.xls
