# Supplementary material for: De novo transcriptome assembly and identification of G-Protein-Coupled-Receptors (GPCRs) in two species of monogenean parasites of fish
Source: Parasite. 2022 Nov 9;29:51. doi: 10.1051/parasite/2022052 (PMC9645230; doi:10.1051/parasite/2022052)
Supplement: Supplementary file 4 — – Supplementary Table S3. UniProt keyword annotation of putative proteins of Rhabdosynochus viridisi and Scutogyrus longicornis. – Supplementary Table S4. Information on each step of the classification of GPCRs of Rhabdosynochus viridisi and Scutogyrus longicornis. – Supplementary Table S5. Information on GPCR identification in each platyhelminth species. – Supplementary Table S6. Information on the e-values of the alignment of GPCRs. – Supplementary Table S7. UniProt annotation of putative proteins of Rhabdosynochus viridisi and Scutogyrus longicornis. – Supplementary Table S8. Domain annotation of putative proteins of Rhabdosynochus viridisi and Scutogyrus longicornis. – Supplementary Table S9. COG annotation of putative proteins of Rhabdosynochus viridisi and Scutogyrus longicornis. [file parasite-29-51-s4.zip › parasite220026-4-olm/Supplementary_Table_S3_Phenotype.xls]

## Sheet: Hoja1
Supplementary Table S3. UniProt keyword annotation of putative proteins of Rhabdosynochus viridisi and Scutogyrus longicornis.
Species	Levels	Name	# sequences	% sequences
R. viridisi	3	organelle organization biogenesis variant	526	0.0551478
R. viridisi	3	embryonic cell organization biogenesis variant	339	0.035542
R. viridisi	3	cell fate specification variant	322	0.0337597
R. viridisi	3	egg laying variant	317	0.0332355
R. viridisi	3	organism pathogen response variant	311	0.0326064
R. viridisi	3	aldicarb response variant	286	0.0299853
R. viridisi	3	chemotaxis variant	278	0.0291466
R. viridisi	3	RNAi response variant	275	0.028832
R. viridisi	3	brood size variant	236	0.0247431
R. viridisi	3	defecation variant	234	0.0245334
R. viridisi	3	chemical resistant	233	0.0244286
R. viridisi	3	body posture variant	212	0.0222269
R. viridisi	3	drug resistant	211	0.022122
R. viridisi	3	mitochondria alignment variant	206	0.0215978
R. viridisi	3	vulva development variant	197	0.0206542
R. viridisi	3	sick	196	0.0205494
R. viridisi	3	basement membrane remodeling variant	190	0.0199203
R. viridisi	3	pattern protein expression variant	189	0.0198155
R. viridisi	3	neuron morphology variant	189	0.0198155
R. viridisi	3	RNA expression variant	188	0.0197106
R. viridisi	3	cell number increased	186	0.0195009
R. viridisi	3	oocyte morphology variant	185	0.0193961
R. viridisi	3	male morphology variant	178	0.0186622
R. viridisi	3	axon guidance variant	173	0.018138
R. viridisi	3	cell stress response variant	172	0.0180331
R. viridisi	3	cell migration variant	169	0.0177186
R. viridisi	3	lipid metabolism variant	163	0.0170895
R. viridisi	3	velocity of movement variant	162	0.0169847
R. viridisi	3	anchor cell invasion variant	158	0.0165653
R. viridisi	3	locomotor coordination variant	154	0.0161459
R. viridisi	3	chemical hypersensitive	141	0.014783
R. viridisi	3	sensillum morphology variant	128	0.01342
R. viridisi	3	meiotic chromosome organization variant	109	0.011428
R. viridisi	3	localized movement variant	108	0.0113231
R. viridisi	3	forward locomotion variant	107	0.0112183
R. viridisi	3	locomotion reduced	100	0.0104844
R. viridisi	3	epithelial system development variant	96	0.010065
R. viridisi	3	life span variant	94	0.00985532
R. viridisi	3	growth rate variant	92	0.00964563
R. viridisi	3	foraging behavior variant	92	0.00964563
R. viridisi	3	accumulated germline cell corpses	90	0.00943594
R. viridisi	3	neurite development variant	86	0.00901657
R. viridisi	3	nervous system physiology variant	85	0.00891172
R. viridisi	3	protein degradation variant	85	0.00891172
R. viridisi	3	level of protein expression variant	83	0.00870203
R. viridisi	3	endocytic transport defect	83	0.00870203
R. viridisi	3	vesicle organization variant	79	0.00828266
R. viridisi	3	pachytene progression during oogenesis variant	77	0.00807297
R. viridisi	3	muscle cell attachment variant	76	0.00796813
R. viridisi	3	nervous system development variant	71	0.00744391
R. viridisi	3	larval physiology variant	68	0.00712938
R. viridisi	3	pigmentation variant	68	0.00712938
R. viridisi	3	protein modification variant	62	0.00650031
R. viridisi	3	organism temperature response variant	61	0.00639547
R. viridisi	3	avoids bacterial lawn	55	0.00576641
R. viridisi	3	alimentary system development variant	50	0.00524219
R. viridisi	3	somatic gonad development variant	49	0.00513735
R. viridisi	3	germ cell compartment expansion variant	44	0.00461313
R. viridisi	3	early larval arrest	40	0.00419375
R. viridisi	3	germ cell cytoplasmic morphology variant	37	0.00387922
R. viridisi	3	rachis morphology variant	35	0.00366953
R. viridisi	3	male gonad development variant	34	0.00356469
R. viridisi	3	metal response variant	31	0.00325016
R. viridisi	3	dumpy	30	0.00314531
R. viridisi	3	diplotene progression during oogenesis variant	29	0.00304047
R. viridisi	3	male mating variant	28	0.00293563
R. viridisi	3	oocyte physiology variant	26	0.00272594
R. viridisi	3	transgene expression increased	25	0.00262109
R. viridisi	3	transgene expression reduced	24	0.00251625
R. viridisi	3	protruding vulva	18	0.00188719
R. viridisi	3	small	7	0.000733906
R. viridisi	4	cytokinesis variant emb	333	0.0364772
R. viridisi	4	muscle arm development defective	295	0.0323146
R. viridisi	4	carbon dioxide response variant	259	0.0283711
R. viridisi	4	sexually dimorphic development variant	249	0.0272757
R. viridisi	4	gonad sheath contractions variant	216	0.0236609
R. viridisi	4	cell proliferation increased	203	0.0222368
R. viridisi	4	tail morphology variant	196	0.02147
R. viridisi	4	drug induced gene expression variant	190	0.0208128
R. viridisi	4	developmental morphology variant	189	0.0207033
R. viridisi	4	negative chemotaxis variant	186	0.0203746
R. viridisi	4	protein phosphorylation variant	170	0.018622
R. viridisi	4	eating variant	159	0.017417
R. viridisi	4	lineage variant	157	0.0171979
R. viridisi	4	ovulation variant	150	0.0164312
R. viridisi	4	maintenance of gene silencing variant	150	0.0164312
R. viridisi	4	multivulva	147	0.0161025
R. viridisi	4	endoplasmic reticulum morphology variant	139	0.0152262
R. viridisi	4	defecation contraction variant	139	0.0152262
R. viridisi	4	cellular osmotic stress response variant	139	0.0152262
R. viridisi	4	enzyme activity reduced	136	0.0148976
R. viridisi	4	myopodia present	131	0.0143499
R. viridisi	4	cytoplasmic appearance defective early emb	128	0.0140213
R. viridisi	4	coiling frequency variant	126	0.0138022
R. viridisi	4	electrophysiology variant	117	0.0128163
R. viridisi	4	endomitotic oocytes	116	0.0127068
R. viridisi	4	X chromosome nondisjunction	116	0.0127068
R. viridisi	4	synaptic transmission variant	114	0.0124877
R. viridisi	4	mitotic spindle defective early emb	114	0.0124877
R. viridisi	4	Q neuroblast lineage migration variant	112	0.0122686
R. viridisi	4	gonad arm morphology variant	111	0.0121591
R. viridisi	4	seam cell morphology variant	108	0.0118304
R. viridisi	4	positive chemotaxis defective	108	0.0118304
R. viridisi	4	organism UV hypersensitive	104	0.0113923
R. viridisi	4	neuronal cell fate specification variant	101	0.0110636
R. viridisi	4	cell polarity variant	101	0.0110636
R. viridisi	4	cell number decreased	100	0.0109541
R. viridisi	4	protein aggregation induced behavior variant	98	0.010735
R. viridisi	4	loss of left right asymmetry	91	0.00996823
R. viridisi	4	embryonic arrest	90	0.00985869
R. viridisi	4	mRNA expression variant	90	0.00985869
R. viridisi	4	fat	90	0.00985869
R. viridisi	4	axon development variant	87	0.00953007
R. viridisi	4	early larval lethal	86	0.00942053
R. viridisi	4	coelomocyte physiology variant	85	0.00931099
R. viridisi	4	dye filling defect	82	0.00898236
R. viridisi	4	odorant positive chemotaxis variant	75	0.00821558
R. viridisi	4	aqueous positive chemotaxis variant	71	0.00777741
R. viridisi	4	amplitude of sinusoidal movement variant	70	0.00766787
R. viridisi	4	egg laying defective	69	0.00755833
R. viridisi	4	spontaneous mutation rate increased	67	0.00733925
R. viridisi	4	excretory secretory system development variant	66	0.00722971
R. viridisi	4	mechanosensation variant	65	0.00712017
R. viridisi	4	no induction of antimicrobial peptide expression after infection	63	0.00690108
R. viridisi	4	multiple anchor cells	60	0.00657246
R. viridisi	4	antihelmintic response variant	60	0.00657246
R. viridisi	4	RNAi resistant	59	0.00646292
R. viridisi	4	synapse morphology variant	58	0.00635338
R. viridisi	4	osmotic integrity variant	58	0.00635338
R. viridisi	4	axon trajectory variant	55	0.00602476
R. viridisi	4	sperm pseudopod variant	54	0.00591522
R. viridisi	4	pericellular component physiology variant	53	0.00580567
R. viridisi	4	gene expression level reduced	51	0.00558659
R. viridisi	4	forward point velocity variant	51	0.00558659
R. viridisi	4	thermotaxis variant	50	0.00547705
R. viridisi	4	body wall muscle thick filament variant	50	0.00547705
R. viridisi	4	cytoplasmic processing body variant	50	0.00547705
R. viridisi	4	apoptosis increased	50	0.00547705
R. viridisi	4	neuropil development variant	49	0.00536751
R. viridisi	4	body wall muscle development variant	47	0.00514843
R. viridisi	4	cell ionizing radiation response variant	46	0.00503889
R. viridisi	4	body posture wavelength variant	45	0.00492935
R. viridisi	4	pathogen resistance increased	45	0.00492935
R. viridisi	4	pronuclear nuclear appearance variant emb	44	0.00481981
R. viridisi	4	germline proliferation variant	44	0.00481981
R. viridisi	4	pleiotropic defects severe early emb	43	0.00471026
R. viridisi	4	clear	43	0.00471026
R. viridisi	4	organism oxidative stress response variant	40	0.00438164
R. viridisi	4	path curvature variant	35	0.00383394
R. viridisi	4	epithelial system physiology variant	34	0.00372439
R. viridisi	4	alimentary system morphology variant	34	0.00372439
R. viridisi	4	cell secretion variant	33	0.00361485
R. viridisi	4	dendrite development variant	32	0.00350531
R. viridisi	4	body posture amplitude variant	31	0.00339577
R. viridisi	4	antibody staining variant	31	0.00339577
R. viridisi	4	gut granule development variant	31	0.00339577
R. viridisi	4	organism toxic chemical response variant	30	0.00328623
R. viridisi	4	alae morphology variant	30	0.00328623
R. viridisi	4	male ray morphology variant	28	0.00306715
R. viridisi	4	lysosome organization biogenesis variant	28	0.00306715
R. viridisi	4	rachis narrow	26	0.00284807
R. viridisi	4	pathogen susceptibility increased	26	0.00284807
R. viridisi	4	no oocytes	26	0.00284807
R. viridisi	4	oocyte number decreased	26	0.00284807
R. viridisi	4	dauer development variant	26	0.00284807
R. viridisi	4	pachytene region organization variant	24	0.00262898
R. viridisi	4	hatching variant	23	0.00251944
R. viridisi	4	RAB-11 recycling endosome localization variant	23	0.00251944
R. viridisi	4	male mating defective	21	0.00230036
R. viridisi	4	cell differentiation variant	21	0.00230036
R. viridisi	4	hypoxia resistant	21	0.00230036
R. viridisi	4	molt variant	19	0.00208128
R. viridisi	4	nuclear appearance variant	19	0.00208128
R. viridisi	4	male somatic gonad development variant	19	0.00208128
R. viridisi	4	plasma membrane composition variant	18	0.00197174
R. viridisi	4	nicotine hypersensitive	18	0.00197174
R. viridisi	4	backward point velocity variant	18	0.00197174
R. viridisi	4	roaming variant	18	0.00197174
R. viridisi	4	multiple nuclei	17	0.0018622
R. viridisi	4	paralyzed	17	0.0018622
R. viridisi	4	oocyte septum formation variant	16	0.00175266
R. viridisi	4	foraging hyperactive	15	0.00164312
R. viridisi	4	cadmium hypersensitive	14	0.00153357
R. viridisi	4	chromosome condensation variant	13	0.00142403
R. viridisi	4	gonad vesiculated	13	0.00142403
R. viridisi	4	oocytes small	12	0.00131449
R. viridisi	4	miRNA expression variant	11	0.00120495
R. viridisi	4	sluggish	11	0.00120495
R. viridisi	4	germ cell compartment anucleate	10	0.00109541
R. viridisi	4	lysosome-related organelle morphology variant	9	0.000985869
R. viridisi	4	post hermaphrodite contact variant	9	0.000985869
R. viridisi	4	extended life span	7	0.000766787
R. viridisi	4	cell membrane organization biogenesis variant	6	0.000657246
R. viridisi	4	unfolded protein response variant	5	0.000547705
R. viridisi	4	germ cell compartment size variant	5	0.000547705
R. viridisi	4	shortened life span	5	0.000547705
R. viridisi	4	short	4	0.000438164
R. viridisi	4	defecation cycle variant	2	0.000219082
S. longicornis	3	organelle organization biogenesis variant	1042	0.0630674
S. longicornis	3	embryonic cell organization biogenesis variant	674	0.0407941
S. longicornis	3	organism pathogen response variant	601	0.0363757
S. longicornis	3	RNAi response variant	583	0.0352863
S. longicornis	3	cell fate specification variant	507	0.0306864
S. longicornis	3	egg laying variant	484	0.0292943
S. longicornis	3	chemotaxis variant	459	0.0277811
S. longicornis	3	brood size variant	402	0.0243312
S. longicornis	3	aldicarb response variant	402	0.0243312
S. longicornis	3	sick	399	0.0241496
S. longicornis	3	chemical resistant	380	0.0229996
S. longicornis	3	defecation variant	354	0.021426
S. longicornis	3	vulva development variant	349	0.0211234
S. longicornis	3	mitochondria alignment variant	342	0.0206997
S. longicornis	3	RNA expression variant	341	0.0206391
S. longicornis	3	drug resistant	333	0.0201549
S. longicornis	3	cell stress response variant	332	0.0200944
S. longicornis	3	basement membrane remodeling variant	329	0.0199128
S. longicornis	3	cell number increased	326	0.0197313
S. longicornis	3	cell migration variant	322	0.0194892
S. longicornis	3	body posture variant	307	0.0185813
S. longicornis	3	chemical hypersensitive	302	0.0182787
S. longicornis	3	oocyte morphology variant	293	0.0177339
S. longicornis	3	neuron morphology variant	288	0.0174313
S. longicornis	3	male morphology variant	273	0.0165234
S. longicornis	3	lipid metabolism variant	270	0.0163418
S. longicornis	3	pattern protein expression variant	255	0.015434
S. longicornis	3	locomotor coordination variant	247	0.0149498
S. longicornis	3	axon guidance variant	246	0.0148892
S. longicornis	3	velocity of movement variant	238	0.014405
S. longicornis	3	sensillum morphology variant	227	0.0137393
S. longicornis	3	meiotic chromosome organization variant	218	0.0131945
S. longicornis	3	anchor cell invasion variant	203	0.0122866
S. longicornis	3	pachytene progression during oogenesis variant	198	0.011984
S. longicornis	3	accumulated germline cell corpses	183	0.0110761
S. longicornis	3	epithelial system development variant	175	0.0105919
S. longicornis	3	forward locomotion variant	162	0.00980511
S. longicornis	3	life span variant	156	0.00944196
S. longicornis	3	localized movement variant	154	0.00932091
S. longicornis	3	muscle cell attachment variant	151	0.00913933
S. longicornis	3	growth rate variant	150	0.0090788
S. longicornis	3	vesicle organization variant	150	0.0090788
S. longicornis	3	endocytic transport defect	149	0.00901828
S. longicornis	3	nervous system physiology variant	147	0.00889723
S. longicornis	3	pigmentation variant	145	0.00877618
S. longicornis	3	neurite development variant	143	0.00865513
S. longicornis	3	foraging behavior variant	139	0.00841303
S. longicornis	3	level of protein expression variant	133	0.00804987
S. longicornis	3	alimentary system development variant	132	0.00798935
S. longicornis	3	protein degradation variant	128	0.00774725
S. longicornis	3	larval physiology variant	127	0.00768672
S. longicornis	3	locomotion reduced	123	0.00744462
S. longicornis	3	avoids bacterial lawn	121	0.00732357
S. longicornis	3	early larval arrest	119	0.00720252
S. longicornis	3	nervous system development variant	118	0.00714199
S. longicornis	3	protein modification variant	113	0.00683937
S. longicornis	3	organism temperature response variant	97	0.00587096
S. longicornis	3	germ cell compartment expansion variant	95	0.00574991
S. longicornis	3	somatic gonad development variant	92	0.00556833
S. longicornis	3	germ cell cytoplasmic morphology variant	75	0.0045394
S. longicornis	3	metal response variant	64	0.00387362
S. longicornis	3	rachis morphology variant	62	0.00375257
S. longicornis	3	diplotene progression during oogenesis variant	59	0.003571
S. longicornis	3	oocyte physiology variant	59	0.003571
S. longicornis	3	male gonad development variant	52	0.00314732
S. longicornis	3	male mating variant	45	0.00272364
S. longicornis	3	transgene expression increased	45	0.00272364
S. longicornis	3	dumpy	44	0.00266312
S. longicornis	3	transgene expression reduced	42	0.00254207
S. longicornis	3	protruding vulva	33	0.00199734
S. longicornis	3	small	14	0.000847355
S. longicornis	4	cytokinesis variant emb	650	0.0415628
S. longicornis	4	carbon dioxide response variant	461	0.0294776
S. longicornis	4	muscle arm development defective	410	0.0262165
S. longicornis	4	cell proliferation increased	394	0.0251934
S. longicornis	4	sexually dimorphic development variant	385	0.0246179
S. longicornis	4	negative chemotaxis variant	353	0.0225718
S. longicornis	4	endoplasmic reticulum morphology variant	322	0.0205896
S. longicornis	4	gonad sheath contractions variant	303	0.0193746
S. longicornis	4	developmental morphology variant	296	0.018927
S. longicornis	4	maintenance of gene silencing variant	272	0.0173924
S. longicornis	4	tail morphology variant	271	0.0173285
S. longicornis	4	multivulva	271	0.0173285
S. longicornis	4	cytoplasmic appearance defective early emb	267	0.0170727
S. longicornis	4	drug induced gene expression variant	264	0.0168809
S. longicornis	4	protein phosphorylation variant	262	0.016753
S. longicornis	4	gonad arm morphology variant	261	0.016689
S. longicornis	4	Q neuroblast lineage migration variant	259	0.0165612
S. longicornis	4	lineage variant	245	0.015666
S. longicornis	4	ovulation variant	243	0.0155381
S. longicornis	4	mitotic spindle defective early emb	237	0.0151544
S. longicornis	4	X chromosome nondisjunction	229	0.0146429
S. longicornis	4	enzyme activity reduced	228	0.0145789
S. longicornis	4	organism UV hypersensitive	223	0.0142592
S. longicornis	4	eating variant	216	0.0138116
S. longicornis	4	defecation contraction variant	212	0.0135559
S. longicornis	4	embryonic arrest	207	0.0132361
S. longicornis	4	myopodia present	205	0.0131083
S. longicornis	4	cellular osmotic stress response variant	199	0.0127246
S. longicornis	4	protein aggregation induced behavior variant	198	0.0126607
S. longicornis	4	electrophysiology variant	198	0.0126607
S. longicornis	4	seam cell morphology variant	194	0.0124049
S. longicornis	4	endomitotic oocytes	179	0.0114457
S. longicornis	4	positive chemotaxis defective	177	0.0113179
S. longicornis	4	coiling frequency variant	173	0.0110621
S. longicornis	4	synaptic transmission variant	168	0.0107424
S. longicornis	4	dye filling defect	164	0.0104866
S. longicornis	4	cell number decreased	160	0.0102308
S. longicornis	4	fat	160	0.0102308
S. longicornis	4	cell polarity variant	157	0.010039
S. longicornis	4	mRNA expression variant	151	0.00965535
S. longicornis	4	osmotic integrity variant	144	0.00920775
S. longicornis	4	neuronal cell fate specification variant	135	0.00863227
S. longicornis	4	RNAi resistant	133	0.00850438
S. longicornis	4	cell ionizing radiation response variant	132	0.00844044
S. longicornis	4	coelomocyte physiology variant	131	0.00837649
S. longicornis	4	excretory secretory system development variant	131	0.00837649
S. longicornis	4	axon development variant	121	0.00773707
S. longicornis	4	loss of left right asymmetry	114	0.00728947
S. longicornis	4	spontaneous mutation rate increased	109	0.00696976
S. longicornis	4	no induction of antimicrobial peptide expression after infection	108	0.00690581
S. longicornis	4	early larval lethal	106	0.00677793
S. longicornis	4	aqueous positive chemotaxis variant	105	0.00671398
S. longicornis	4	mechanosensation variant	104	0.00665004
S. longicornis	4	body wall muscle thick filament variant	100	0.00639427
S. longicornis	4	body posture wavelength variant	98	0.00626639
S. longicornis	4	egg laying defective	96	0.0061385
S. longicornis	4	organism oxidative stress response variant	95	0.00607456
S. longicornis	4	apoptosis increased	93	0.00594667
S. longicornis	4	multiple anchor cells	92	0.00588273
S. longicornis	4	pronuclear nuclear appearance variant emb	92	0.00588273
S. longicornis	4	pericellular component physiology variant	92	0.00588273
S. longicornis	4	cytoplasmic processing body variant	92	0.00588273
S. longicornis	4	amplitude of sinusoidal movement variant	91	0.00581879
S. longicornis	4	pleiotropic defects severe early emb	89	0.0056909
S. longicornis	4	gene expression level reduced	86	0.00549907
S. longicornis	4	axon trajectory variant	82	0.0052433
S. longicornis	4	organism toxic chemical response variant	81	0.00517936
S. longicornis	4	antihelmintic response variant	80	0.00511542
S. longicornis	4	forward point velocity variant	78	0.00498753
S. longicornis	4	body wall muscle development variant	77	0.00492359
S. longicornis	4	sperm pseudopod variant	75	0.0047957
S. longicornis	4	thermotaxis variant	74	0.00473176
S. longicornis	4	odorant positive chemotaxis variant	74	0.00473176
S. longicornis	4	gut granule development variant	72	0.00460387
S. longicornis	4	neuropil development variant	70	0.00447599
S. longicornis	4	dendrite development variant	69	0.00441205
S. longicornis	4	lysosome organization biogenesis variant	64	0.00409233
S. longicornis	4	germline proliferation variant	63	0.00402839
S. longicornis	4	pathogen resistance increased	63	0.00402839
S. longicornis	4	oocyte number decreased	62	0.00396445
S. longicornis	4	synapse morphology variant	62	0.00396445
S. longicornis	4	body posture amplitude variant	61	0.00390051
S. longicornis	4	clear	58	0.00370868
S. longicornis	4	nuclear appearance variant	58	0.00370868
S. longicornis	4	epithelial system physiology variant	57	0.00364473
S. longicornis	4	alimentary system morphology variant	56	0.00358079
S. longicornis	4	rachis narrow	55	0.00351685
S. longicornis	4	dauer development variant	54	0.00345291
S. longicornis	4	path curvature variant	54	0.00345291
S. longicornis	4	RAB-11 recycling endosome localization variant	53	0.00338896
S. longicornis	4	pathogen susceptibility increased	52	0.00332502
S. longicornis	4	cell secretion variant	50	0.00319714
S. longicornis	4	no oocytes	48	0.00306925
S. longicornis	4	male ray morphology variant	46	0.00294136
S. longicornis	4	hatching variant	46	0.00294136
S. longicornis	4	cell differentiation variant	45	0.00287742
S. longicornis	4	hypoxia resistant	45	0.00287742
S. longicornis	4	alae morphology variant	44	0.00281348
S. longicornis	4	pachytene region organization variant	44	0.00281348
S. longicornis	4	nicotine hypersensitive	41	0.00262165
S. longicornis	4	plasma membrane composition variant	41	0.00262165
S. longicornis	4	multiple nuclei	38	0.00242982
S. longicornis	4	gonad vesiculated	36	0.00230194
S. longicornis	4	cadmium hypersensitive	35	0.00223799
S. longicornis	4	male somatic gonad development variant	34	0.00217405
S. longicornis	4	oocyte septum formation variant	34	0.00217405
S. longicornis	4	chromosome condensation variant	33	0.00211011
S. longicornis	4	antibody staining variant	32	0.00204617
S. longicornis	4	germ cell compartment anucleate	30	0.00191828
S. longicornis	4	roaming variant	28	0.0017904
S. longicornis	4	male mating defective	26	0.00166251
S. longicornis	4	sluggish	23	0.00147068
S. longicornis	4	lysosome-related organelle morphology variant	20	0.00127885
S. longicornis	4	miRNA expression variant	20	0.00127885
S. longicornis	4	molt variant	19	0.00121491
S. longicornis	4	oocytes small	19	0.00121491
S. longicornis	4	short	19	0.00121491
S. longicornis	4	shortened life span	19	0.00121491
S. longicornis	4	unfolded protein response variant	17	0.00108703
S. longicornis	4	backward point velocity variant	16	0.00102308
S. longicornis	4	foraging hyperactive	15	0.000959141
S. longicornis	4	paralyzed	14	0.000895198
S. longicornis	4	post hermaphrodite contact variant	13	0.000831255
S. longicornis	4	defecation cycle variant	10	0.000639427
S. longicornis	4	extended life span	8	0.000511542
S. longicornis	4	cell membrane organization biogenesis variant	7	0.000447599
S. longicornis	4	germ cell compartment size variant	7	0.000447599
