# Supplementary material for: De novo transcriptome assembly and identification of G-Protein-Coupled-Receptors (GPCRs) in two species of monogenean parasites of fish
Source: Parasite. 2022 Nov 9;29:51. doi: 10.1051/parasite/2022052 (PMC9645230; doi:10.1051/parasite/2022052)
Supplement: Supplementary file 4 — – Supplementary Table S3. UniProt keyword annotation of putative proteins of Rhabdosynochus viridisi and Scutogyrus longicornis. – Supplementary Table S4. Information on each step of the classification of GPCRs of Rhabdosynochus viridisi and Scutogyrus longicornis. – Supplementary Table S5. Information on GPCR identification in each platyhelminth species. – Supplementary Table S6. Information on the e-values of the alignment of GPCRs. – Supplementary Table S7. UniProt annotation of putative proteins of Rhabdosynochus viridisi and Scutogyrus longicornis. – Supplementary Table S8. Domain annotation of putative proteins of Rhabdosynochus viridisi and Scutogyrus longicornis. – Supplementary Table S9. COG annotation of putative proteins of Rhabdosynochus viridisi and Scutogyrus longicornis. [file parasite-29-51-s4.zip › parasite220026-4-olm/Supplementary_Table_S4_GPCR.xls]

## Sheet: Hoja1
Supplementary Table S4. Information on each step of the classification of GPCRs of Rhabdosynochus viridisi and Scutogyrus longicornis.
INFORMATION_R_viridisi_S_longicornis				TMHMM		PFAM			INTERPRO		BLAST_NCBI			Annotation_Phylogeny_1			Annotation_Phylogeny_2
Id	Unnamed: 0	Class	Species	TM	Localitation_x	Pfam_Name	ID_Pfam	Annotation_Family	InterPro ID	InterPro_Description	Blast_NCBI	Especie	e-value	Annotation_Family	Annotation_Receptor	Annotation_Group_of_Protein	Annotation_Protein	Phylogeny_2
TRINITY_DN1309_c0_g1_i20.p3	368	Monogenea	R_viridisi	4	i73-92o104-121i142-163o191-209i	7tm_2	PF00002.25	Adhesion/Secretin	IPR000832	GPCR family 2 secretin-like	hypothetical protein CAPTEDRAFT_221006 [Capitella teleta]	Capitella te...	1e-41	Adhesion/Secretin	Adhesion_Unclassified	Adhesion_Unclassified_1
TRINITY_DN3823_c0_g1_i1.p2	431	Monogenea	R_viridisi	7	n5-12c21/22o435-456i468-487o507-528i540-559o579-603i624-644o650-669i	7tm_2	PF00002.25	Adhesion/Secretin	IPR000832	GPCR family 2 secretin-like	CELSR1 [Bugula neritina]	Bugula neritina	1e-22	Adhesion/Secretin	Adhesion_Unclassified	Adhesion_Unclassified_2
TRINITY_DN6826_c0_g1_i5.p2	455	Monogenea	R_viridisi	7	o20-42i54-76o96-118i130-152o172-194i214-231o243-266i	7tm_2	PF00002.25	Adhesion/Secretin	IPR000832	GPCR family 2 secretin-like	pigment-dispersing factor receptor [Euperipatoides rowelli]	Euperipatoid...	5e-46	Adhesion/Secretin	Secretin_Unclassified	Secretin_Unclassified_1
TRINITY_DN632_c0_g1_i17.p1	451	Monogenea	R_viridisi	7	n4-15c19/20o194-216i228-248o281-308i324-343o363-394i415-436o496-518i	Frizzled	PF01534.18	Frizzled	IPR000539	Frizzled/Smoothened transmembrane domain	Frizzled-1 [Euperipatoides kanangrensis]	Euperipatoid...	6e-144	Frizzled	Frizzled_Unclasified	Frizzled_Unclasified_1
TRINITY_DN778_c3_g1_i8.p2	465	Monogenea	R_viridisi	7	n3-11c16/17o228-250i262-282o309-331i351-370o390-418i438-458o491-513i	Frizzled	PF01534.18	Frizzled	IPR000539	Frizzled/Smoothened transmembrane domain	frizzled-5 [Lingula anatina]	Lingula anatina	2e-175	Frizzled	Frizzled_Unclasified	Frizzled_Unclasified_3
TRINITY_DN1477_c0_g3_i3.p1	370	Monogenea	R_viridisi	7	n4-15c20/21o228-253i294-314o351-372i436-455o491-519i603-627o647-670i	Frizzled	PF01534.18	Frizzled	IPR000539	Frizzled/Smoothened transmembrane domain	frizzled-4-like [Rhipicephalus sanguineus]	Rhipicephalu...	6e-45	Frizzled	Frizzled_Unclasified	Frizzled_Unclasified_4
TRINITY_DN1558_c2_g1_i1.p1	375	Monogenea	R_viridisi	7	n3-13c18/19o248-269i281-302o344-365i461-480o508-526i538-558o604-623i	Frizzled	PF01534.18	Frizzled	IPR000539	Frizzled/Smoothened transmembrane domain	frizzled-4-like [Lingula anatina]	Lingula anatina	2e-65	Frizzled	Frizzled_Unclasified	Frizzled_Unclasified_4
TRINITY_DN1047_c1_g1_i13.p1	358	Monogenea	R_viridisi	7	o62-86i98-118o163-185i205-224o244-272i323-346o389-409i	Frizzled	PF01534.18	Frizzled	IPR000539	Frizzled/Smoothened transmembrane domain	frizzled-9-like [Mizuhopecten yessoensis]	Mizuhopecten...	6e-77	Frizzled	Frizzled_Unclasified	Frizzled_Unclasified_5
TRINITY_DN30_c1_g1_i2.p1	413	Monogenea	R_viridisi	7	n5-16c21/22o210-231i243-259o299-320i341-359o379-405i436-456o500-519i	Frizzled	PF01534.18	Frizzled	IPR000539	Frizzled/Smoothened transmembrane domain	hypothetical protein CAPTEDRAFT_176783 [Capitella teleta]	Capitella te...	4e-122	Frizzled	Frizzled_Unclasified	Frizzled_Unclasified_5
TRINITY_DN8622_c0_g1_i7.p1	469	Monogenea	R_viridisi	3	o6-22i34-56o62-80i	7tm_3	PF00003.23	Glutamate	IPR017978	GPCR family 3 C-terminal	GRM3 [Mytilus coruscus]	Mytilus coru...	1e-37	Glutamate	mGluR	mGluR_1
TRINITY_DN1020_c2_g2_i1.p1	355	Monogenea	R_viridisi	7	o12-32i44-63o83-104i116-139o174-195i285-307o319-342i	7tm_1	PF00001.22	Rhodopsin	IPR000276	G protein-coupled receptor rhodopsin-like	Octopamine receptor beta-2R [Araneus ventricosus]	Araneus vent...	1e-58	Rhodopsin	Amine	Amine_1	OCT	OCT-1-2-3_1
TRINITY_DN1730_c0_g1_i16.p4	379	Monogenea	R_viridisi	3	i38-58o78-106i225-246o	7tm_1	PF00001.22	Rhodopsin	IPR000276	G protein-coupled receptor rhodopsin-like	5-hydroxytryptamine receptor 1 [Mytilus galloprovincialis]	Mytilus gall...	2e-27	Rhodopsin	Amine	Amine_1	SER	SER4_1
TRINITY_DN179978_c0_g1_i1.p1	382	Monogenea	R_viridisi	6	o6-31i43-64o76-103i124-144o164-191i288-308o	7tm_1	PF00001.22	Rhodopsin	IPR000276	G protein-coupled receptor rhodopsin-like	PREDICTED: putative tyramine receptor 2 [Neodiprion lecontei]	Neodiprion l...	3e-64	Rhodopsin	Amine	Amine_1	Amine_Unclassified	Amine_Unclassified_1
TRINITY_DN1812_c0_g1_i3.p1	383	Monogenea	R_viridisi	7	o6-30i42-61o81-102i123-145o165-188i342-369o375-396i	7tm_1	PF00001.22	Rhodopsin	IPR000276	G protein-coupled receptor rhodopsin-like	dopamine receptor 2-like [Mizuhopecten yessoensis]	Mizuhopecten...	2e-91	Rhodopsin	Amine	Amine_1	DOP	DOP4_1
TRINITY_DN26372_c0_g1_i8.p2	402	Monogenea	R_viridisi	7	o6-32i44-74o89-110i131-155o175-200i325-352o364-382i	7tm_1	PF00001.22	Rhodopsin	IPR000276	G protein-coupled receptor rhodopsin-like	hypothetical protein CAPTEDRAFT_24291 [Capitella teleta]	Capitella te...	9e-87	Rhodopsin	Amine	Amine_1	DOP	DOP4_1
TRINITY_DN2740_c1_g1_i2.p1	405	Monogenea	R_viridisi	3	o64-91i111-131o156-180i	7tm_1	PF00001.22	Rhodopsin	IPR000276	G protein-coupled receptor rhodopsin-like	PREDICTED: 5-hydroxytryptamine receptor 1D-like [Biomphalaria...	Biomphalaria...	1e-31	Rhodopsin	Amine	Amine_1	SER	SER4_1
TRINITY_DN297_c0_g1_i13.p1	410	Monogenea	R_viridisi	5	o15-39i51-73o79-111i132-152o172-192i	7tm_1	PF00001.22	Rhodopsin	IPR000276	G protein-coupled receptor rhodopsin-like	5-hydroxytryptamine receptor 7-like protein [Haliotis discus...	Haliotis dis...	1e-64	Rhodopsin	Amine	Amine_1	SER	SER_5HT-1_1
TRINITY_DN34804_c0_g1_i4.p1	422	Monogenea	R_viridisi	7	o12-37i49-73o85-107i127-149o169-191i274-295o307-326i	7tm_1	PF00001.22	Rhodopsin	IPR000276	G protein-coupled receptor rhodopsin-like	hypothetical protein CAPTEDRAFT_24565 [Capitella teleta]	Capitella te...	5e-65	Rhodopsin	Amine	Amine_1	Amine_Unclassified	Amine_Unclassified_2
TRINITY_DN462_c0_g1_i6.p1	437	Monogenea	R_viridisi	7	o20-45i57-81o101-126i146-170o193-216i499-520o540-556i	7tm_1	PF00001.22	Rhodopsin	IPR000276	G protein-coupled receptor rhodopsin-like	orphan G-protein coupled receptor 55 [Platynereis dumerilii]	Platynereis ...	2e-47	Rhodopsin	Amine	Amine_1	SER	SER1_1
TRINITY_DN4934_c0_g1_i9.p1	439	Monogenea	R_viridisi	7	n7-18c23/24o58-85i97-122o134-154i175-197o217-236i332-352o372-392i	7tm_1	PF00001.22	Rhodopsin	IPR000276	G protein-coupled receptor rhodopsin-like	5-hydroxytryptamine receptor 7 [Mytilus galloprovincialis]	Mytilus gall...	1e-107	Rhodopsin	Amine	Amine_1	SER	SER_5HT-1_1
TRINITY_DN602_c1_g2_i1.p1	448	Monogenea	R_viridisi	7	o14-39i51-75o81-109i130-154o174-200i304-323o335-355i	7tm_1	PF00001.22	Rhodopsin	IPR000276	G protein-coupled receptor rhodopsin-like	DgyrCDS13689 [Dimorphilus gyrociliatus]	Dimorphilus ...	1e-62	Rhodopsin	Amine	Amine_1	TYR	TYR2_1
TRINITY_DN6258_c0_g1_i4.p1	449	Monogenea	R_viridisi	7	n8-19c30/31o54-79i91-115o127-148i169-196o216-240i514-536o548-567i	7tm_1	PF00001.22	Rhodopsin	IPR000276	G protein-coupled receptor rhodopsin-like	muscarinic acetylcholine receptor [Mytilus galloprovincialis]	Mytilus gall...	1e-111	Rhodopsin	Amine	Amine_1	GAR	GAR1-2_1
TRINITY_DN741_c0_g1_i1.p2	461	Monogenea	R_viridisi	4	o24-45i57-78o98-119i140-163o	7tm_1	PF00001.22	Rhodopsin	IPR000276	G protein-coupled receptor rhodopsin-like	beta-2 adrenergic receptor-like [Galendromus occidentalis]	Galendromus ...	3e-35	Rhodopsin	Amine	Amine_1	SER	SER_Unclassified
TRINITY_DN7664_c0_g1_i5.p1	464	Monogenea	R_viridisi	6	o34-60i72-95o107-128i148-171o191-218i254-274o	7tm_1	PF00001.22	Rhodopsin	IPR000276	G protein-coupled receptor rhodopsin-like	unnamed protein product [Dimorphilus gyrociliatus]	Dimorphilus ...	1e-64	Rhodopsin	Amine	Amine_1	SER	SER_5HT-1_1
TRINITY_DN877_c1_g2_i4.p1	471	Monogenea	R_viridisi	6	o12-32i53-80o92-116i128-149o169-192i223-244o	7tm_1	PF00001.22	Rhodopsin	IPR000276	G protein-coupled receptor rhodopsin-like	PREDICTED: muscarinic acetylcholine receptor M2 isoform X2...	Fopius arisanus	3e-70	Rhodopsin	Amine	Amine_1	GAR	GAR1-2_1
TRINITY_DN284_c0_g1_i7.p2	408	Monogenea	R_viridisi	3	o25-56i77-97o127-152i	7tm_1	PF00001.22	Rhodopsin	IPR000276	G protein-coupled receptor rhodopsin-like	rhodopsin, GQ-coupled-like [Mizuhopecten yessoensis]	Mizuhopecten...	7e-82	Rhodopsin	Opsin	Opsin_1
TRINITY_DN318_c0_g1_i1.p6	415	Monogenea	R_viridisi	3	o6-24i66-94o106-125i	7tm_1	PF00001.22	Rhodopsin	IPR000276	G protein-coupled receptor rhodopsin-like	rhodopsin [Doryteuthis gahi]	Doryteuthis ...	5e-18	Rhodopsin	Opsin	Opsin_1
TRINITY_DN78_c0_g1_i1.p9	466	Monogenea	R_viridisi	3	o85-110i149-177o189-208i	7tm_1	PF00001.22	Rhodopsin	IPR000276	G protein-coupled receptor rhodopsin-like	hypothetical protein LOTGIDRAFT_108602 [Lottia gigantea]	Lottia gigantea	6e-37	Rhodopsin	Opsin	Opsin_1
TRINITY_DN13779_c0_g1_i2.p1	369	Monogenea	R_viridisi	7	o37-60i80-98o118-136i157-174o217-239i260-279o299-319i	7tm_1	PF00001.22	Rhodopsin	IPR000276	G protein-coupled receptor rhodopsin-like	hypothetical protein RvY_13769 [Ramazzottius varieornatus]	Ramazzottius...	3e-08	Rhodopsin	Orphan	Orphan_1
TRINITY_DN598_c1_g2_i8.p2	447	Monogenea	R_viridisi	7	n2-10c15/16o31-55i142-164o203-225i246-266o298-319i367-386o436-454i	7tm_1	PF00001.22	Rhodopsin	IPR000276	G protein-coupled receptor rhodopsin-like	GPR161 [Mytilus coruscus]	Mytilus coru...	9e-12	Rhodopsin	Orphan	Orphan_2
TRINITY_DN4393_c1_g1_i12.p3	435	Monogenea	R_viridisi	5	o12-33i54-76o110-131i233-259o292-309i	7tm_1	PF00001.22	Rhodopsin	IPR000276	G protein-coupled receptor rhodopsin-like	PREDICTED: 5-hydroxytryptamine receptor 2C-like [Ictalurus...	Ictalurus pu...	8e-05	Rhodopsin	Orphan	Orphan_3
TRINITY_DN4767_c0_g2_i10.p2	438	Monogenea	R_viridisi	3	o42-66i87-112o132-150i	7tm_1	PF00001.22	Rhodopsin	IPR000276	G protein-coupled receptor rhodopsin-like	allatostatin-A receptor-like [Stylophora pistillata]	Stylophora p...	1e-06	Rhodopsin	Orphan	Orphan_4
TRINITY_DN1490_c0_g1_i6.p1	372	Monogenea	R_viridisi	5	o20-42i49-70o90-111i132-152o172-198i	7tm_1	PF00001.22	Rhodopsin	IPR000276	G protein-coupled receptor rhodopsin-like	orexin receptor type 2-like [Lingula anatina]	Lingula anatina	5e-27	Rhodopsin	Orphan	Orphan_5
TRINITY_DN1982_c0_g1_i10.p4	387	Monogenea	R_viridisi	5	o30-54i66-85o105-124i144-162o191-216i	7tm_1	PF00001.22	Rhodopsin	IPR000276	G protein-coupled receptor rhodopsin-like	PREDICTED: melanopsin-like [Biomphalaria glabrata]	Biomphalaria...	8e-26	Rhodopsin	Orphan	Orphan_5
TRINITY_DN2483_c0_g1_i10.p2	397	Monogenea	R_viridisi	7	o26-49i123-143o163-186i198-220o240-265i350-370o382-400i	7tm_1	PF00001.22	Rhodopsin	IPR000276	G protein-coupled receptor rhodopsin-like	cholecystokinin receptor type A-like [Mizuhopecten yessoensis]	Mizuhopecten...	5e-14	Rhodopsin	Orphan	Orphan_5
TRINITY_DN27670_c0_g1_i6.p1	407	Monogenea	R_viridisi	5	o12-34i68-88o108-126i147-167o203-220i	7tm_1	PF00001.22	Rhodopsin	IPR000276	G protein-coupled receptor rhodopsin-like	Hypothetical predicted protein [Mytilus galloprovincialis]	Mytilus gall...	0.0004	Rhodopsin	Orphan	Orphan_5
TRINITY_DN53445_c0_g1_i2.p1	441	Monogenea	R_viridisi	7	o12-35i47-69o89-113i125-147o194-219i297-319o331-353i	7tm_1	PF00001.22	Rhodopsin	IPR000276	G protein-coupled receptor rhodopsin-like	melatonin receptor type 1C-like [Pomacea canaliculata]	Pomacea cana...	2e-31	Rhodopsin	Orphan	Orphan-melatonin_1
TRINITY_DN1840_c0_g2_i10.p2	384	Monogenea	R_viridisi	7	o32-57i69-95o107-128i149-168o202-228i249-270o282-306i	7tm_1	PF00001.22	Rhodopsin	IPR000276	G protein-coupled receptor rhodopsin-like	allatostatin-A receptor-like [Thrips palmi]	Thrips palmi	2e-56	Rhodopsin	Peptide	Peptide_1	Peptide_Unclassified	Peptide_Unclassified_8
TRINITY_DN196_c2_g1_i3.p1	386	Monogenea	R_viridisi	5	o6-23i35-59o71-95i115-132o166-188i	7tm_1	PF00001.22	Rhodopsin	IPR000276	G protein-coupled receptor rhodopsin-like	FMRFamide receptor-like [Mizuhopecten yessoensis]	Mizuhopecten...	2e-06	Rhodopsin	Peptide	Peptide_1	Peptide_Unclassified	Peptide_Unclassified_8
TRINITY_DN1184_c0_g1_i1.p1	362	Monogenea	R_viridisi	7	o30-55i67-90o110-131i143-163o187-214i235-259o271-294i	7tm_1	PF00001.22	Rhodopsin	IPR000276	G protein-coupled receptor rhodopsin-like	tachykinin-like peptides receptor 99D [Anoplophora glabripennis]	Anoplophora ...	2e-56	Rhodopsin	Peptide	Peptide_2	TK	TK_1
TRINITY_DN12023_c0_g2_i1.p1	364	Monogenea	R_viridisi	4	i21-43o63-89i159-179o199-218i	7tm_1	PF00001.22	Rhodopsin	IPR000276	G protein-coupled receptor rhodopsin-like	cardioacceleratory peptide receptor-like isoform X2...	Mizuhopecten...	1e-19	Rhodopsin	Peptide	Peptide_2	Peptide_Unclassified	Peptide_Unclassified_12
TRINITY_DN1663_c0_g1_i6.p1	377	Monogenea	R_viridisi	7	o41-69i81-101o121-142i163-189o209-236i294-312o362-389i	7tm_1	PF00001.22	Rhodopsin	IPR000276	G protein-coupled receptor rhodopsin-like	neuropeptide F receptor-like [Crassostrea virginica]	Crassostrea ...	2e-59	Rhodopsin	Peptide	Peptide_2	NPY	NPYR-1_1
TRINITY_DN2172_c0_g1_i1.p1	389	Monogenea	R_viridisi	7	o15-38i59-79o99-118i130-151o208-230i291-315o327-349i	7tm_1	PF00001.22	Rhodopsin	IPR000276	G protein-coupled receptor rhodopsin-like	neuropeptide FF receptor 2 [Eumetopias jubatus]	Eumetopias j...	8e-22	Rhodopsin	Peptide	Peptide_2	Peptide_Unclassified	Peptide_Unclassified_11
TRINITY_DN21973_c0_g2_i1.p1	391	Monogenea	R_viridisi	5	o20-40i61-84o104-132i153-174o194-216i	7tm_1	PF00001.22	Rhodopsin	IPR000276	G protein-coupled receptor rhodopsin-like	No significant similarity found.			Rhodopsin	Peptide	Peptide_2	Peptide_Unclassified	Peptide_Unclassified_8
TRINITY_DN2501_c0_g1_i2.p2	398	Monogenea	R_viridisi	7	o143-167i179-202o222-241i253-276o301-323i361-381o414-435i	7tm_1	PF00001.22	Rhodopsin	IPR000276	G protein-coupled receptor rhodopsin-like	NKY receptor 1 [Platynereis dumerilii]	Platynereis ...	3e-93	Rhodopsin	Peptide	Peptide_2	NKY	NKY_1
TRINITY_DN2620_c0_g1_i5.p1	401	Monogenea	R_viridisi	7	n8-16c24/25o48-69i81-101o121-142i162-183o203-227i255-283o326-346i	7tm_1	PF00001.22	Rhodopsin	IPR000276	G protein-coupled receptor rhodopsin-like	prolactin-releasing peptide receptor isoform X2 [Lingula anatina]	Lingula anatina	5e-48	Rhodopsin	Peptide	Peptide_2	NPY	NPY-F_4
TRINITY_DN2692_c1_g1_i10.p1	404	Monogenea	R_viridisi	7	o49-71i83-105o125-146i167-187o228-252i332-356o376-396i	7tm_1	PF00001.22	Rhodopsin	IPR000276	G protein-coupled receptor rhodopsin-like	substance-P receptor-like [Pecten maximus]	Pecten maximus	2e-42	Rhodopsin	Peptide	Peptide_2	Peptide_Unclassified	Peptide_Unclassified_13
TRINITY_DN3451_c0_g1_i10.p1	421	Monogenea	R_viridisi	5	o30-63i124-146o166-192i204-223o252-278i	7tm_1	PF00001.22	Rhodopsin	IPR000276	G protein-coupled receptor rhodopsin-like	Neuropeptide Y receptor [Lucilia cuprina]	Lucilia cuprina	6e-36	Rhodopsin	Peptide	Peptide_2	Luq-RYamide	Luq-Ryamide_1
TRINITY_DN3866_c0_g2_i5.p1	432	Monogenea	R_viridisi	7	o54-81i93-110o130-154i166-188o208-230i278-301o321-346i	7tm_1	PF00001.22	Rhodopsin	IPR000276	G protein-coupled receptor rhodopsin-like	neuropeptide F receptor-like [Crassostrea gigas]	Crassostrea ...	3e-65	Rhodopsin	Peptide	Peptide_2	NPY	NPYR-1_1
TRINITY_DN412_c0_g1_i1.p5	434	Monogenea	R_viridisi	4	i12-31o58-82i154-177o189-208i	7tm_1	PF00001.22	Rhodopsin	IPR000276	G protein-coupled receptor rhodopsin-like	hypothetical protein YQE_09537 [Dendroctonus ponderosae]	Dendroctonus...	9e-20	Rhodopsin	Peptide	Peptide_2	SIFa-NPFF	SIFa-NPFF_1
TRINITY_DN641_c0_g2_i1.p1	452	Monogenea	R_viridisi	3	o119-144i156-178o198-217i	7tm_1	PF00001.22	Rhodopsin	IPR000276	G protein-coupled receptor rhodopsin-like	neuropeptide F receptor-like [Pecten maximus]	Pecten maximus	6e-21	Rhodopsin	Peptide	Peptide_2	NPY	NPYR-1_1
TRINITY_DN6666_c0_g1_i1.p1	453	Monogenea	R_viridisi	7	o45-70i82-106o112-138i159-181o201-223i261-282o294-319i	7tm_1	PF00001.22	Rhodopsin	IPR000276	G protein-coupled receptor rhodopsin-like	prolactin-releasing peptide receptor [Lingula anatina]	Lingula anatina	5e-63	Rhodopsin	Peptide	Peptide_2	NKY	NKY_1
TRINITY_DN68230_c0_g2_i1.p1	454	Monogenea	R_viridisi	7	n4-15c19/20o43-65i77-105o117-138i158-177o197-223i269-286o342-362i	7tm_1	PF00001.22	Rhodopsin	IPR000276	G protein-coupled receptor rhodopsin-like	prolactin-releasing peptide receptor [Aplysia californica]	Aplysia cali...	3e-42	Rhodopsin	Peptide	Peptide_2	NPY	NPY-F_4
TRINITY_DN6884_c0_g1_i8.p1	456	Monogenea	R_viridisi	3	o6-25i37-58o92-115i	7tm_1	PF00001.22	Rhodopsin	IPR000276	G protein-coupled receptor rhodopsin-like	neuropeptide FF receptor 1 [Protobothrops mucrosquamatus]	Protobothrop...	5e-08	Rhodopsin	Peptide	Peptide_2	Peptide_Unclassified	Peptide_Unclassified_9
TRINITY_DN7624_c0_g1_i9.p1	462	Monogenea	R_viridisi	7	o67-92i104-124o144-162i182-201o225-246i354-374o394-413i	7tm_1	PF00001.22	Rhodopsin	IPR000276	G protein-coupled receptor rhodopsin-like	orexin receptor type 1 isoform X1 [Tetranychus urticae]	Tetranychus ...	1e-47	Rhodopsin	Peptide	Peptide_2	AT-Orexin	AT-Orexin_1
TRINITY_DN9294_c0_g2_i3.p1	472	Monogenea	R_viridisi	7	o36-61i73-91o111-132i152-170o220-247i268-289o338-361i	7tm_1	PF00001.22	Rhodopsin	IPR000276	G protein-coupled receptor rhodopsin-like	prolactin-releasing peptide receptor [Aplysia californica]	Aplysia cali...	3e-40	Rhodopsin	Peptide	Peptide_2	NPY	NPY-F_4
TRINITY_DN1695_c1_g1_i3.p1	378	Monogenea	R_viridisi	6	o99-125i137-163o183-204i225-242o294-314i349-370o	7tm_1	PF00001.22	Rhodopsin	IPR000276	G protein-coupled receptor rhodopsin-like	hypothetical protein LOTGIDRAFT_153588 [Lottia gigantea]	Lottia gigantea	6e-12	Rhodopsin	Peptide	Peptide_3	Peptide_Unclassified	Peptide_Unclassified_7
TRINITY_DN3127_c0_g1_i10.p1	414	Monogenea	R_viridisi	7	o15-39i78-99o105-132i153-174o194-215i236-257o263-285i	7tm_1	PF00001.22	Rhodopsin	IPR000276	G protein-coupled receptor rhodopsin-like	uncharacterized protein LOC113805006 [Penaeus vannamei]	Penaeus vann...	3e-06	Rhodopsin	Peptide	Peptide_3	Peptide_Unclassified	Peptide_Unclassified_8
TRINITY_DN375_c1_g1_i4.p1	430	Monogenea	R_viridisi	4	o36-56i68-86o92-112i124-144o	7tm_1	PF00001.22	Rhodopsin	IPR000276	G protein-coupled receptor rhodopsin-like	No significant similarity found.			Rhodopsin	Peptide	Peptide_3	Peptide_Unclassified	Peptide_Unclassified_10
TRINITY_DN5475_c0_g1_i1.p1	444	Monogenea	R_viridisi	3	o35-61i113-133o153-176i	7tm_1	PF00001.22	Rhodopsin	IPR000276	G protein-coupled receptor rhodopsin-like	pheromone biosynthesis-activating neuropeptide receptor...	Grapholita m...	3e-18	Rhodopsin	Peptide	Peptide_3	NMU	NMU_1
TRINITY_DN11673_c0_g4_i1.p1	361	Monogenea	R_viridisi	3	o20-44i64-84o104-125i	7tm_1	PF00001.22	Rhodopsin	IPR000276	G protein-coupled receptor rhodopsin-like	sex peptide receptor-like isoform X2 [Crassostrea virginica]	Crassostrea ...	1e-15	Rhodopsin	Peptide	Peptide_4	Peptide_Unclassified	Peptide_Unclassified_4
TRINITY_DN3248_c0_g1_i1.p1	416	Monogenea	R_viridisi	5	o12-38i50-75o87-108i129-149o169-190i	7tm_1	PF00001.22	Rhodopsin	IPR000276	G protein-coupled receptor rhodopsin-like	thyrotropin-releasing hormone receptor-like [Lingula anatina]	Lingula anatina	6e-27	Rhodopsin	Peptide	Peptide_4	TRH-EFLG	TRH_1
TRINITY_DN3387_c0_g1_i7.p1	419	Monogenea	R_viridisi	4	o20-39i51-72o92-113i134-153o	7tm_1	PF00001.22	Rhodopsin	IPR000276	G protein-coupled receptor rhodopsin-like	PREDICTED: probable G-protein coupled receptor B0563.6...	Biomphalaria...	4e-26	Rhodopsin	Peptide	Peptide_4	Peptide_Unclassified	Peptide_Unclassified_2
TRINITY_DN15204_c0_g1_i3.p1	374	Monogenea	R_viridisi	7	n6-13c21/22o58-81i93-115o135-154i189-209o238-264i298-315o327-346i	7tm_1	PF00001.22	Rhodopsin	IPR000276	G protein-coupled receptor rhodopsin-like	hypothetical protein LOTGIDRAFT_153588 [Lottia gigantea]	Lottia gigantea	2e-09	Rhodopsin	Peptide	Peptide_5	Peptide_Unclassified	Peptide_Unclassified_6
TRINITY_DN1943_c0_g1_i4.p1	385	Monogenea	R_viridisi	7	o84-106i118-141o161-191i212-230o290-309i374-398o418-436i	7tm_1	PF00001.22	Rhodopsin	IPR000276	G protein-coupled receptor rhodopsin-like	LOW QUALITY PROTEIN: sex peptide receptor-like [Crassostrea...	Crassostrea ...	1e-25	Rhodopsin	Peptide	Peptide_5	AstB	AstB_1
TRINITY_DN2564_c0_g1_i1.p1	399	Monogenea	R_viridisi	5	n4-15c20/21o30-51i63-81o87-105i139-160o180-200i	7tm_1	PF00001.22	Rhodopsin	IPR000276	G protein-coupled receptor rhodopsin-like	Hypothetical predicted protein [Mytilus galloprovincialis]	Mytilus gall...	5e-22	Rhodopsin	Peptide	Peptide_5	MS-MM	MM_1
TRINITY_DN3090_c0_g1_i5.p1	412	Monogenea	R_viridisi	7	o75-93i105-124o159-179i191-209o271-294i338-365o371-391i	7tm_1	PF00001.22	Rhodopsin	IPR000276	G protein-coupled receptor rhodopsin-like	PREDICTED: sex peptide receptor-like [Octopus bimaculoides]	Octopus bima...	3e-23	Rhodopsin	Peptide	Peptide_5	AstB	AstB_1
TRINITY_DN3519_c0_g1_i10.p2	423	Monogenea	R_viridisi	7	o35-56i68-91o111-133i145-170o182-205i278-303o323-343i	7tm_1	PF00001.22	Rhodopsin	IPR000276	G protein-coupled receptor rhodopsin-like	unnamed protein product [Mytilus coruscus]	Mytilus coru...	1e-24	Rhodopsin	Peptide	Peptide_5	Peptide_Unclassified	Peptide_Unclassified_1
TRINITY_DN1232_c0_g1_i1.p1	365	Monogenea	R_viridisi	5	o12-35i47-67o79-107i128-147o211-234i	7tm_1	PF00001.22	Rhodopsin	IPR000276	G protein-coupled receptor rhodopsin-like	uncharacterized protein LOC119655342 [Hermetia illucens]	Hermetia ill...	2e-19	Rhodopsin	Peptide	Peptide_6	AstB	AstB_2
TRINITY_DN1779_c0_g2_i1.p1	380	Monogenea	R_viridisi	6	o25-47i59-85o105-124i144-164o190-215i268-297o	7tm_1	PF00001.22	Rhodopsin	IPR000276	G protein-coupled receptor rhodopsin-like	hypothetical protein LOTGIDRAFT_105773 [Lottia gigantea]	Lottia gigantea	6e-26	Rhodopsin	Peptide	Peptide_6	MS-MM	MM_1
TRINITY_DN2081_c0_g1_i1.p1	388	Monogenea	R_viridisi	4	o46-67i112-134o163-187i208-228o	7tm_1	PF00001.22	Rhodopsin	IPR000276	G protein-coupled receptor rhodopsin-like	unnamed protein product [Dimorphilus gyrociliatus]	Dimorphilus ...	1e-07	Rhodopsin	Peptide	Peptide_6	FMRFa	FMRFa_1
TRINITY_DN2217_c0_g2_i1.p1	393	Monogenea	R_viridisi	7	n6-17c35/36o45-67i79-99o114-136i157-177o206-228i295-315o327-346i	7tm_1	PF00001.22	Rhodopsin	IPR000276	G protein-coupled receptor rhodopsin-like	hypothetical protein CAPTEDRAFT_213150 [Capitella teleta]	Capitella te...	8e-45	Rhodopsin	Peptide	Peptide_6	AstB	AstB_2
TRINITY_DN2303_c0_g1_i4.p1	394	Monogenea	R_viridisi	7	o17-42i49-71o102-124i163-181o227-249i293-315o321-340i	7tm_1	PF00001.22	Rhodopsin	IPR000276	G protein-coupled receptor rhodopsin-like	Hypothetical predicted protein [Mytilus galloprovincialis]	Mytilus gall...	2e-12	Rhodopsin	Peptide	Peptide_6	Peptide_Unclassified	Peptide_Unclassified_1
TRINITY_DN2745_c2_g1_i1.p1	406	Monogenea	R_viridisi	7	o20-48i60-80o100-124i145-164o184-205i252-270o290-311i	7tm_1	PF00001.22	Rhodopsin	IPR000276	G protein-coupled receptor rhodopsin-like	FMRFamide receptor-like [Mizuhopecten yessoensis]	Mizuhopecten...	7e-35	Rhodopsin	Peptide	Peptide_6	Peptide_Unclassified	Peptide_Unclassified_3
TRINITY_DN5845_c0_g2_i1.p1	446	Monogenea	R_viridisi	4	o20-41i53-73o93-114i135-155o	7tm_1	PF00001.22	Rhodopsin	IPR000276	G protein-coupled receptor rhodopsin-like	CLUMA_CG010572, isoform A [Clunio marinus]	Clunio marinus	2e-23	Rhodopsin	Peptide	Peptide_6	FMRFa	FMRFa_1
TRINITY_DN7079_c0_g2_i2.p2	458	Monogenea	R_viridisi	7	o39-61i73-97o117-138i159-176o212-238i259-278o298-317i	7tm_1	PF00001.22	Rhodopsin	IPR000276	G protein-coupled receptor rhodopsin-like	FMRFamide receptor-like [Crassostrea virginica]	Crassostrea ...	4e-64	Rhodopsin	Peptide	Peptide_6	NPY	NPY_2
TRINITY_DN10468_c0_g2_i1.p1	356	Monogenea	R_viridisi	7	o61-81i93-116o136-154i175-195o222-243i307-332o344-365i	7tm_1	PF00001.22	Rhodopsin	IPR000276	G protein-coupled receptor rhodopsin-like	FMRFamide receptor-like [Lingula anatina]	Lingula anatina	5e-46	Rhodopsin	Peptide	Peptide_7	Peptide_Unclassified	Peptide_Unclassified_5
TRINITY_DN1046_c0_g1_i10.p1	357	Monogenea	R_viridisi	5	o46-67i79-102o137-157i169-188o208-229i	7tm_1	PF00001.22	Rhodopsin	IPR000276	G protein-coupled receptor rhodopsin-like	uncharacterized protein LOC112554822 [Pomacea canaliculata]	Pomacea cana...	5e-11	Rhodopsin	Peptide	Peptide_7	Peptide_Unclassified	Peptide_Unclassified_5
TRINITY_DN11056_c0_g2_i11.p1	360	Monogenea	R_viridisi	6	i12-38o50-70i139-161o181-202i292-315o331-351i	7tm_1	PF00001.22	Rhodopsin	IPR000276	G protein-coupled receptor rhodopsin-like	hypothetical protein CAPTEDRAFT_208315 [Capitella teleta]	Capitella te...	4e-07	Rhodopsin	Peptide	Peptide_7	Peptide_Unclassified	Peptide_Unclassified_6
TRINITY_DN1604_c0_g1_i1.p6	376	Monogenea	R_viridisi	7	o40-57i69-91o116-135i155-178o216-237i271-290o322-340i	7tm_1	PF00001.22	Rhodopsin	IPR000276	G protein-coupled receptor rhodopsin-like	unnamed protein product [Mytilus coruscus]	Mytilus coru...	3e-05	Rhodopsin	Peptide	Peptide_7	Peptide_Unclassified	Peptide_Unclassified_5
TRINITY_DN22167_c0_g1_i1.p1	392	Monogenea	R_viridisi	7	o18-39i71-89o126-144i156-179o208-231i269-289o309-331i	7tm_1	PF00001.22	Rhodopsin	IPR000276	G protein-coupled receptor rhodopsin-like	growth hormone secretagogue receptor type 1-like [Pecten maximus]	Pecten maximus	1e-19	Rhodopsin	Peptide	Peptide_7	Peptide_Unclassified	Peptide_Unclassified_5
TRINITY_DN23632_c0_g1_i7.p1	395	Monogenea	R_viridisi	5	o6-27i43-61o95-114i164-184o204-226i	7tm_1	PF00001.22	Rhodopsin	IPR000276	G protein-coupled receptor rhodopsin-like	No significant similarity found.			Rhodopsin	Peptide	Peptide_7	Peptide_Unclassified	Peptide_Unclassified_5
TRINITY_DN25748_c0_g1_i1.p1	400	Monogenea	R_viridisi	7	o74-98i110-132o152-175i195-212o243-264i357-378o390-414i	7tm_1	PF00001.22	Rhodopsin	IPR000276	G protein-coupled receptor rhodopsin-like	growth hormone secretagogue receptor type 1-like [Pomacea...	Pomacea cana...	1e-57	Rhodopsin	Peptide	Peptide_7	Peptide_Unclassified	Peptide_Unclassified_5
TRINITY_DN2920_c0_g1_i6.p1	409	Monogenea	R_viridisi	7	o50-73i85-107o136-159i218-241o261-282i353-371o391-411i	7tm_1	PF00001.22	Rhodopsin	IPR000276	G protein-coupled receptor rhodopsin-like	hypothetical protein CAPTEDRAFT_111639 [Capitella teleta]	Capitella te...	2e-08	Rhodopsin	Peptide	Peptide_7	Peptide_Unclassified	Peptide_Unclassified_5
TRINITY_DN3273_c0_g1_i1.p1	417	Monogenea	R_viridisi	7	o6-34i46-65o93-113i134-156o176-203i244-264o284-305i	7tm_1	PF00001.22	Rhodopsin	IPR000276	G protein-coupled receptor rhodopsin-like	FMRFamide receptor [Crassostrea gigas]	Crassostrea ...	1e-23	Rhodopsin	Peptide	Peptide_7	Peptide_Unclassified	Peptide_Unclassified_5
TRINITY_DN33656_c0_g2_i1.p1	418	Monogenea	R_viridisi	7	o6-32i67-90o120-138i150-173o199-218i239-261o283-306i	7tm_1	PF00001.22	Rhodopsin	IPR000276	G protein-coupled receptor rhodopsin-like	neuropeptide SIFamide receptor-like [Crassostrea gigas]	Crassostrea ...	2e-06	Rhodopsin	Peptide	Peptide_7	Peptide_Unclassified	Peptide_Unclassified_5
TRINITY_DN366_c1_g1_i2.p1	428	Monogenea	R_viridisi	7	o22-46i58-80o100-123i135-153o188-207i245-267o293-315i	7tm_1	PF00001.22	Rhodopsin	IPR000276	G protein-coupled receptor rhodopsin-like	Hypothetical predicted protein [Mytilus galloprovincialis]	Mytilus gall...	2e-19	Rhodopsin	Peptide	Peptide_7	Peptide_Unclassified	Peptide_Unclassified_5
TRINITY_DN4017_c1_g1_i13.p1	433	Monogenea	R_viridisi	7	o36-57i69-91o111-130i151-174o194-216i268-289o295-315i	7tm_1	PF00001.22	Rhodopsin	IPR000276	G protein-coupled receptor rhodopsin-like	FMRFamide receptor [Crassostrea gigas]	Crassostrea ...	6e-23	Rhodopsin	Peptide	Peptide_7	Peptide_Unclassified	Peptide_Unclassified_5
TRINITY_DN46023_c0_g1_i1.p2	436	Monogenea	R_viridisi	6	o15-36i48-70o90-110i130-148o178-202i223-244o	7tm_1	PF00001.22	Rhodopsin	IPR000276	G protein-coupled receptor rhodopsin-like	hypothetical protein CAPTEDRAFT_184124 [Capitella teleta]	Capitella te...	2e-20	Rhodopsin	Peptide	Peptide_7	Peptide_Unclassified	Peptide_Unclassified_5
TRINITY_DN5058_c0_g1_i1.p1	440	Monogenea	R_viridisi	7	o53-78i90-123o143-163i184-207o227-247i304-324o344-365i	7tm_1	PF00001.22	Rhodopsin	IPR000276	G protein-coupled receptor rhodopsin-like	growth hormone secretagogue receptor type 1-like [Pomacea...	Pomacea cana...	1e-15	Rhodopsin	Peptide	Peptide_7	Peptide_Unclassified	Peptide_Unclassified_5
TRINITY_DN5844_c0_g3_i1.p1	445	Monogenea	R_viridisi	6	i27-50o80-98i110-130o155-177i198-221o243-266i	7tm_1	PF00001.22	Rhodopsin	IPR000276	G protein-coupled receptor rhodopsin-like	Hypothetical predicted protein [Mytilus galloprovincialis]	Mytilus gall...	7e-09	Rhodopsin	Peptide	Peptide_7	Peptide_Unclassified	Peptide_Unclassified_5
TRINITY_DN631_c1_g1_i1.p1	450	Monogenea	R_viridisi	7	o12-37i72-95o125-143i155-178o200-221i242-266o288-311i	7tm_1	PF00001.22	Rhodopsin	IPR000276	G protein-coupled receptor rhodopsin-like	FMRFamide receptor [Crassostrea gigas]	Crassostrea ...	8e-07	Rhodopsin	Peptide	Peptide_7	Peptide_Unclassified	Peptide_Unclassified_5
TRINITY_DN1517_c0_g1_i11.p1	373	Monogenea	R_viridisi	7	o14-36i48-66o96-117i138-162o182-208i237-264o284-304i	7tm_1	PF00001.22	Rhodopsin	IPR000276	G protein-coupled receptor rhodopsin-like	rhodopsin-like [Aplysia californica]	Aplysia cali...	6e-07	Rhodopsin	Peptide	Peptide_8	Peptide_Unclassified	Peptide_Unclassified_5
TRINITY_DN2401_c0_g1_i4.p1	396	Monogenea	R_viridisi	6	o31-49i61-78o98-117i138-159o179-200i410-431o	7tm_1	PF00001.22	Rhodopsin	IPR000276	G protein-coupled receptor rhodopsin-like	FMRFamide receptor-like [Lingula anatina]	Lingula anatina	1e-14	Rhodopsin	Peptide	Peptide_8	Peptide_Unclassified	Peptide_Unclassified_6
TRINITY_DN3028_c0_g1_i1.p1	411	Monogenea	R_viridisi	6	o24-49i61-82o88-106i148-167o187-204i284-305o	7tm_1	PF00001.22	Rhodopsin	IPR000276	G protein-coupled receptor rhodopsin-like	No significant similarity found.			Rhodopsin	Peptide	Peptide_8	Peptide_Unclassified	Peptide_Unclassified_6
TRINITY_DN34211_c0_g1_i1.p1	420	Monogenea	R_viridisi	3	o31-56i77-110o130-148i	7tm_1	PF00001.22	Rhodopsin	IPR000276	G protein-coupled receptor rhodopsin-like	hypothetical protein [Anaerolineales bacterium]	Anaerolineal...	0.003	Rhodopsin	Peptide	Peptide_8	Peptide_Unclassified	Peptide_Unclassified_5
TRINITY_DN371_c0_g2_i1.p1	429	Monogenea	R_viridisi	6	o30-50i70-94o106-128i149-171o191-213i247-269o	7tm_1	PF00001.22	Rhodopsin	IPR000276	G protein-coupled receptor rhodopsin-like	PREDICTED: neuromedin-U receptor 2-like [Biomphalaria glabrata]	Biomphalaria...	1e-23	Rhodopsin	Peptide	Peptide_8	Peptide_Unclassified	Peptide_Unclassified_5
TRINITY_DN763_c3_g1_i1.p1	463	Monogenea	R_viridisi	7	o26-47i59-82o102-124i145-168o188-210i244-266o295-316i	7tm_1	PF00001.22	Rhodopsin	IPR000276	G protein-coupled receptor rhodopsin-like	No significant similarity found.			Rhodopsin	Peptide	Peptide_8	Peptide_Unclassified	Peptide_Unclassified_5
TRINITY_DN8195_c1_g2_i1.p2	467	Monogenea	R_viridisi	7	n15-26c31/32o62-83i95-113o125-151i172-195o207-228i262-284o311-336i	7tm_1	PF00001.22	Rhodopsin	IPR000276	G protein-coupled receptor rhodopsin-like	growth hormone secretagogue receptor type 1-like isoform X4...	Mizuhopecten...	2e-23	Rhodopsin	Peptide	Peptide_8	Peptide_Unclassified	Peptide_Unclassified_5
TRINITY_DN17144_c0_g1_i1.p2	473	Monogenea	R_viridisi	7	o26-47i59-78o90-111i132-153o165-187i224-244o275-298i	7tm_1	PF00001.22	Rhodopsin	IPR000276	G protein-coupled receptor rhodopsin-like	No significant similarity found.			Rhodopsin	Peptide	Peptide_8	Peptide_Unclassified	Peptide_Unclassified_8
TRINITY_DN1189_c1_g1_i2.p1	363	Monogenea	R_viridisi	7	o20-47i59-83o103-128i140-161o191-213i234-259o279-296i	7tm_1	PF00001.22	Rhodopsin	IPR000276	G protein-coupled receptor rhodopsin-like	hypothetical protein CAPTEDRAFT_191064 [Capitella teleta]	Capitella te...	8e-24	Rhodopsin	Peptide	Peptide-AO_1	Peptide_Unclassified	Peptide_Unclassified_8
TRINITY_DN1489_c3_g1_i11.p3	371	Monogenea	R_viridisi	5	o40-61i73-93o113-144i165-185o218-244i	7tm_1	PF00001.22	Rhodopsin	IPR000276	G protein-coupled receptor rhodopsin-like	hypothetical protein CAPTEDRAFT_191064 [Capitella teleta]	Capitella te...	1e-05	Rhodopsin	Peptide	Peptide-AO_1	Peptide_Unclassified	Peptide_Unclassified_8
TRINITY_DN21895_c0_g1_i1.p1	390	Monogenea	R_viridisi	4	i7-26o46-68i80-99o130-158i	7tm_1	PF00001.22	Rhodopsin	IPR000276	G protein-coupled receptor rhodopsin-like	hypothetical protein CAPTEDRAFT_208570 [Capitella teleta]	Capitella te...	1e-12	Rhodopsin	Peptide	Peptide-AO_1	Peptide_Unclassified	Peptide_Unclassified_8
TRINITY_DN2639_c0_g1_i1.p1	403	Monogenea	R_viridisi	7	o6-31i43-65o92-109i130-156o176-204i225-245o265-285i	7tm_1	PF00001.22	Rhodopsin	IPR000276	G protein-coupled receptor rhodopsin-like	hypothetical protein CAPTEDRAFT_185678 [Capitella teleta]	Capitella te...	8e-33	Rhodopsin	Peptide	Peptide-AO_1	Peptide_Unclassified	Peptide_Unclassified_8
TRINITY_DN3586_c0_g1_i1.p1	424	Monogenea	R_viridisi	7	o6-28i40-64o84-103i123-143o169-188i209-232o252-273i	7tm_1	PF00001.22	Rhodopsin	IPR000276	G protein-coupled receptor rhodopsin-like	hypothetical protein CAPTEDRAFT_185678 [Capitella teleta]	Capitella te...	6e-07	Rhodopsin	Peptide	Peptide-AO_1	Peptide_Unclassified	Peptide_Unclassified_8
TRINITY_DN3586_c0_g2_i2.p1	425	Monogenea	R_viridisi	7	o18-43i55-75o99-122i134-157o187-207i228-252o272-290i	7tm_1	PF00001.22	Rhodopsin	IPR000276	G protein-coupled receptor rhodopsin-like	hypothetical protein CAPTEDRAFT_208570 [Capitella teleta]	Capitella te...	2e-18	Rhodopsin	Peptide	Peptide-AO_1	Peptide_Unclassified	Peptide_Unclassified_8
TRINITY_DN3586_c0_g3_i1.p1	426	Monogenea	R_viridisi	7	o12-41i53-74o103-124i136-156o181-206i227-250o270-289i	7tm_1	PF00001.22	Rhodopsin	IPR000276	G protein-coupled receptor rhodopsin-like	hypothetical protein CAPTEDRAFT_185678 [Capitella teleta]	Capitella te...	4e-27	Rhodopsin	Peptide	Peptide-AO_1	Peptide_Unclassified	Peptide_Unclassified_8
TRINITY_DN6_c1_g2_i1.p1	457	Monogenea	R_viridisi	7	o6-26i38-63o83-108i120-140o176-196i217-241o261-278i	7tm_1	PF00001.22	Rhodopsin	IPR000276	G protein-coupled receptor rhodopsin-like	hypothetical protein CAPTEDRAFT_185678 [Capitella teleta]	Capitella te...	9e-33	Rhodopsin	Peptide	Peptide-AO_1	Peptide_Unclassified	Peptide_Unclassified_8
TRINITY_DN8277_c0_g1_i2.p2	468	Monogenea	R_viridisi	4	o12-30i37-60o94-116i137-162o	7tm_1	PF00001.22	Rhodopsin	IPR000276	G protein-coupled receptor rhodopsin-like	No significant similarity found.			Rhodopsin	Peptide	Peptide-AO_1	Peptide_Unclassified	Peptide_Unclassified_8
TRINITY_DN653_c0_g1_i4__g.72311	564	Monogenea	S_longicornis	7	o823-843i855-873o879-901i921-942o962-988i1009-1029o1035-1055i	7tm_2	PF00002.25	Adhesion/Secretin	IPR000832	GPCR family 2 secretin-like	uncharacterized protein LOC113685459 [Pocillopora damicornis]	Pocillopora ...	9e-22	Adhesion/Secretin	Adhesion_Unclassified	Adhesion_Unclassified_2
TRINITY_DN3482_c0_g1_i10__g.13892	541	Monogenea	S_longicornis	4	o46-68i80-99o119-137i149-168o	7tm_2	PF00002.25	Adhesion/Secretin	IPR000832	GPCR family 2 secretin-like	calcitonin gene-related peptide type 1 receptor-like...	Ctenocephali...	5e-16	Adhesion/Secretin	Secretin_Unclassified	Secretin_Unclassified_1
TRINITY_DN3687_c0_g1_i3__g.53272	543	Monogenea	S_longicornis	3	n3-14c19/20o185-207i219-239o270-298i	Frizzled	PF01534.18	Frizzled	IPR000539	Frizzled/Smoothened transmembrane domain	frizzled precursor [Tribolium castaneum]	Tribolium ca...	1e-37	Frizzled	Frizzled_Unclasified	Frizzled_Unclasified_1
TRINITY_DN2311_c0_g1_i1__g.75351	518	Monogenea	S_longicornis	4	i5-27o47-69i94-115o155-177i	Frizzled	PF01534.18	Frizzled	IPR000539	Frizzled/Smoothened transmembrane domain	frizzled-8-like [Cynoglossus semilaevis]	Cynoglossus ...	1e-27	Frizzled	Frizzled_Unclasified	Frizzled_Unclasified_2
TRINITY_DN7494_c0_g2_i1__g.37363	573	Monogenea	S_longicornis	7	n19-28c33/34o221-243i255-275o326-348i368-387o407-435i471-498o543-562i	Frizzled	PF01534.18	Frizzled	IPR000539	Frizzled/Smoothened transmembrane domain	hypothetical protein CAPTEDRAFT_176783 [Capitella teleta]	Capitella te...	2e-121	Frizzled	Frizzled_Unclasified	Frizzled_Unclasified_5
TRINITY_DN5560_c0_g1_i5__g.69608	559	Monogenea	S_longicornis	7	n4-19c26/27o211-235i247-270o282-300i321-339o396-414i426-446o458-480i	7tm_3	PF00003.23	Glutamate	IPR017978	GPCR family 3 C-terminal	PREDICTED: probable G-protein coupled receptor 158 [Biomphalar...	Biomphalaria...	4e-99	Glutamate	GABA	GABA_1
TRINITY_DN1294_c0_g5_i1__g.34371	486	Monogenea	S_longicornis	3	o6-22i34-56o62-80i	7tm_3	PF00003.23	Glutamate	IPR017978	GPCR family 3 C-terminal	GRM3 [Mytilus coruscus]	Mytilus coru...	6e-41	Glutamate	mGluR	mGluR_1
TRINITY_DN9279_c0_g1_i4__g.36784	584	Monogenea	S_longicornis	3	o33-54i66-90o102-124i	7tm_3	PF00003.23	Glutamate	IPR017978	GPCR family 3 C-terminal	PREDICTED: metabotropic glutamate receptor 2-like [Priapulus...	Priapulus ca...	6e-15	Glutamate	MGlurSmed	MGlurSmed_1
TRINITY_DN110_c0_g2_i1__g.46403	478	Monogenea	S_longicornis	3	o6-27i47-69o89-118i	7tm_1	PF00001.22	Rhodopsin	IPR000276	G protein-coupled receptor rhodopsin-like	5-hydroxytryptamine receptor [Lingula anatina]	Lingula anatina	4e-29	Rhodopsin	Amine	Amine_1	SER	SER4_1
TRINITY_DN12145_c0_g1_i1__g.36941	482	Monogenea	S_longicornis	5	o15-39i51-70o90-111i132-152o172-192i	7tm_1	PF00001.22	Rhodopsin	IPR000276	G protein-coupled receptor rhodopsin-like	dopamine D2-like receptor [Galendromus occidentalis]	Galendromus ...	3e-58	Rhodopsin	Amine	Amine_1	DOP	DOP2_1
TRINITY_DN12791_c1_g1_i2__g.63014	485	Monogenea	S_longicornis	7	o16-40i52-73o93-114i135-159o179-206i246-272o284-306i	7tm_1	PF00001.22	Rhodopsin	IPR000276	G protein-coupled receptor rhodopsin-like	PREDICTED: octopamine receptor-like isoform X2 [Lepisosteus...	Lepisosteus ...	1e-14	Rhodopsin	Amine	Amine_1	Amine_Unclassified	Amine_Unclassified_3
TRINITY_DN17301_c0_g2_i1__g.33733	495	Monogenea	S_longicornis	7	o33-57i69-93o108-129i150-170o190-211i522-542o562-580i	7tm_1	PF00001.22	Rhodopsin	IPR000276	G protein-coupled receptor rhodopsin-like	Octopamine receptor [Papilio xuthus]	Papilio xuthus	4e-47	Rhodopsin	Amine	Amine_1	Amine_Unclassified	Amine_Unclassified_2
TRINITY_DN1786_c0_g1_i2__g.73221	498	Monogenea	S_longicornis	5	o26-49i61-78o98-120i141-166o186-208i	7tm_1	PF00001.22	Rhodopsin	IPR000276	G protein-coupled receptor rhodopsin-like	hypothetical protein CAPTEDRAFT_43688 [Capitella teleta]	Capitella te...	1e-48	Rhodopsin	Amine	Amine_1	SER	SER1_1
TRINITY_DN225_c0_g2_i3__g.23378	513	Monogenea	S_longicornis	7	o20-48i69-91o97-116i137-159o188-215i317-337o357-376i	7tm_1	PF00001.22	Rhodopsin	IPR000276	G protein-coupled receptor rhodopsin-like	DgyrCDS13689 [Dimorphilus gyrociliatus]	Dimorphilus ...	1e-85	Rhodopsin	Amine	Amine_1	TYR	TYR2_1
TRINITY_DN2339_c0_g1_i1__g.74874	519	Monogenea	S_longicornis	6	n7-15c22/23o63-90i102-124o144-166i178-199o219-241i336-361o	7tm_1	PF00001.22	Rhodopsin	IPR000276	G protein-coupled receptor rhodopsin-like	5-hydroxytryptamine receptor 7-like protein [Haliotis discus...	Haliotis dis...	2e-82	Rhodopsin	Amine	Amine_1	SER	SER_5HT-1_1
TRINITY_DN34482_c0_g1_i1__g.28540	539	Monogenea	S_longicornis	5	o6-23i35-55o75-92i112-135o167-190i	7tm_1	PF00001.22	Rhodopsin	IPR000276	G protein-coupled receptor rhodopsin-like	gar-1 [Bugula neritina]	Bugula neritina	3e-71	Rhodopsin	Amine	Amine_1	GAR	GAR1-2_1
TRINITY_DN4051_c0_g1_i1__g.13135	549	Monogenea	S_longicornis	7	o27-49i61-86o106-131i143-167o187-210i330-349o369-388i	7tm_1	PF00001.22	Rhodopsin	IPR000276	G protein-coupled receptor rhodopsin-like	octopamine receptor beta-3R-like [Nicrophorus vespilloides]	Nicrophorus ...	2e-92	Rhodopsin	Amine	Amine_1	OCT	OCT-1-2-3_1
TRINITY_DN4360_c0_g1_i1__g.60516	550	Monogenea	S_longicornis	6	o31-59i66-89o95-125i146-169o189-211i259-279o	7tm_1	PF00001.22	Rhodopsin	IPR000276	G protein-coupled receptor rhodopsin-like	DgyrCDS10273 [Dimorphilus gyrociliatus]	Dimorphilus ...	3e-61	Rhodopsin	Amine	Amine_1	SER	SER_5HT-1_1
TRINITY_DN4874_c0_g1_i2__g.55762	551	Monogenea	S_longicornis	7	o14-39i51-76o88-111i132-152o172-192i481-505o525-545i	7tm_1	PF00001.22	Rhodopsin	IPR000276	G protein-coupled receptor rhodopsin-like	putative 5-Hydroxytryptamine receptor 5 [Hirudo verbana]	Hirudo verbana	7e-89	Rhodopsin	Amine	Amine_1	SER	SER_5HT-1_1
TRINITY_DN5045_c0_g2_i1__g.56682	554	Monogenea	S_longicornis	5	o12-40i47-69o89-109i129-149o169-194i	7tm_1	PF00001.22	Rhodopsin	IPR000276	G protein-coupled receptor rhodopsin-like	5-hydroxytryptamine receptor-like [Pecten maximus]	Pecten maximus	6e-74	Rhodopsin	Amine	Amine_1	SER	SER4_1
TRINITY_DN6048_c0_g3_i1__g.62845	561	Monogenea	S_longicornis	7	o6-30i42-64o92-113i134-153o173-195i326-354o360-382i	7tm_1	PF00001.22	Rhodopsin	IPR000276	G protein-coupled receptor rhodopsin-like	hypothetical protein CAPTEDRAFT_24291 [Capitella teleta]	Capitella te...	1e-93	Rhodopsin	Amine	Amine_1	DOP	DOP4_1
TRINITY_DN7590_c0_g2_i1__g.10701	574	Monogenea	S_longicornis	4	o31-55i67-91o111-131i152-173o	7tm_1	PF00001.22	Rhodopsin	IPR000276	G protein-coupled receptor rhodopsin-like	PREDICTED: alpha-2C adrenergic receptor-like [Branchiostoma...	Branchiostom...	9e-25	Rhodopsin	Amine	Amine_1	Amine_Unclassified	Amine_Unclassified_1
TRINITY_DN1271_c0_g1_i1__g.34695	484	Monogenea	S_longicornis	3	o12-32i53-73o99-121i	7tm_1	PF00001.22	Rhodopsin	IPR000276	G protein-coupled receptor rhodopsin-like	rhodopsin, GQ-coupled-like [Mizuhopecten yessoensis]	Mizuhopecten...	8e-42	Rhodopsin	Opsin	Opsin_1
TRINITY_DN1884_c0_g1_i1__g.5335	503	Monogenea	S_longicornis	4	o50-73i85-110o122-143i176-196o	7tm_1	PF00001.22	Rhodopsin	IPR000276	G protein-coupled receptor rhodopsin-like	c-like opsin [Tripedalia cystophora]	Tripedalia c...	1e-21	Rhodopsin	Opsin	Opsin_1
TRINITY_DN255_c0_g3_i1__g.23455	523	Monogenea	S_longicornis	4	i21-41o71-93i140-163o175-194i	7tm_1	PF00001.22	Rhodopsin	IPR000276	G protein-coupled receptor rhodopsin-like	hypothetical protein EGW08_010471 [Elysia chlorotica]	Elysia chlor...	2e-66	Rhodopsin	Opsin	Opsin_1
TRINITY_DN342_c2_g1_i2__g.1625	536	Monogenea	S_longicornis	4	i21-41o71-93i140-163o175-193i	7tm_1	PF00001.22	Rhodopsin	IPR000276	G protein-coupled receptor rhodopsin-like	rhodopsin [Ambigolimax valentianus]	Ambigolimax ...	8e-62	Rhodopsin	Opsin	Opsin_1
TRINITY_DN342_c2_g3_i1__g.1617	537	Monogenea	S_longicornis	4	i21-41o71-93i140-163o175-193i	7tm_1	PF00001.22	Rhodopsin	IPR000276	G protein-coupled receptor rhodopsin-like	opsin [Acanthopleura granulata]	Acanthopleur...	6e-59	Rhodopsin	Opsin	Opsin_1
TRINITY_DN6082_c0_g1_i1__g.62693	562	Monogenea	S_longicornis	3	o24-45i66-86o112-141i	7tm_1	PF00001.22	Rhodopsin	IPR000276	G protein-coupled receptor rhodopsin-like	hypothetical protein EGW08_010475 [Elysia chlorotica]	Elysia chlor...	3e-33	Rhodopsin	Opsin	Opsin_1
TRINITY_DN8090_c0_g1_i3__g.69001	576	Monogenea	S_longicornis	7	o13-33i54-80o92-113i133-155o182-212i224-245o265-284i	7tm_1	PF00001.22	Rhodopsin	IPR000276	G protein-coupled receptor rhodopsin-like	opsin [Chiton virgulatus]	Chiton virgu...	7e-30	Rhodopsin	Opsin	Opsin_1
TRINITY_DN911_c0_g1_i1__g.4665	583	Monogenea	S_longicornis	7	o58-80i92-111o131-151i172-199o219-243i291-319o331-350i	7tm_1	PF00001.22	Rhodopsin	IPR000276	G protein-coupled receptor rhodopsin-like	rhodopsin [Ambigolimax valentianus]	Ambigolimax ...	6e-68	Rhodopsin	Opsin	Opsin_1
TRINITY_DN977_c0_g4_i1__g.4840	585	Monogenea	S_longicornis	5	o33-58i70-88o108-128i149-174o194-216i	7tm_1	PF00001.22	Rhodopsin	IPR000276	G protein-coupled receptor rhodopsin-like	rhodopsin, GQ-coupled [Lingula anatina]	Lingula anatina	1e-30	Rhodopsin	Opsin	Opsin_1
TRINITY_DN2142_c0_g1_i1__g.76089	511	Monogenea	S_longicornis	3	o34-61i73-97o117-138i	7tm_1	PF00001.22	Rhodopsin	IPR000276	G protein-coupled receptor rhodopsin-like	opsin Gq2 [Argopecten irradians]	Argopecten i...	1e-20	Rhodopsin	Orphan	Orphan_1
TRINITY_DN666_c0_g6_i1__g.71335	565	Monogenea	S_longicornis	7	n9-16c21/22o31-53i165-189o209-231i252-270o321-341i417-436o468-486i	7tm_1	PF00001.22	Rhodopsin	IPR000276	G protein-coupled receptor rhodopsin-like	adenosine receptor A2b [Scophthalmus maximus]	Scophthalmus...	2e-13	Rhodopsin	Orphan	Orphan_1
TRINITY_DN230_c0_g1_i2__g.23746	517	Monogenea	S_longicornis	7	o54-79i91-111o144-163i175-197o239-265i352-373o393-414i	7tm_1	PF00001.22	Rhodopsin	IPR000276	G protein-coupled receptor rhodopsin-like	unnamed protein product [Dimorphilus gyrociliatus]	Dimorphilus ...	6e-32	Rhodopsin	Orphan	Orphan_2
TRINITY_DN1432_c0_g7_i1__g.49886	489	Monogenea	S_longicornis	7	o48-71i83-103o135-159i171-194o227-246i267-294o314-332i	7tm_1	PF00001.22	Rhodopsin	IPR000276	G protein-coupled receptor rhodopsin-like	chemokine-like receptor 1 [Rattus rattus]	Rattus rattus	0.001	Rhodopsin	Orphan	Orphan_3
TRINITY_DN11413_c0_g1_i1__g.13926	479	Monogenea	S_longicornis	4	i21-41o85-103i115-139o151-176i	7tm_1	PF00001.22	Rhodopsin	IPR000276	G protein-coupled receptor rhodopsin-like	hypothetical protein CAPTEDRAFT_121888 [Capitella teleta]	Capitella te...	4e-33	Rhodopsin	Orphan	Orphan_4
TRINITY_DN34301_c0_g1_i1__g.57338	538	Monogenea	S_longicornis	3	i28-50o70-90i124-149o	7tm_1	PF00001.22	Rhodopsin	IPR000276	G protein-coupled receptor rhodopsin-like	No significant similarity found.			Rhodopsin	Orphan	Orphan_4
TRINITY_DN8135_c0_g1_i1__g.66835	578	Monogenea	S_longicornis	3	o35-57i164-184o204-224i	7tm_1	PF00001.22	Rhodopsin	IPR000276	G protein-coupled receptor rhodopsin-like	hypothetical protein ILUMI_03223 [Ignelater luminosus]	Ignelater lu...	0.003	Rhodopsin	Orphan	Orphan_4
TRINITY_DN3088_c0_g1_i1__g.67516	530	Monogenea	S_longicornis	7	o27-55i67-92o104-127i148-168o188-213i252-271o283-303i	7tm_1	PF00001.22	Rhodopsin	IPR000276	G protein-coupled receptor rhodopsin-like	DgyrCDS14058 [Dimorphilus gyrociliatus]	Dimorphilus ...	2e-67	Rhodopsin	Orphan	Orphan-melatonin_1
TRINITY_DN3088_c0_g2_i1__g.67518	531	Monogenea	S_longicornis	4	i27-49o69-94i128-147o159-179i	7tm_1	PF00001.22	Rhodopsin	IPR000276	G protein-coupled receptor rhodopsin-like	hypothetical protein CAPTEDRAFT_123524 [Capitella teleta]	Capitella te...	2e-34	Rhodopsin	Orphan	Orphan-melatonin_1
TRINITY_DN10413_c0_g1_i1__g.43653	475	Monogenea	S_longicornis	5	o23-49i70-103o123-143i155-175o210-230i	7tm_1	PF00001.22	Rhodopsin	IPR000276	G protein-coupled receptor rhodopsin-like	RYamide receptor-like [Nilaparvata lugens]	Nilaparvata ...	6e-30	Rhodopsin	Peptide	Peptide_1	Luq-RYamide	Luq-Ryamide_1
TRINITY_DN147_c0_g2_i1__g.47770	490	Monogenea	S_longicornis	3	o80-105i117-138o158-176i	7tm_1	PF00001.22	Rhodopsin	IPR000276	G protein-coupled receptor rhodopsin-like	hypothetical protein LOTGIDRAFT_115283 [Lottia gigantea]	Lottia gigantea	4e-22	Rhodopsin	Peptide	Peptide_1	NPY	NPY-F_3
TRINITY_DN18941_c0_g1_i2__g.60972	504	Monogenea	S_longicornis	7	o70-93i105-130o145-165i185-207o227-252i279-300o373-393i	7tm_1	PF00001.22	Rhodopsin	IPR000276	G protein-coupled receptor rhodopsin-like	prolactin-releasing peptide receptor isoform X2 [Lingula anatina]	Lingula anatina	4e-42	Rhodopsin	Peptide	Peptide_1	NPY	NPY-F_4
TRINITY_DN19353_c0_g1_i11__g.62242	505	Monogenea	S_longicornis	7	o20-42i49-73o93-112i132-153o182-209i230-248o281-300i	7tm_1	PF00001.22	Rhodopsin	IPR000276	G protein-coupled receptor rhodopsin-like	hypothetical protein EGW08_001651 [Elysia chlorotica]	Elysia chlor...	2e-44	Rhodopsin	Peptide	Peptide_1	NPY	NPY-F_4
TRINITY_DN19473_c0_g1_i1__g.48761	507	Monogenea	S_longicornis	4	i12-34o54-80i138-155o213-235i	7tm_1	PF00001.22	Rhodopsin	IPR000276	G protein-coupled receptor rhodopsin-like	hypothetical protein HELRODRAFT_67040 [Helobdella robusta]	Helobdella r...	7e-18	Rhodopsin	Peptide	Peptide_1	NPY	NPYR-1_1
TRINITY_DN20269_c0_g1_i1__g.38157	510	Monogenea	S_longicornis	5	o6-27i39-59o87-112i143-161o181-204i	7tm_1	PF00001.22	Rhodopsin	IPR000276	G protein-coupled receptor rhodopsin-like	neuropeptide f receptor 76f, putative [Ixodes scapularis]	Ixodes scapu...	4e-48	Rhodopsin	Peptide	Peptide_1	NKY	NKY_1
TRINITY_DN22684_c0_g1_i1__g.67786	514	Monogenea	S_longicornis	7	o20-42i93-114o134-152i172-199o219-246i290-312o318-338i	7tm_1	PF00001.22	Rhodopsin	IPR000276	G protein-coupled receptor rhodopsin-like	cholecystokinin receptor type A [Crassostrea gigas]	Crassostrea ...	8e-13	Rhodopsin	Peptide	Peptide_1	Peptide_Unclassified	Peptide_Unclassified_8
TRINITY_DN2351_c0_g1_i1__g.74686	520	Monogenea	S_longicornis	5	o20-47i59-79o99-118i139-161o181-205i	7tm_1	PF00001.22	Rhodopsin	IPR000276	G protein-coupled receptor rhodopsin-like	RYamide receptor [Diachasma alloeum]	Diachasma al...	3e-28	Rhodopsin	Peptide	Peptide_1	Luq-RYamide	Luq-Ryamide_1
TRINITY_DN2910_c0_g1_i1__g.35540	527	Monogenea	S_longicornis	7	n6-14c19/20o43-67i79-99o111-133i154-177o206-228i266-287o307-327i	7tm_1	PF00001.22	Rhodopsin	IPR000276	G protein-coupled receptor rhodopsin-like	hypothetical protein CAPTEDRAFT_95681 [Capitella teleta]	Capitella te...	2e-91	Rhodopsin	Peptide	Peptide_1	NKY	NKY_1
TRINITY_DN316_c3_g1_i1__g.3056	533	Monogenea	S_longicornis	5	o20-47i131-150o170-189i210-230o272-296i	7tm_1	PF00001.22	Rhodopsin	IPR000276	G protein-coupled receptor rhodopsin-like	RYamide receptor-like isoform X3 [Nomia melanderi]	Nomia melanderi	1e-19	Rhodopsin	Peptide	Peptide_1	Luq-RYamide	Luq-Ryamide_1
TRINITY_DN3456_c0_g6_i1__g.13482	540	Monogenea	S_longicornis	5	o25-47i117-144o164-188i195-215o248-272i	7tm_1	PF00001.22	Rhodopsin	IPR000276	G protein-coupled receptor rhodopsin-like	neuropeptide Y receptor type 4-like [Crassostrea virginica]	Crassostrea ...	5e-05	Rhodopsin	Peptide	Peptide_1	Peptide_Unclassified	Peptide_Unclassified_8
TRINITY_DN3958_c0_g1_i1__g.56917	548	Monogenea	S_longicornis	7	o65-89i220-244o256-279i300-318o338-363i475-496o508-524i	7tm_1	PF00001.22	Rhodopsin	IPR000276	G protein-coupled receptor rhodopsin-like	unnamed protein product [Sepia pharaonis]	Sepia pharaonis	2e-16	Rhodopsin	Peptide	Peptide_1	Peptide_Unclassified	Peptide_Unclassified_8
TRINITY_DN4903_c1_g1_i1__g.244	552	Monogenea	S_longicornis	7	o20-43i55-75o95-116i137-160o186-208i316-337o343-362i	7tm_1	PF00001.22	Rhodopsin	IPR000276	G protein-coupled receptor rhodopsin-like	cholecystokinin A receptor [Mytilus galloprovincialis]	Mytilus gall...	1e-35	Rhodopsin	Peptide	Peptide_1	Peptide_Unclassified	Peptide_Unclassified_8
TRINITY_DN5210_c3_g1_i1__g.13368	555	Monogenea	S_longicornis	7	o62-87i99-121o141-162i182-203o241-264i356-374o411-433i	7tm_1	PF00001.22	Rhodopsin	IPR000276	G protein-coupled receptor rhodopsin-like	neuropeptide F receptor-like [Crassostrea gigas]	Crassostrea ...	2e-49	Rhodopsin	Peptide	Peptide_1	NPY	NPYR-1_1
TRINITY_DN5463_c0_g1_i4__g.40372	557	Monogenea	S_longicornis	7	o12-37i58-79o85-109i136-154o199-225i254-272o306-326i	7tm_1	PF00001.22	Rhodopsin	IPR000276	G protein-coupled receptor rhodopsin-like	neuropeptide Y receptor type 4-2 isoform X1 [Manis javanica]	Manis javanica	6e-10	Rhodopsin	Peptide	Peptide_2	Peptide_Unclassified	Peptide_Unclassified_8
TRINITY_DN18403_c0_g1_i1__g.37115	500	Monogenea	S_longicornis	5	n4-15c22/23o117-142i154-175o195-216i237-258o281-306i	7tm_1	PF00001.22	Rhodopsin	IPR000276	G protein-coupled receptor rhodopsin-like	hypothetical protein CAPTEDRAFT_90908 [Capitella teleta]	Capitella te...	3e-44	Rhodopsin	Peptide	Peptide_3	TRH-EFLG	TRH_1
TRINITY_DN10794_c0_g1_i1__g.18186	476	Monogenea	S_longicornis	3	o27-48i132-150o188-215i	7tm_1	PF00001.22	Rhodopsin	IPR000276	G protein-coupled receptor rhodopsin-like	unnamed protein product [Dimorphilus gyrociliatus]	Dimorphilus ...	4e-07	Rhodopsin	Peptide	Peptide_4	Peptide_Unclassified	Peptide_Unclassified_6
TRINITY_DN1215_c0_g2_i2__g.35152	483	Monogenea	S_longicornis	7	n10-18c22/23o46-70i82-106o131-150i162-181o211-229i250-268o288-311i	7tm_1	PF00001.22	Rhodopsin	IPR000276	G protein-coupled receptor rhodopsin-like	allatostatin-A receptor-like [Limulus polyphemus]	Limulus poly...	1e-61	Rhodopsin	Peptide	Peptide_4	Peptide_Unclassified	Peptide_Unclassified_8
TRINITY_DN1745_c0_g4_i1__g.73308	496	Monogenea	S_longicornis	3	o45-71i151-168o202-227i	7tm_1	PF00001.22	Rhodopsin	IPR000276	G protein-coupled receptor rhodopsin-like	neuropeptide F receptor-like [Thrips palmi]	Thrips palmi	3e-22	Rhodopsin	Peptide	Peptide_4	NPY	NPYR-1_1
TRINITY_DN6848_c0_g5_i1__g.17953	568	Monogenea	S_longicornis	6	i12-30o36-64i85-104o151-174i235-258o264-287i	7tm_1	PF00001.22	Rhodopsin	IPR000276	G protein-coupled receptor rhodopsin-like	octopamine receptor beta-2R [Nematostella vectensis]	Nematostella...	0.0001	Rhodopsin	Peptide	Peptide_4	Peptide_Unclassified	Peptide_Unclassified_6
TRINITY_DN3796_c0_g1_i2__g.49155	546	Monogenea	S_longicornis	6	o111-134i146-165o203-221i233-250o301-321i372-393o	7tm_1	PF00001.22	Rhodopsin	IPR000276	G protein-coupled receptor rhodopsin-like	hypothetical protein LOTGIDRAFT_153588 [Lottia gigantea]	Lottia gigantea	5e-10	Rhodopsin	Peptide	Peptide_5	Peptide_Unclassified	Peptide_Unclassified_7
TRINITY_DN1539_c1_g1_i1__g.44784	492	Monogenea	S_longicornis	7	o20-43i55-73o93-117i137-154o174-196i235-256o276-297i	7tm_1	PF00001.22	Rhodopsin	IPR000276	G protein-coupled receptor rhodopsin-like	hypothetical protein CAPTEDRAFT_215933 [Capitella teleta]	Capitella te...	3e-20	Rhodopsin	Peptide	Peptide_6	Peptide_Unclassified	Peptide_Unclassified_6
TRINITY_DN18268_c0_g1_i1__g.67737	499	Monogenea	S_longicornis	5	o15-37i213-237o257-276i366-385o397-416i	7tm_1	PF00001.22	Rhodopsin	IPR000276	G protein-coupled receptor rhodopsin-like	orexin receptor type 2-like [Mizuhopecten yessoensis]	Mizuhopecten...	4e-06	Rhodopsin	Peptide	Peptide_6	Peptide_Unclassified	Peptide_Unclassified_8
TRINITY_DN8759_c0_g1_i1__g.33806	581	Monogenea	S_longicornis	7	o28-54i87-106o137-159i287-309o342-364i483-502o514-534i	7tm_1	PF00001.22	Rhodopsin	IPR000276	G protein-coupled receptor rhodopsin-like	muscarinic acetylcholine receptor M2-like [Brachionus plicatilis]	Brachionus p...	0.007	Rhodopsin	Peptide	Peptide_6	Peptide_Unclassified	Peptide_Unclassified_8
TRINITY_DN16693_c1_g1_i1__g.57298	494	Monogenea	S_longicornis	3	i12-28o68-94i119-138o	7tm_1	PF00001.22	Rhodopsin	IPR000276	G protein-coupled receptor rhodopsin-like	hypothetical protein HELRODRAFT_63764 [Helobdella robusta]	Helobdella r...	9e-19	Rhodopsin	Peptide	Peptide_7	NPY	NPY_2
TRINITY_DN2308_c0_g2_i2__g.75481	516	Monogenea	S_longicornis	7	o12-32i44-65o102-125i137-156o186-212i249-274o294-317i	7tm_1	PF00001.22	Rhodopsin	IPR000276	G protein-coupled receptor rhodopsin-like	FMRFamide receptor [Amphibalanus amphitrite]	Amphibalanus...	3e-13	Rhodopsin	Peptide	Peptide_7	Peptide_Unclassified	Peptide_Unclassified_5
TRINITY_DN25354_c0_g1_i1__g.8262	522	Monogenea	S_longicornis	7	o20-40i52-71o109-130i142-160o187-209i240-265o285-305i	7tm_1	PF00001.22	Rhodopsin	IPR000276	G protein-coupled receptor rhodopsin-like	neurotensin receptor type 1-like [Pecten maximus]	Pecten maximus	8e-09	Rhodopsin	Peptide	Peptide_7	Peptide_Unclassified	Peptide_Unclassified_5
TRINITY_DN10189_c0_g2_i1__g.14018	474	Monogenea	S_longicornis	4	i12-32o38-60i118-136o178-200i	7tm_1	PF00001.22	Rhodopsin	IPR000276	G protein-coupled receptor rhodopsin-like	FMRFamide receptor [Lingula anatina]	Lingula anatina	6e-26	Rhodopsin	Peptide	Peptide_8	AstB	AstB_2
TRINITY_DN12028_c0_g1_i1__g.14755	481	Monogenea	S_longicornis	7	o18-38i50-69o89-110i131-148o190-211i284-306o318-342i	7tm_1	PF00001.22	Rhodopsin	IPR000276	G protein-coupled receptor rhodopsin-like	FMRFamide receptor-like [Mizuhopecten yessoensis]	Mizuhopecten...	4e-25	Rhodopsin	Peptide	Peptide_8	Peptide_Unclassified	Peptide_Unclassified_3
TRINITY_DN13579_c0_g2_i1__g.60705	487	Monogenea	S_longicornis	4	o20-39i60-84o137-161i263-286o	7tm_1	PF00001.22	Rhodopsin	IPR000276	G protein-coupled receptor rhodopsin-like	hypothetical protein HELRODRAFT_122743 [Helobdella robusta]	Helobdella r...	1e-08	Rhodopsin	Peptide	Peptide_8	AstB	AstB_1
TRINITY_DN1426_c0_g1_i9__g.50556	488	Monogenea	S_longicornis	4	o23-55i118-139o169-189i210-228o	7tm_1	PF00001.22	Rhodopsin	IPR000276	G protein-coupled receptor rhodopsin-like	FMRFamide receptor-like isoform X1 [Zerene cesonia]	Zerene cesonia	1e-10	Rhodopsin	Peptide	Peptide_8	FMRFa	FMRFa_1
TRINITY_DN19447_c0_g2_i1__g.48741	506	Monogenea	S_longicornis	6	i12-31o43-65i86-107o139-156i229-250o270-294i	7tm_1	PF00001.22	Rhodopsin	IPR000276	G protein-coupled receptor rhodopsin-like	neuropeptide SIFamide receptor-like [Crassostrea gigas]	Crassostrea ...	9e-11	Rhodopsin	Peptide	Peptide_8	Peptide_Unclassified	Peptide_Unclassified_5
TRINITY_DN19500_c0_g1_i2__g.69054	509	Monogenea	S_longicornis	6	o72-92i104-127o147-167i179-199o268-293i354-375o	7tm_1	PF00001.22	Rhodopsin	IPR000276	G protein-coupled receptor rhodopsin-like	sex peptide receptor-like [Limulus polyphemus]	Limulus poly...	8e-16	Rhodopsin	Peptide	Peptide_8	AstB	AstB_1
TRINITY_DN2160_c0_g5_i1__g.76148	512	Monogenea	S_longicornis	6	i20-42o62-83i104-121o165-187i242-266o286-304i	7tm_1	PF00001.22	Rhodopsin	IPR000276	G protein-coupled receptor rhodopsin-like	hypothetical protein LOTGIDRAFT_94907 [Lottia gigantea]	Lottia gigantea	3e-51	Rhodopsin	Peptide	Peptide_8	FMRFa	FMRFa_1
TRINITY_DN2915_c0_g3_i1__g.35752	528	Monogenea	S_longicornis	7	o12-36i48-66o78-107i128-148o200-221i325-352o358-377i	7tm_1	PF00001.22	Rhodopsin	IPR000276	G protein-coupled receptor rhodopsin-like	PREDICTED: thyrotropin-releasing hormone receptor-like...	Biomphalaria...	6e-21	Rhodopsin	Peptide	Peptide_8	AstB	AstB_2
TRINITY_DN30626_c0_g1_i1__g.62365	529	Monogenea	S_longicornis	3	o12-35i47-69o98-118i	7tm_1	PF00001.22	Rhodopsin	IPR000276	G protein-coupled receptor rhodopsin-like	hypothetical protein HELRODRAFT_69644 [Helobdella robusta]	Helobdella r...	2e-07	Rhodopsin	Peptide	Peptide_8	Peptide_Unclassified	Peptide_Unclassified_5
TRINITY_DN3415_c2_g1_i1__g.13683	535	Monogenea	S_longicornis	7	o20-44i56-76o105-126i147-164o207-229i325-346o381-400i	7tm_1	PF00001.22	Rhodopsin	IPR000276	G protein-coupled receptor rhodopsin-like	hypothetical protein HELRODRAFT_177414 [Helobdella robusta]	Helobdella r...	2e-07	Rhodopsin	Peptide	Peptide_8	Peptide_Unclassified	Peptide_Unclassified_6
TRINITY_DN36998_c0_g1_i1__g.48409	545	Monogenea	S_longicornis	3	o19-41i102-125o145-165i	7tm_1	PF00001.22	Rhodopsin	IPR000276	G protein-coupled receptor rhodopsin-like	orphan G-protein coupled receptor 45 [Platynereis dumerilii]	Platynereis ...	5e-05	Rhodopsin	Peptide	Peptide_8	Peptide_Unclassified	Peptide_Unclassified_5
TRINITY_DN3810_c1_g1_i1__g.65744	547	Monogenea	S_longicornis	5	o12-33i65-85o119-140i178-198o226-246i	7tm_1	PF00001.22	Rhodopsin	IPR000276	G protein-coupled receptor rhodopsin-like	hypothetical protein CAPTEDRAFT_197457 [Capitella teleta]	Capitella te...	4e-11	Rhodopsin	Peptide	Peptide_8	Peptide_Unclassified	Peptide_Unclassified_1
TRINITY_DN601_c1_g1_i2__g.71106	560	Monogenea	S_longicornis	7	o28-54i66-90o110-131i143-161o181-200i237-263o294-313i	7tm_1	PF00001.22	Rhodopsin	IPR000276	G protein-coupled receptor rhodopsin-like	probable G-protein coupled receptor 139 isoform X2 [Mizuhopect...	Mizuhopecten...	2e-23	Rhodopsin	Peptide	Peptide_8	Peptide_Unclassified	Peptide_Unclassified_5
TRINITY_DN6328_c0_g1_i1__g.45253	563	Monogenea	S_longicornis	7	o27-50i99-122o128-145i213-236o256-278i367-389o409-430i	7tm_1	PF00001.22	Rhodopsin	IPR000276	G protein-coupled receptor rhodopsin-like	hypothetical protein OCBIM_22031788mg [Octopus bimaculoides]	Octopus bima...	3e-19	Rhodopsin	Peptide	Peptide_8	Peptide_Unclassified	Peptide_Unclassified_5
TRINITY_DN7200_c0_g1_i1__g.30605	571	Monogenea	S_longicornis	4	o43-64i76-104o119-140i161-181o	7tm_1	PF00001.22	Rhodopsin	IPR000276	G protein-coupled receptor rhodopsin-like	orphan G-protein coupled receptor 47 [Platynereis dumerilii]	Platynereis ...	6e-18	Rhodopsin	Peptide	Peptide_8	Peptide_Unclassified	Peptide_Unclassified_6
TRINITY_DN773_c0_g1_i10__g.58026	575	Monogenea	S_longicornis	7	o32-53i62-82o102-127i147-171o177-198i307-329o364-384i	7tm_1	PF00001.22	Rhodopsin	IPR000276	G protein-coupled receptor rhodopsin-like	FMRFamide receptor [Ixodes scapularis]	Ixodes scapu...	6e-15	Rhodopsin	Peptide	Peptide_8	Peptide_Unclassified	Peptide_Unclassified_1
TRINITY_DN822_c1_g1_i1__g.43291	580	Monogenea	S_longicornis	7	o12-43i96-120o168-187i208-226o258-281i313-332o352-374i	7tm_1	PF00001.22	Rhodopsin	IPR000276	G protein-coupled receptor rhodopsin-like	hypothetical protein LOTGIDRAFT_66365 [Lottia gigantea]	Lottia gigantea	1e-25	Rhodopsin	Peptide	Peptide_8	Peptide_Unclassified	Peptide_Unclassified_3
TRINITY_DN109_c1_g1_i4__g.48119	477	Monogenea	S_longicornis	6	o20-42i54-76o103-123i135-155o190-210i248-270o	7tm_1	PF00001.22	Rhodopsin	IPR000276	G protein-coupled receptor rhodopsin-like	hypothetical protein CAPTEDRAFT_184124 [Capitella teleta]	Capitella te...	1e-14	Rhodopsin	Peptide	Peptide_9	Peptide_Unclassified	Peptide_Unclassified_5
TRINITY_DN15062_c0_g1_i1__g.24074	491	Monogenea	S_longicornis	3	n2-10c18/19o42-66i107-134o154-173i	7tm_1	PF00001.22	Rhodopsin	IPR000276	G protein-coupled receptor rhodopsin-like	sex peptide receptor-like [Octopus sinensis]	Octopus sine...	1e-21	Rhodopsin	Peptide	Peptide_9	MS-MM	MM_1
TRINITY_DN16562_c0_g1_i1__g.8638	493	Monogenea	S_longicornis	7	o20-39i60-78o98-117i138-158o184-202i263-283o303-321i	7tm_1	PF00001.22	Rhodopsin	IPR000276	G protein-coupled receptor rhodopsin-like	growth hormone secretagogue receptor type 1-like [Pomacea...	Pomacea cana...	7e-36	Rhodopsin	Peptide	Peptide_9	Peptide_Unclassified	Peptide_Unclassified_5
TRINITY_DN18478_c0_g1_i1__g.37155	501	Monogenea	S_longicornis	6	i9-34o54-75i96-117o169-189i238-258o278-301i	7tm_1	PF00001.22	Rhodopsin	IPR000276	G protein-coupled receptor rhodopsin-like	blast:Mu-type opioid receptor [Mytilus galloprovincialis]	Mytilus gall...	3e-08	Rhodopsin	Peptide	Peptide_9	Peptide_Unclassified	Peptide_Unclassified_5
TRINITY_DN18659_c0_g1_i2__g.74245	502	Monogenea	S_longicornis	7	o23-44i56-74o94-116i142-165o198-219i253-275o295-320i	7tm_1	PF00001.22	Rhodopsin	IPR000276	G protein-coupled receptor rhodopsin-like	unnamed protein product [Mytilus coruscus]	Mytilus coru...	8e-05	Rhodopsin	Peptide	Peptide_9	Peptide_Unclassified	Peptide_Unclassified_5
TRINITY_DN2305_c0_g1_i1__g.75167	515	Monogenea	S_longicornis	5	o48-68i80-104o138-157i169-189o209-235i	7tm_1	PF00001.22	Rhodopsin	IPR000276	G protein-coupled receptor rhodopsin-like	hypothetical protein LOTGIDRAFT_158793 [Lottia gigantea]	Lottia gigantea	7e-17	Rhodopsin	Peptide	Peptide_9	Peptide_Unclassified	Peptide_Unclassified_5
TRINITY_DN23724_c0_g1_i1__g.8282	521	Monogenea	S_longicornis	5	i35-53o65-84i96-113o119-138i150-169o	7tm_1	PF00001.22	Rhodopsin	IPR000276	G protein-coupled receptor rhodopsin-like	PREDICTED: probable G-protein coupled receptor 139 [Biomphalar...	Biomphalaria...	7e-16	Rhodopsin	Peptide	Peptide_9	MS-MM	MM_1
TRINITY_DN30950_c0_g1_i1__g.63125	532	Monogenea	S_longicornis	3	o30-63i75-98o118-146i	7tm_1	PF00001.22	Rhodopsin	IPR000276	G protein-coupled receptor rhodopsin-like	oxytocin receptor-like [Crassostrea virginica]	Crassostrea ...	3e-10	Rhodopsin	Peptide	Peptide_9	Peptide_Unclassified	Peptide_Unclassified_5
TRINITY_DN3395_c0_g1_i1__g.27809	534	Monogenea	S_longicornis	3	o6-24i103-128o140-160i	7tm_1	PF00001.22	Rhodopsin	IPR000276	G protein-coupled receptor rhodopsin-like	cardioacceleratory peptide receptor-like isoform X2...	Mizuhopecten...	7e-13	Rhodopsin	Peptide	Peptide_9	Peptide_Unclassified	Peptide_Unclassified_12
TRINITY_DN3521_c0_g3_i1__g.38000	542	Monogenea	S_longicornis	7	o24-43i55-77o89-118i139-159o186-211i261-287o299-319i	7tm_1	PF00001.22	Rhodopsin	IPR000276	G protein-coupled receptor rhodopsin-like	hypothetical protein LOTGIDRAFT_105773 [Lottia gigantea]	Lottia gigantea	9e-32	Rhodopsin	Peptide	Peptide_9	MS-MM	MS_1
TRINITY_DN5408_c0_g3_i1__g.40269	556	Monogenea	S_longicornis	6	o20-42i54-76o96-117i138-158o189-210i271-295o	7tm_1	PF00001.22	Rhodopsin	IPR000276	G protein-coupled receptor rhodopsin-like	unnamed protein product [Mytilus coruscus]	Mytilus coru...	4e-42	Rhodopsin	Peptide	Peptide_9	Peptide_Unclassified	Peptide_Unclassified_5
TRINITY_DN6831_c0_g1_i1__g.18032	567	Monogenea	S_longicornis	3	o51-77i106-127o147-170i	7tm_1	PF00001.22	Rhodopsin	IPR000276	G protein-coupled receptor rhodopsin-like	probable G-protein coupled receptor 139 [Crassostrea gigas]	Crassostrea ...	2e-07	Rhodopsin	Peptide	Peptide_9	Peptide_Unclassified	Peptide_Unclassified_1
TRINITY_DN7084_c0_g1_i1__g.38714	570	Monogenea	S_longicornis	7	o24-47i59-80o100-120i141-165o185-212i293-314o334-357i	7tm_1	PF00001.22	Rhodopsin	IPR000276	G protein-coupled receptor rhodopsin-like	FMRFamide receptor [Crassostrea gigas]	Crassostrea ...	3e-12	Rhodopsin	Peptide	Peptide_9	Peptide_Unclassified	Peptide_Unclassified_5
TRINITY_DN8124_c0_g1_i1__g.66767	577	Monogenea	S_longicornis	7	o20-42i54-73o105-127i147-165o210-232i337-354o360-383i	7tm_1	PF00001.22	Rhodopsin	IPR000276	G protein-coupled receptor rhodopsin-like	growth hormone secretagogue receptor type 1-like [Pomacea...	Pomacea cana...	3e-22	Rhodopsin	Peptide	Peptide_9	Peptide_Unclassified	Peptide_Unclassified_5
TRINITY_DN8196_c0_g2_i1__g.66889	579	Monogenea	S_longicornis	6	o18-35i56-78o107-128i140-160o193-211i255-276o	7tm_1	PF00001.22	Rhodopsin	IPR000276	G protein-coupled receptor rhodopsin-like	hypothetical protein CAPTEDRAFT_26883 [Capitella teleta]	Capitella te...	9e-12	Rhodopsin	Peptide	Peptide_9	Peptide_Unclassified	Peptide_Unclassified_5
TRINITY_DN19487_c0_g1_i1__g.48716	508	Monogenea	S_longicornis	5	o20-39i51-76o96-114i134-155o182-197i	7tm_1	PF00001.22	Rhodopsin	IPR000276	G protein-coupled receptor rhodopsin-like	PREDICTED: histamine H2 receptor-like [Saccoglossus kowalevskii]	Saccoglossus...	6e-15	Rhodopsin	Peptide	Peptide-AO_1	Peptide_Unclassified	Peptide_Unclassified_8
TRINITY_DN270_c1_g2_i11__g.23265	524	Monogenea	S_longicornis	5	o48-67i79-101o121-151i172-191o220-248i	7tm_1	PF00001.22	Rhodopsin	IPR000276	G protein-coupled receptor rhodopsin-like	PREDICTED: galanin receptor type 2-like [Saccoglossus...	Saccoglossus...	3e-08	Rhodopsin	Peptide	Peptide-AO_1	Peptide_Unclassified	Peptide_Unclassified_8
TRINITY_DN5534_c0_g1_i1__g.69603	558	Monogenea	S_longicornis	7	o12-35i47-67o107-125i145-162o195-218i262-281o301-318i	7tm_1	PF00001.22	Rhodopsin	IPR000276	G protein-coupled receptor rhodopsin-like	hypothetical protein CAPTEDRAFT_185678 [Capitella teleta]	Capitella te...	5e-26	Rhodopsin	Peptide	Peptide-AO_1	Peptide_Unclassified	Peptide_Unclassified_8
