# Supplementary material for: De novo transcriptome assembly and identification of G-Protein-Coupled-Receptors (GPCRs) in two species of monogenean parasites of fish
Source: Parasite. 2022 Nov 9;29:51. doi: 10.1051/parasite/2022052 (PMC9645230; doi:10.1051/parasite/2022052)
Supplement: Supplementary file 4 — – Supplementary Table S3. UniProt keyword annotation of putative proteins of Rhabdosynochus viridisi and Scutogyrus longicornis. – Supplementary Table S4. Information on each step of the classification of GPCRs of Rhabdosynochus viridisi and Scutogyrus longicornis. – Supplementary Table S5. Information on GPCR identification in each platyhelminth species. – Supplementary Table S6. Information on the e-values of the alignment of GPCRs. – Supplementary Table S7. UniProt annotation of putative proteins of Rhabdosynochus viridisi and Scutogyrus longicornis. – Supplementary Table S8. Domain annotation of putative proteins of Rhabdosynochus viridisi and Scutogyrus longicornis. – Supplementary Table S9. COG annotation of putative proteins of Rhabdosynochus viridisi and Scutogyrus longicornis. [file parasite-29-51-s4.zip › parasite220026-4-olm/Supplementary_Table_S5_GPCR_other_platyhelminths.xls]

## Sheet: Hoja1
Supplementary Table S5. Information on GPCR identification in each platyhelminth species.
Id	Class	Species	Sginal Peptide	Transmembrane domain	Localitation_TM	Pfam_Name	ID_Pfam	InterPro ID	InterPro_Description
EmuJ_000043500.1	Cestoda	E_multilocularis	0	7	o6-27i133-161o167-193i283-307o327-350i535-562o568-591i	7tm_1	PF00001.22	IPR000276	G protein-coupled receptor rhodopsin-like
EmuJ_000066200.1	Cestoda	E_multilocularis	0	5	o61-82i181-201o234-257i328-353o365-383i	7tm_1	PF00001.22	IPR000276	G protein-coupled receptor rhodopsin-like
EmuJ_000074700.1	Cestoda	E_multilocularis	0	7	o18-49i61-84o104-123i135-157o214-241i262-280o300-323i	7tm_1	PF00001.22	IPR000276	G protein-coupled receptor rhodopsin-like
EmuJ_000077100.1	Cestoda	E_multilocularis	0	7	o30-54i66-91o111-135i147-166o211-236i263-288o316-335i	7tm_1	PF00001.22	IPR000276	G protein-coupled receptor rhodopsin-like
EmuJ_000085700.1	Cestoda	E_multilocularis	Y	7	n6-17c22/23o322-344i356-374o410-431i511-530o550-576i650-673o712-731i	Frizzled	PF01534.18	IPR000539	Frizzled/Smoothened transmembrane domain
EmuJ_000174300.1	Cestoda	E_multilocularis	0	7	o20-43i55-75o95-120i141-164o184-210i265-289o309-329i	7tm_1	PF00001.22	IPR000276	G protein-coupled receptor rhodopsin-like
EmuJ_000174800.1	Cestoda	E_multilocularis	0	7	o12-31i43-62o94-111i123-141o161-185i218-238o258-278i	7tm_1	PF00001.22	IPR000276	G protein-coupled receptor rhodopsin-like
EmuJ_000186600.1	Cestoda	E_multilocularis	0	6	o42-73i85-102o122-143i164-183o219-244i265-292o	7tm_1	PF00001.22	IPR000276	G protein-coupled receptor rhodopsin-like
EmuJ_000221900.1	Cestoda	E_multilocularis	Y	5	n3-11c23/24o39-57i136-156o190-215i274-296o316-340i	7tm_1	PF00001.22	IPR000276	G protein-coupled receptor rhodopsin-like
EmuJ_000232000.1	Cestoda	E_multilocularis	0	6	i12-35o55-82i94-116o151-173i255-279o291-311i	7tm_1	PF00001.22	IPR000276	G protein-coupled receptor rhodopsin-like
EmuJ_000234800.1	Cestoda	E_multilocularis	0	6	i40-60o72-91i164-182o215-241i298-321o341-365i	7tm_1	PF00001.22	IPR000276	G protein-coupled receptor rhodopsin-like
EmuJ_000296700.1	Cestoda	E_multilocularis	0	7	o6-27i39-57o63-90i102-123o135-161i222-242o248-271i	7tm_2	PF00002.25	IPR000832	GPCR family 2 secretin-like
EmuJ_000334700.1	Cestoda	E_multilocularis	0	7	o62-87i99-119o139-160i180-200o234-257i366-384o427-450i	7tm_1	PF00001.22	IPR000276	G protein-coupled receptor rhodopsin-like
EmuJ_000337600.1	Cestoda	E_multilocularis	Y	7	n12-22c27/28o242-264i346-365o371-395i553-571o591-614i650-673o779-799i	Frizzled	PF01534.18	IPR000539	Frizzled/Smoothened transmembrane domain
EmuJ_000356400.1	Cestoda	E_multilocularis	0	6	i12-38o50-74i134-151o185-211i274-298o318-342i	7tm_1	PF00001.22	IPR000276	G protein-coupled receptor rhodopsin-like
EmuJ_000364400.1	Cestoda	E_multilocularis	0	8	i46-69o81-100i112-131o137-155i167-189o201-232i265-286o306-329i	7tm_1	PF00001.22	IPR000276	G protein-coupled receptor rhodopsin-like
EmuJ_000431100.1	Cestoda	E_multilocularis	0	6	i7-26o46-72i92-112o143-168i233-254o284-305i	7tm_1	PF00001.22	IPR000276	G protein-coupled receptor rhodopsin-like
EmuJ_000433200.1	Cestoda	E_multilocularis	0	7	o39-60i72-100o120-143i155-176o205-225i264-282o321-343i	7tm_1	PF00001.22	IPR000276	G protein-coupled receptor rhodopsin-like
EmuJ_000438200.1	Cestoda	E_multilocularis	Y	9	n9-16c21/22o88-106i211-232o238-261i273-292o298-315i327-346o366-386i431-453o465-484i	Frizzled	PF01534.18	IPR000539	Frizzled/Smoothened transmembrane domain
EmuJ_000447900.1	Cestoda	E_multilocularis	0	6	i21-54o74-98i178-204o224-251i272-295o325-344i	7tm_1	PF00001.22	IPR000276	G protein-coupled receptor rhodopsin-like
EmuJ_000457100.1	Cestoda	E_multilocularis	0	7	o35-58i70-93o113-138i159-176o212-235i351-377o410-434i	7tm_1	PF00001.22	IPR000276	G protein-coupled receptor rhodopsin-like
EmuJ_000490100.1	Cestoda	E_multilocularis	0	7	o40-63i75-96o124-144i178-198o226-253i302-324o336-356i	7tm_1	PF00001.22	IPR000276	G protein-coupled receptor rhodopsin-like
EmuJ_000500000.1	Cestoda	E_multilocularis	0	8	i7-24o655-674i686-702o722-745i757-780o803-830i842-862o868-892i	7tm_2	PF00002.25	IPR000832	GPCR family 2 secretin-like
EmuJ_000503500.1	Cestoda	E_multilocularis	0	6	o47-71i83-104o124-146i166-186o222-243i272-289o	7tm_1	PF00001.22	IPR000276	G protein-coupled receptor rhodopsin-like
EmuJ_000591300.1	Cestoda	E_multilocularis	Y	7	n8-15c20/21o614-637i649-670o682-703i724-745o774-792i804-827o833-859i	7tm_3	PF00003.23	IPR017978	GPCR family 3 C-terminal
EmuJ_000598600.1	Cestoda	E_multilocularis	0	7	o6-27i39-65o77-98i119-143o163-186i214-230o250-274i	7tm_1	PF00001.22	IPR000276	G protein-coupled receptor rhodopsin-like
EmuJ_000633100.1	Cestoda	E_multilocularis	0	7	o59-83i90-112o143-169i181-203o223-252i272-297o317-339i	7tm_1	PF00001.22	IPR000276	G protein-coupled receptor rhodopsin-like
EmuJ_000636500.1	Cestoda	E_multilocularis	Y	7	n6-16c21/22o262-284i296-316o356-377i398-416o436-464i485-509o555-575i	Frizzled	PF01534.18	IPR000539	Frizzled/Smoothened transmembrane domain
EmuJ_000657100.1	Cestoda	E_multilocularis	0	7	o20-48i60-82o102-121i142-162o191-211i279-295o315-337i	7tm_1	PF00001.22	IPR000276	G protein-coupled receptor rhodopsin-like
EmuJ_000661500.1	Cestoda	E_multilocularis	Y	7	n3-11c16/17o40-66i78-96o116-137i186-212o245-267i356-376o401-424i	7tm_1	PF00001.22	IPR000276	G protein-coupled receptor rhodopsin-like
EmuJ_000682100.1	Cestoda	E_multilocularis	Y	7	n2-12c17/18o205-227i239-259o306-331i351-368o388-415i435-460o524-544i	Frizzled	PF01534.18	IPR000539	Frizzled/Smoothened transmembrane domain
EmuJ_000686700.1	Cestoda	E_multilocularis	0	7	o16-35i56-78o98-120i141-160o199-222i292-312o332-356i	7tm_1	PF00001.22	IPR000276	G protein-coupled receptor rhodopsin-like
EmuJ_000687200.1	Cestoda	E_multilocularis	0	7	o44-64i84-103o115-142i162-182o224-249i324-350o376-395i	7tm_1	PF00001.22	IPR000276	G protein-coupled receptor rhodopsin-like
EmuJ_000734900.1	Cestoda	E_multilocularis	0	6	i32-53o65-86i148-172o192-215i317-339o359-383i	7tm_1	PF00001.22	IPR000276	G protein-coupled receptor rhodopsin-like
EmuJ_000753700.1	Cestoda	E_multilocularis	0	7	o37-65i86-105o125-147i159-181o201-221i255-279o299-318i	7tm_1	PF00001.22	IPR000276	G protein-coupled receptor rhodopsin-like
EmuJ_000810100.1	Cestoda	E_multilocularis	0	7	o26-47i139-161o191-211i223-248o289-311i362-383o395-425i	7tm_1	PF00001.22	IPR000276	G protein-coupled receptor rhodopsin-like
EmuJ_000817000.1	Cestoda	E_multilocularis	Y	6	n6-14c19/20o144-169i181-207o219-240i261-286o315-336i740-758o	7tm_1	PF00001.22	IPR000276	G protein-coupled receptor rhodopsin-like
EmuJ_000818600.1	Cestoda	E_multilocularis	0	7	o33-55i67-86o106-135i156-176o209-234i281-308o314-341i	7tm_1	PF00001.22	IPR000276	G protein-coupled receptor rhodopsin-like
EmuJ_000823200.1	Cestoda	E_multilocularis	Y	7	n3-10c18/19o176-198i210-232o244-266i319-341o394-418i448-469o481-500i	7tm_2	PF00002.25	IPR000832	GPCR family 2 secretin-like
EmuJ_000823300.1	Cestoda	E_multilocularis	0	7	o191-213i225-247o259-283i328-346o416-440i470-491o503-523i	7tm_2	PF00002.25	IPR000832	GPCR family 2 secretin-like
EmuJ_000824200.1	Cestoda	E_multilocularis	0	7	o49-74i86-106o131-154i175-196o238-261i286-308o328-347i	7tm_1	PF00001.22	IPR000276	G protein-coupled receptor rhodopsin-like
EmuJ_000836800.1	Cestoda	E_multilocularis	0	3	o92-118i146-165o185-208i	7tm_1	PF00001.22	IPR000276	G protein-coupled receptor rhodopsin-like
EmuJ_000851700.1	Cestoda	E_multilocularis	0	7	o53-79i91-113o133-152i172-193o218-247i338-361o410-434i	7tm_1	PF00001.22	IPR000276	G protein-coupled receptor rhodopsin-like
EmuJ_000867300.1	Cestoda	E_multilocularis	Y	5	n7-17c22/23o194-215i236-256o305-326i393-414o426-448i	7tm_1	PF00001.22	IPR000276	G protein-coupled receptor rhodopsin-like
EmuJ_000872500.1	Cestoda	E_multilocularis	0	3	i12-30o50-71i97-118o	7tm_1	PF00001.22	IPR000276	G protein-coupled receptor rhodopsin-like
EmuJ_000872600.1	Cestoda	E_multilocularis	0	3	o12-36i119-138o158-182i	7tm_1	PF00001.22	IPR000276	G protein-coupled receptor rhodopsin-like
EmuJ_000884900.1	Cestoda	E_multilocularis	0	7	o33-55i67-94o106-127i148-170o190-216i292-316o350-368i	7tm_1	PF00001.22	IPR000276	G protein-coupled receptor rhodopsin-like
EmuJ_000892500.1	Cestoda	E_multilocularis	0	7	o67-89i101-126o146-168i188-209o248-274i347-367o387-406i	7tm_1	PF00001.22	IPR000276	G protein-coupled receptor rhodopsin-like
EmuJ_000897300.1	Cestoda	E_multilocularis	0	7	o27-54i91-109o129-150i171-193o233-258i320-343o349-368i	7tm_1	PF00001.22	IPR000276	G protein-coupled receptor rhodopsin-like
EmuJ_000902300.1	Cestoda	E_multilocularis	0	7	o12-34i46-68o83-105i126-150o186-208i363-387o393-411i	7tm_1	PF00001.22	IPR000276	G protein-coupled receptor rhodopsin-like
EmuJ_000915800.1	Cestoda	E_multilocularis	0	7	o22-43i55-77o89-114i135-155o189-213i402-424o444-463i	7tm_1	PF00001.22	IPR000276	G protein-coupled receptor rhodopsin-like
EmuJ_000929200.1	Cestoda	E_multilocularis	0	5	o23-50i62-82o102-121i142-160o185-212i	7tm_1	PF00001.22	IPR000276	G protein-coupled receptor rhodopsin-like
EmuJ_000951300.1	Cestoda	E_multilocularis	Y	6	n11-22c29/30o70-90i102-121o141-162i183-205o228-250i327-349o	7tm_1	PF00001.22	IPR000276	G protein-coupled receptor rhodopsin-like
EmuJ_000954500.1	Cestoda	E_multilocularis	0	7	o25-51i63-82o112-133i153-176o200-224i252-278o298-320i	7tm_1	PF00001.22	IPR000276	G protein-coupled receptor rhodopsin-like
EmuJ_000966300.1	Cestoda	E_multilocularis	0	7	o20-47i59-83o103-122i134-156o183-207i243-263o275-303i	7tm_1	PF00001.22	IPR000276	G protein-coupled receptor rhodopsin-like
EmuJ_000978800.1	Cestoda	E_multilocularis	0	6	o56-75i87-110o130-152i172-195o215-244i303-329o	7tm_1	PF00001.22	IPR000276	G protein-coupled receptor rhodopsin-like
EmuJ_000989700.1	Cestoda	E_multilocularis	0	7	o43-68i80-104o144-165i177-195o222-244i282-302o322-344i	7tm_1	PF00001.22	IPR000276	G protein-coupled receptor rhodopsin-like
EmuJ_000996400.1	Cestoda	E_multilocularis	Y	7	n5-12c17/18o295-316i328-345o396-421i433-455o475-501i522-545o584-606i	Frizzled	PF01534.18	IPR000539	Frizzled/Smoothened transmembrane domain
EmuJ_000996550.1	Cestoda	E_multilocularis	0	7	o20-40i52-71o112-132i144-163o196-219i240-261o292-308i	7tm_1	PF00001.22	IPR000276	G protein-coupled receptor rhodopsin-like
EmuJ_001004000.1	Cestoda	E_multilocularis	0	5	o31-63i75-94o100-118i138-158o170-192i	7tm_1	PF00001.22	IPR000276	G protein-coupled receptor rhodopsin-like
EmuJ_001004300.1	Cestoda	E_multilocularis	0	7	o363-384i396-416o428-446i467-488o627-648i660-677o689-711i	7tm_3	PF00003.23	IPR017978	GPCR family 3 C-terminal
EmuJ_001039400.1	Cestoda	E_multilocularis	0	7	o87-110i122-146o161-186i206-225o268-294i352-377o397-413i	7tm_1	PF00001.22	IPR000276	G protein-coupled receptor rhodopsin-like
EmuJ_001050800.1	Cestoda	E_multilocularis	0	7	o38-64i76-97o103-130i151-170o205-224i528-545o565-584i	7tm_1	PF00001.22	IPR000276	G protein-coupled receptor rhodopsin-like
EmuJ_001059900.1	Cestoda	E_multilocularis	0	8	o55-76i88-107o138-158i179-201o228-256i277-302o322-345i352-372o	7tm_1	PF00001.22	IPR000276	G protein-coupled receptor rhodopsin-like
EmuJ_001061000.1	Cestoda	E_multilocularis	0	7	o46-65i77-96o116-137i158-178o227-251i382-406o426-446i	7tm_1	PF00001.22	IPR000276	G protein-coupled receptor rhodopsin-like
EmuJ_001151800.1	Cestoda	E_multilocularis	0	7	o29-52i64-83o103-123i163-184o242-272i305-323o363-383i	7tm_1	PF00001.22	IPR000276	G protein-coupled receptor rhodopsin-like
EmuJ_001163100.1	Cestoda	E_multilocularis	0	7	o42-63i75-95o125-146i214-233o259-280i316-337o357-384i	7tm_1	PF00001.22	IPR000276	G protein-coupled receptor rhodopsin-like
EmuJ_001169300.1	Cestoda	E_multilocularis	0	5	o39-62i74-94o259-281i346-369o394-417i	7tm_1	PF00001.22	IPR000276	G protein-coupled receptor rhodopsin-like
EmuJ_001171200.1	Cestoda	E_multilocularis	0	7	o53-79i91-115o127-148i169-189o209-228i380-401o421-440i	7tm_1	PF00001.22	IPR000276	G protein-coupled receptor rhodopsin-like
EmuJ_001171500.1	Cestoda	E_multilocularis	0	7	o26-51i60-79o99-119i140-160o180-206i440-462o482-501i	7tm_1	PF00001.22	IPR000276	G protein-coupled receptor rhodopsin-like
TASs00001g00076m00001	Cestoda	T_asiatica	0	7	o26-47i139-161o191-211i223-248o289-311i362-383o395-425i	7tm_1	PF00001.22	IPR000276	G protein-coupled receptor rhodopsin-like
TASs00001g00131m00001	Cestoda	T_asiatica	0	6	o172-199i211-237o249-270i291-316o344-365i769-787o	7tm_1	PF00001.22	IPR000276	G protein-coupled receptor rhodopsin-like
TASs00001g00148m00001	Cestoda	T_asiatica	0	7	o78-100i112-131o151-180i201-221o254-279i325-351o371-390i	7tm_1	PF00001.22	IPR000276	G protein-coupled receptor rhodopsin-like
TASs00001g00177m00001	Cestoda	T_asiatica	Y	7	n2-13c18/19o237-259i271-293o305-327i376-397o455-479i509-530o542-561i	7tm_2	PF00002.25	IPR000832	GPCR family 2 secretin-like
TASs00001g00178m00001	Cestoda	T_asiatica	Y	7	n20-30c34/35o283-306i318-341o347-371i423-441o505-529i559-580o592-612i	7tm_2	PF00002.25	IPR000832	GPCR family 2 secretin-like
TASs00001g00187m00001	Cestoda	T_asiatica	0	7	o49-73i85-106o131-155i175-196o238-261i286-308o328-347i	7tm_1	PF00001.22	IPR000276	G protein-coupled receptor rhodopsin-like
TASs00001g00407m00001	Cestoda	T_asiatica	0	7	o58-80i92-113o133-152i172-193o218-247i338-361o410-434i	7tm_1	PF00001.22	IPR000276	G protein-coupled receptor rhodopsin-like
TASs00003g00931m00001	Cestoda	T_asiatica	Y	7	n2-11c20/21o44-66i78-96o102-121i169-187o228-246i303-326o346-370i	7tm_1	PF00001.22	IPR000276	G protein-coupled receptor rhodopsin-like
TASs00003g00955m00001	Cestoda	T_asiatica	0	7	o20-41i53-75o95-114i135-156o191-213i298-320o332-352i	7tm_1	PF00001.22	IPR000276	G protein-coupled receptor rhodopsin-like
TASs00003g01044m00001	Cestoda	T_asiatica	0	7	o34-56i63-82o115-138i159-181o217-242i301-323o343-365i	7tm_1	PF00001.22	IPR000276	G protein-coupled receptor rhodopsin-like
TASs00004g01129m00001	Cestoda	T_asiatica	0	7	o36-58i70-95o115-137i157-178o217-243i316-336o356-375i	7tm_1	PF00001.22	IPR000276	G protein-coupled receptor rhodopsin-like
TASs00004g01166m00001	Cestoda	T_asiatica	0	7	o62-89i126-145o165-185i206-228o268-293i355-378o384-403i	7tm_1	PF00001.22	IPR000276	G protein-coupled receptor rhodopsin-like
TASs00004g01205m00001	Cestoda	T_asiatica	0	6	o12-36i48-71o86-108i129-153o189-211i368-401o	7tm_1	PF00001.22	IPR000276	G protein-coupled receptor rhodopsin-like
TASs00004g01259m00001	Cestoda	T_asiatica	0	6	o13-37i49-75o87-108i129-152o172-198i512-536o	7tm_1	PF00001.22	IPR000276	G protein-coupled receptor rhodopsin-like
TASs00005g01438m00001	Cestoda	T_asiatica	0	7	o39-61i73-92o112-138i158-178o209-234i299-320o349-370i	7tm_1	PF00001.22	IPR000276	G protein-coupled receptor rhodopsin-like
TASs00005g01460m00001	Cestoda	T_asiatica	0	7	o39-60i72-102o122-143i155-180o200-225i264-282o321-343i	7tm_1	PF00001.22	IPR000276	G protein-coupled receptor rhodopsin-like
TASs00007g01867m00001	Cestoda	T_asiatica	0	7	o42-67i79-103o143-164i176-194o221-243i281-301o321-343i	7tm_1	PF00001.22	IPR000276	G protein-coupled receptor rhodopsin-like
TASs00007g01931m00001	Cestoda	T_asiatica	Y	7	n5-12c17/18o295-316i328-345o396-421i433-455o475-501i522-545o584-606i	Frizzled	PF01534.18	IPR000539	Frizzled/Smoothened transmembrane domain
TASs00007g01933m00001	Cestoda	T_asiatica	0	15	i15-36o73-92i104-129o141-160i196-215o736-753i760-784o811-833i854-880o900-921i955-974o980-999i1091-1114o1120-1140i1383-1402o	7tm_1	PF00001.22	IPR000276	G protein-coupled receptor rhodopsin-like
TASs00009g02191m00001	Cestoda	T_asiatica	0	7	o28-49i61-86o106-127i139-159o215-238i361-380o418-440i	7tm_1	PF00001.22	IPR000276	G protein-coupled receptor rhodopsin-like
TASs00009g02222m00001	Cestoda	T_asiatica	0	7	o35-58i70-93o113-138i159-176o212-234i351-377o410-434i	7tm_1	PF00001.22	IPR000276	G protein-coupled receptor rhodopsin-like
TASs00009g02296m00001	Cestoda	T_asiatica	0	5	o21-42i178-205o225-248i273-295o325-344i	7tm_1	PF00001.22	IPR000276	G protein-coupled receptor rhodopsin-like
TASs00011g02559m00001	Cestoda	T_asiatica	0	7	o28-51i177-198o226-248i268-288o337-358i418-438o458-480i	7tm_1	PF00001.22	IPR000276	G protein-coupled receptor rhodopsin-like
TASs00011g02599m00001	Cestoda	T_asiatica	0	7	o85-107i119-137o157-178i206-227o247-272i355-374o394-418i	7tm_1	PF00001.22	IPR000276	G protein-coupled receptor rhodopsin-like
TASs00013g02882m00001	Cestoda	T_asiatica	0	7	o87-108i120-139o169-190i211-233o260-288i309-334o354-377i	7tm_1	PF00001.22	IPR000276	G protein-coupled receptor rhodopsin-like
TASs00014g02947m00001	Cestoda	T_asiatica	0	7	o40-63i75-97o124-144i178-198o226-253i302-324o336-356i	7tm_1	PF00001.22	IPR000276	G protein-coupled receptor rhodopsin-like
TASs00014g03020m00001	Cestoda	T_asiatica	Y	7	n7-17c23/24o655-674i686-702o722-745i757-780o803-830i842-862o868-892i	7tm_2	PF00002.25	IPR000832	GPCR family 2 secretin-like
TASs00015g03105m00001	Cestoda	T_asiatica	0	3	o47-65i129-152o177-200i	7tm_1	PF00001.22	IPR000276	G protein-coupled receptor rhodopsin-like
TASs00017g03217m00001	Cestoda	T_asiatica	0	6	o47-71i83-104o124-142i162-186o222-243i272-289o	7tm_1	PF00001.22	IPR000276	G protein-coupled receptor rhodopsin-like
TASs00018g03295m00001	Cestoda	T_asiatica	0	6	o83-106i118-137o157-182i202-221o264-290i348-373o	7tm_1	PF00001.22	IPR000276	G protein-coupled receptor rhodopsin-like
TASs00018g03385m00001	Cestoda	T_asiatica	0	7	o38-64i76-97o103-130i151-170o205-224i528-545o565-584i	7tm_1	PF00001.22	IPR000276	G protein-coupled receptor rhodopsin-like
TASs00020g03540m00001	Cestoda	T_asiatica	0	7	o37-66i87-105o125-147i159-181o201-221i255-279o299-318i	7tm_1	PF00001.22	IPR000276	G protein-coupled receptor rhodopsin-like
TASs00021g03559m00001	Cestoda	T_asiatica	Y	7	n11-22c29/30o70-90i102-121o141-162i183-205o228-250i333-355o394-413i	7tm_1	PF00001.22	IPR000276	G protein-coupled receptor rhodopsin-like
TASs00022g03644m00001	Cestoda	T_asiatica	0	7	o59-83i90-112o143-169i181-205o225-252i272-297o317-339i	7tm_1	PF00001.22	IPR000276	G protein-coupled receptor rhodopsin-like
TASs00023g03753m00001	Cestoda	T_asiatica	0	7	o23-50i62-82o102-121i142-160o185-212i316-338o374-400i	7tm_1	PF00001.22	IPR000276	G protein-coupled receptor rhodopsin-like
TASs00024g03825m00001	Cestoda	T_asiatica	0	7	o277-293i305-329o349-368i380-402o429-453i489-509o521-549i	7tm_1	PF00001.22	IPR000276	G protein-coupled receptor rhodopsin-like
TASs00025g03867m00001	Cestoda	T_asiatica	0	7	o16-35i56-78o98-120i141-160o197-218i293-313o333-357i	7tm_1	PF00001.22	IPR000276	G protein-coupled receptor rhodopsin-like
TASs00025g03874m00001	Cestoda	T_asiatica	0	7	o44-64i84-103o115-142i162-182o224-249i324-350o376-395i	7tm_1	PF00001.22	IPR000276	G protein-coupled receptor rhodopsin-like
TASs00026g03967m00001	Cestoda	T_asiatica	0	7	o59-82i94-114o134-154i174-196o219-245i460-481o501-520i	7tm_1	PF00001.22	IPR000276	G protein-coupled receptor rhodopsin-like
TASs00026g03969m00001	Cestoda	T_asiatica	0	8	i192-211o569-590i602-622o634-652i673-694o832-853i865-882o894-915i	7tm_3	PF00003.23	IPR017978	GPCR family 3 C-terminal
TASs00027g04007m00001	Cestoda	T_asiatica	Y	7	n12-22c27/28o237-259i289-310o339-360i546-566o586-609i645-668o770-790i	Frizzled	PF01534.18	IPR000539	Frizzled/Smoothened transmembrane domain
TASs00027g04011m00001	Cestoda	T_asiatica	0	7	o36-64i76-94o114-139i160-185o205-225i261-285o305-325i	7tm_1	PF00001.22	IPR000276	G protein-coupled receptor rhodopsin-like
TASs00031g04330m00001	Cestoda	T_asiatica	Y	4	n2-10c15/16o39-61i126-147o167-195i254-280o	7tm_1	PF00001.22	IPR000276	G protein-coupled receptor rhodopsin-like
TASs00032g04414m00001	Cestoda	T_asiatica	0	6	i32-53o65-86i148-172o192-215i320-341o361-383i	7tm_1	PF00001.22	IPR000276	G protein-coupled receptor rhodopsin-like
TASs00033g04459m00001	Cestoda	T_asiatica	Y	7	n14-25c30/31o271-293i305-325o365-386i407-425o445-473i494-518o564-584i	Frizzled	PF01534.18	IPR000539	Frizzled/Smoothened transmembrane domain
TASs00036g04678m00001	Cestoda	T_asiatica	0	5	o62-83i182-202o235-258i326-351o363-381i	7tm_1	PF00001.22	IPR000276	G protein-coupled receptor rhodopsin-like
TASs00037g04731m00001	Cestoda	T_asiatica	0	9	o12-31i188-211o223-242i254-270o276-297i309-334o354-374i407-428o448-471i	7tm_1	PF00001.22	IPR000276	G protein-coupled receptor rhodopsin-like
TASs00038g04804m00001	Cestoda	T_asiatica	0	7	o20-43i55-75o95-120i141-164o184-210i265-289o309-328i	7tm_1	PF00001.22	IPR000276	G protein-coupled receptor rhodopsin-like
TASs00038g04805m00001	Cestoda	T_asiatica	0	5	o12-37i49-73o79-106i127-158o170-193i	7tm_1	PF00001.22	IPR000276	G protein-coupled receptor rhodopsin-like
TASs00040g04890m00001	Cestoda	T_asiatica	Y	7	n7-15c20/21o614-637i649-670o682-703i724-746o773-792i804-827o833-859i	7tm_3	PF00003.23	IPR017978	GPCR family 3 C-terminal
TASs00047g05375m00001	Cestoda	T_asiatica	0	7	o35-59i71-93o113-132i153-173o202-222i290-306o326-348i	7tm_1	PF00001.22	IPR000276	G protein-coupled receptor rhodopsin-like
TASs00048g05416m00001	Cestoda	T_asiatica	0	7	o20-42i54-77o89-114i135-155o189-213i396-418o438-457i	7tm_1	PF00001.22	IPR000276	G protein-coupled receptor rhodopsin-like
TASs00056g05825m00001	Cestoda	T_asiatica	0	7	o12-38i50-74o94-114i134-151o184-211i274-298o318-342i	7tm_1	PF00001.22	IPR000276	G protein-coupled receptor rhodopsin-like
TASs00057g05840m00001	Cestoda	T_asiatica	0	5	o31-53i74-94o121-144i253-276o291-312i	7tm_1	PF00001.22	IPR000276	G protein-coupled receptor rhodopsin-like
TASs00061g06027m00001	Cestoda	T_asiatica	Y	7	n6-16c22/23o319-341i353-371o407-428i508-527o547-573i647-670o709-728i	Frizzled	PF01534.18	IPR000539	Frizzled/Smoothened transmembrane domain
TASs00069g06338m00001	Cestoda	T_asiatica	0	7	o24-49i61-85o97-116i137-157o214-241i262-280o300-323i	7tm_1	PF00001.22	IPR000276	G protein-coupled receptor rhodopsin-like
TASs00069g06356m00001	Cestoda	T_asiatica	0	7	o30-54i66-91o111-135i147-166o211-236i263-288o316-335i	7tm_1	PF00001.22	IPR000276	G protein-coupled receptor rhodopsin-like
TASs00071g06415m00001	Cestoda	T_asiatica	0	7	o6-27i133-161o167-193i283-304o324-349i535-555o567-591i	7tm_1	PF00001.22	IPR000276	G protein-coupled receptor rhodopsin-like
TASs00073g06516m00001	Cestoda	T_asiatica	0	8	i75-97o109-129i160-183o189-206i218-237o257-284i304-329o393-413i	Frizzled	PF01534.18	IPR000539	Frizzled/Smoothened transmembrane domain
TASs00083g06914m00001	Cestoda	T_asiatica	0	7	o25-51i63-82o112-133i153-176o200-224i252-278o298-320i	7tm_1	PF00001.22	IPR000276	G protein-coupled receptor rhodopsin-like
TASs00084g06922m00001	Cestoda	T_asiatica	0	7	o39-63i75-95o107-137i158-178o198-220i260-283o303-323i	7tm_1	PF00001.22	IPR000276	G protein-coupled receptor rhodopsin-like
TASs00090g07108m00001	Cestoda	T_asiatica	0	4	o150-174i186-205o276-302i361-382o	7tm_2	PF00002.25	IPR000832	GPCR family 2 secretin-like
TASs00119g07860m00001	Cestoda	T_asiatica	0	7	o37-55i67-93o105-126i147-171o191-214i242-258o278-302i	7tm_1	PF00001.22	IPR000276	G protein-coupled receptor rhodopsin-like
TASs00120g07877m00001	Cestoda	T_asiatica	0	7	o62-88i100-121o141-160i180-200o235-257i366-384o427-450i	7tm_1	PF00001.22	IPR000276	G protein-coupled receptor rhodopsin-like
TASs00121g07892m00001	Cestoda	T_asiatica	0	6	o48-75i87-104o124-145i166-185o221-246i267-294o	7tm_1	PF00001.22	IPR000276	G protein-coupled receptor rhodopsin-like
TASs00136g08231m00001	Cestoda	T_asiatica	0	7	o38-55i67-94o106-127i148-170o190-216i292-316o350-368i	7tm_1	PF00001.22	IPR000276	G protein-coupled receptor rhodopsin-like
TASs00169g08743m00001	Cestoda	T_asiatica	0	7	o26-51i60-83o98-119i140-157o177-199i440-462o482-501i	7tm_1	PF00001.22	IPR000276	G protein-coupled receptor rhodopsin-like
TASs00197g09036m00001	Cestoda	T_asiatica	0	6	o36-56i68-89o95-115i127-148o229-252i292-313o	7tm_1	PF00001.22	IPR000276	G protein-coupled receptor rhodopsin-like
TASs00197g09037m00001	Cestoda	T_asiatica	0	8	i21-41o61-81i102-123o135-155i162-184o242-265i305-323o363-383i	7tm_1	PF00001.22	IPR000276	G protein-coupled receptor rhodopsin-like
TASs00261g09521m00001	Cestoda	T_asiatica	0	7	o39-66i78-96o116-137i186-212o245-267i356-376o401-424i	7tm_1	PF00001.22	IPR000276	G protein-coupled receptor rhodopsin-like
TASs00299g09765m00001	Cestoda	T_asiatica	0	7	o30-52i59-80o119-141i153-178o198-223i253-276o304-322i	7tm_1	PF00001.22	IPR000276	G protein-coupled receptor rhodopsin-like
TASs00326g09937m00001	Cestoda	T_asiatica	0	7	o21-44i56-75o95-125i145-166o186-217i282-307o322-341i	7tm_1	PF00001.22	IPR000276	G protein-coupled receptor rhodopsin-like
TASs01241g12047m00001	Cestoda	T_asiatica	0	7	o53-79i91-115o127-148i169-189o209-228i391-412o432-451i	7tm_1	PF00001.22	IPR000276	G protein-coupled receptor rhodopsin-like
TASs01242g12048m00001	Cestoda	T_asiatica	0	7	o53-79i91-115o127-148i169-189o209-228i391-412o432-451i	7tm_1	PF00001.22	IPR000276	G protein-coupled receptor rhodopsin-like
TASs01401g12209m00001	Cestoda	T_asiatica	0	7	o26-51i60-83o98-119i140-157o177-199i440-462o482-501i	7tm_1	PF00001.22	IPR000276	G protein-coupled receptor rhodopsin-like
TASs02040g12641m00001	Cestoda	T_asiatica	0	7	o12-37i49-71o77-95i124-144o170-189i201-224o236-260i	7tm_3	PF00003.23	IPR017978	GPCR family 3 C-terminal
TASs02099g12674m00001	Cestoda	T_asiatica	0	7	o12-37i49-71o77-95i124-144o170-189i201-224o236-260i	7tm_3	PF00003.23	IPR017978	GPCR family 3 C-terminal
TASs02105g12677m00001	Cestoda	T_asiatica	0	7	o12-37i49-71o77-95i124-144o170-189i201-224o236-260i	7tm_3	PF00003.23	IPR017978	GPCR family 3 C-terminal
TASs02476g12813m00001	Cestoda	T_asiatica	0	7	o12-37i49-71o77-95i124-144o170-189i201-224o236-260i	7tm_3	PF00003.23	IPR017978	GPCR family 3 C-terminal
E_nip_trans_00931_m.1965	Monogenea	E_nipponicum	0	4	o13-35i47-68o84-105i125-145o	7tm_1	PF00001.22	IPR000276	G protein-coupled receptor rhodopsin-like
E_nip_trans_03419_m.14180	Monogenea	E_nipponicum	Y	3	n4-15c22/23o38-59i71-89o168-190i	7tm_1	PF00001.22	IPR000276	G protein-coupled receptor rhodopsin-like
E_nip_trans_04045_m.17486	Monogenea	E_nipponicum	0	5	o18-38i50-68o101-119i139-161o181-207i	7tm_1	PF00001.22	IPR000276	G protein-coupled receptor rhodopsin-like
E_nip_trans_07631_m.38071	Monogenea	E_nipponicum	0	7	o42-65i77-96o132-151i172-195o215-240i423-443o463-484i	7tm_1	PF00001.22	IPR000276	G protein-coupled receptor rhodopsin-like
E_nip_trans_10288_m.65724	Monogenea	E_nipponicum	0	8	i21-41o856-879i891-906o918-944i965-985o1005-1028i1048-1067o1073-1097i	7tm_2	PF00002.25	IPR000832	GPCR family 2 secretin-like
E_nip_trans_15331_m.118112	Monogenea	E_nipponicum	0	7	o89-111i123-144o164-183i195-217o237-260i281-298o304-321i	7tm_2	PF00002.25	IPR000832	GPCR family 2 secretin-like
E_nip_trans_15332_m.118118	Monogenea	E_nipponicum	0	7	o44-66i78-99o119-138i150-172o192-215i236-253o259-276i	7tm_2	PF00002.25	IPR000832	GPCR family 2 secretin-like
E_nip_trans_16359_m.127595	Monogenea	E_nipponicum	0	7	o25-47i262-285o342-360i381-402o439-463i560-583o670-691i	7tm_1	PF00001.22	IPR000276	G protein-coupled receptor rhodopsin-like
E_nip_trans_16767_m.131163	Monogenea	E_nipponicum	0	3	o64-86i119-137o143-165i	7tm_2	PF00002.25	IPR000832	GPCR family 2 secretin-like
E_nip_trans_17532_m.137067	Monogenea	E_nipponicum	0	6	o52-73i85-106o131-155i167-187o214-232i319-341o	7tm_1	PF00001.22	IPR000276	G protein-coupled receptor rhodopsin-like
E_nip_trans_19900_m.153433	Monogenea	E_nipponicum	0	7	o6-27i39-60o76-97i117-142o162-185i206-233o253-272i	7tm_1	PF00001.22	IPR000276	G protein-coupled receptor rhodopsin-like
E_nip_trans_23601_m.172283	Monogenea	E_nipponicum	0	7	o18-38i50-68o101-119i139-160o187-212i240-263o295-313i	7tm_1	PF00001.22	IPR000276	G protein-coupled receptor rhodopsin-like
E_nip_trans_29422_m.203688	Monogenea	E_nipponicum	0	8	i21-41o856-879i891-906o918-944i965-985o1005-1028i1048-1067o1073-1097i	7tm_2	PF00002.25	IPR000832	GPCR family 2 secretin-like
E_nip_trans_33009_m.234228	Monogenea	E_nipponicum	0	5	o52-73i85-106o131-155i167-187o214-232i	7tm_1	PF00001.22	IPR000276	G protein-coupled receptor rhodopsin-like
E_nip_trans_34162_m.241681	Monogenea	E_nipponicum	Y	7	n4-23c31/32o55-72i335-351o371-399i702-727o739-757i867-887o893-912i	Frizzled	PF01534.18	IPR000539	Frizzled/Smoothened transmembrane domain
E_nip_trans_39275_m.266970	Monogenea	E_nipponicum	0	7	o42-65i77-96o132-151i172-195o215-240i423-443o463-484i	7tm_1	PF00001.22	IPR000276	G protein-coupled receptor rhodopsin-like
E_nip_trans_42737_m.297771	Monogenea	E_nipponicum	0	7	o89-111i123-144o164-183i195-217o237-260i281-298o310-333i	7tm_2	PF00002.25	IPR000832	GPCR family 2 secretin-like
E_nip_trans_42787_m.298073	Monogenea	E_nipponicum	0	8	i14-33o91-118i127-146o166-186i207-224o244-266i454-485o497-517i	7tm_1	PF00001.22	IPR000276	G protein-coupled receptor rhodopsin-like
E_nip_trans_44533_m.311336	Monogenea	E_nipponicum	0	6	i158-174o194-222i525-550o562-580i690-710o716-735i	Frizzled	PF01534.18	IPR000539	Frizzled/Smoothened transmembrane domain
E_nip_trans_44623_m.312005	Monogenea	E_nipponicum	0	3	o12-35i66-84o90-112i	7tm_2	PF00002.25	IPR000832	GPCR family 2 secretin-like
E_nip_trans_44994_m.314563	Monogenea	E_nipponicum	0	7	o25-47i262-285o342-360i381-402o439-463i560-583o670-691i	7tm_1	PF00001.22	IPR000276	G protein-coupled receptor rhodopsin-like
E_nip_trans_45069_m.315052	Monogenea	E_nipponicum	0	4	o44-65i77-98o123-147i159-179o	7tm_1	PF00001.22	IPR000276	G protein-coupled receptor rhodopsin-like
E_nip_trans_50601_m.342523	Monogenea	E_nipponicum	0	4	o13-35i47-68o84-105i125-145o	7tm_1	PF00001.22	IPR000276	G protein-coupled receptor rhodopsin-like
augustus_masked-scf7180006949593-processed-gene-0.0-mRNA-1	Monogenea	G_salaris	0	7	o6-33i45-66o91-112i132-155o175-197i309-327o347-370i	7tm_1	PF00001.22	IPR000276	G protein-coupled receptor rhodopsin-like
augustus_masked-scf7180006949916-processed-gene-0.1-mRNA-1	Monogenea	G_salaris	0	7	o6-35i56-82o102-123i143-165o193-214i250-272o278-297i	7tm_1	PF00001.22	IPR000276	G protein-coupled receptor rhodopsin-like
genemark-scf7180006947257-processed-gene-0.0-mRNA-1	Monogenea	G_salaris	0	7	o23-49i61-79o99-119i140-165o191-218i298-318o333-354i	7tm_1	PF00001.22	IPR000276	G protein-coupled receptor rhodopsin-like
genemark-scf7180006947586-processed-gene-0.1-mRNA-1	Monogenea	G_salaris	0	6	o6-29i41-65o77-98i119-138o158-182i224-244o	7tm_1	PF00001.22	IPR000276	G protein-coupled receptor rhodopsin-like
genemark-scf7180006948064-processed-gene-0.0-mRNA-1	Monogenea	G_salaris	0	3	o45-71i83-101o121-139i	7tm_1	PF00001.22	IPR000276	G protein-coupled receptor rhodopsin-like
genemark-scf7180006948395-processed-gene-0.4-mRNA-1	Monogenea	G_salaris	0	7	o23-47i59-77o97-122i134-157o184-206i242-261o281-307i	7tm_1	PF00001.22	IPR000276	G protein-coupled receptor rhodopsin-like
genemark-scf7180006948455-processed-gene-0.2-mRNA-1	Monogenea	G_salaris	0	6	i7-29o49-67i87-109o129-154i331-352o372-391i	7tm_1	PF00001.22	IPR000276	G protein-coupled receptor rhodopsin-like
genemark-scf7180006948566-processed-gene-0.1-mRNA-1	Monogenea	G_salaris	0	7	o6-29i41-61o81-103i124-150o162-187i305-329o341-363i	7tm_1	PF00001.22	IPR000276	G protein-coupled receptor rhodopsin-like
genemark-scf7180006950218-processed-gene-0.1-mRNA-1	Monogenea	G_salaris	0	7	o64-86i93-114o157-175i187-207o227-253i286-307o343-366i	7tm_1	PF00001.22	IPR000276	G protein-coupled receptor rhodopsin-like
genemark-scf7180006950272-processed-gene-0.14-mRNA-1	Monogenea	G_salaris	0	7	o25-52i61-80o100-118i139-157o177-200i269-292o312-334i	7tm_1	PF00001.22	IPR000276	G protein-coupled receptor rhodopsin-like
genemark-scf7180006950536-processed-gene-0.6-mRNA-1	Monogenea	G_salaris	Y	7	n7-14c19/20o225-247i259-279o313-340i352-377o397-420i441-461o509-533i	Frizzled	PF01534.18	IPR000539	Frizzled/Smoothened transmembrane domain
genemark-scf7180006950872-processed-gene-0.4-mRNA-1	Monogenea	G_salaris	0	7	o23-42i54-75o95-119i131-153o193-215i251-275o290-312i	7tm_1	PF00001.22	IPR000276	G protein-coupled receptor rhodopsin-like
genemark-scf7180006950916-processed-gene-0.1-mRNA-1	Monogenea	G_salaris	0	6	o16-39i51-73o88-113i134-153o173-198i313-332o	7tm_1	PF00001.22	IPR000276	G protein-coupled receptor rhodopsin-like
genemark-scf7180006951248-processed-gene-0.21-mRNA-1	Monogenea	G_salaris	0	7	o27-49i61-87o107-131i143-166o186-208i293-313o325-348i	7tm_1	PF00001.22	IPR000276	G protein-coupled receptor rhodopsin-like
genemark-scf7180006951529-processed-gene-0.0-mRNA-1	Monogenea	G_salaris	0	7	o20-46i58-78o98-116i136-155o185-205i304-324o344-366i	7tm_1	PF00001.22	IPR000276	G protein-coupled receptor rhodopsin-like
genemark-scf7180006951684-processed-gene-0.8-mRNA-1	Monogenea	G_salaris	0	7	o24-49i56-75o95-117i138-161o196-218i505-525o545-561i	7tm_1	PF00001.22	IPR000276	G protein-coupled receptor rhodopsin-like
genemark-scf7180006952217-processed-gene-0.1-mRNA-1	Monogenea	G_salaris	0	4	i34-60o72-97i118-137o171-189i	7tm_1	PF00001.22	IPR000276	G protein-coupled receptor rhodopsin-like
genemark-scf7180006953163-processed-gene-0.1-mRNA-1	Monogenea	G_salaris	0	7	o20-44i56-81o93-115i136-156o185-204i401-424o436-458i	7tm_1	PF00001.22	IPR000276	G protein-coupled receptor rhodopsin-like
genemark-scf7180006953182-processed-gene-0.1-mRNA-1	Monogenea	G_salaris	Y	7	n7-16c21/22o237-256i268-288o322-346i367-385o405-431i464-484o530-550i	Frizzled	PF01534.18	IPR000539	Frizzled/Smoothened transmembrane domain
maker-scf7180006947536-snap-gene-0.46-mRNA-1	Monogenea	G_salaris	Y	7	n5-12c17/18o234-256i268-288o313-338i358-377o397-425i446-473o500-522i	Frizzled	PF01534.18	IPR000539	Frizzled/Smoothened transmembrane domain
maker-scf7180006947764-snap-gene-0.21-mRNA-1	Monogenea	G_salaris	0	8	i255-274o286-302i333-349o355-374i386-405o425-449i470-494o532-552i	Frizzled	PF01534.18	IPR000539	Frizzled/Smoothened transmembrane domain
maker-scf7180006950206-snap-gene-0.6-mRNA-1	Monogenea	G_salaris	0	7	o14-35i42-63o83-105i126-144o177-198i260-282o294-312i	7tm_1	PF00001.22	IPR000276	G protein-coupled receptor rhodopsin-like
maker-scf7180006950345-snap-gene-0.12-mRNA-1	Monogenea	G_salaris	0	7	o130-156i168-187o193-213i244-264o289-309i321-345o351-372i	7tm_3	PF00003.23	IPR017978	GPCR family 3 C-terminal
maker-scf7180006951123-snap-gene-0.24-mRNA-1	Monogenea	G_salaris	Y	7	n10-18c23/24o238-261i273-294o306-327i348-371o420-442i454-474o486-508i	7tm_3	PF00003.23	IPR017978	GPCR family 3 C-terminal
maker-scf7180006952580-snap-gene-0.6-mRNA-1	Monogenea	G_salaris	0	5	o30-56i76-95o115-143i164-185o240-263i	Frizzled	PF01534.18	IPR000539	Frizzled/Smoothened transmembrane domain
maker-scf7180006952747-snap-gene-0.105-mRNA-1	Monogenea	G_salaris	0	6	o12-37i49-74o86-108i128-153o173-203i406-424o	7tm_1	PF00001.22	IPR000276	G protein-coupled receptor rhodopsin-like
maker-scf7180006953308-snap-gene-0.41-mRNA-1	Monogenea	G_salaris	0	6	o12-40i47-66o86-108i129-150o170-191i325-350o	7tm_1	PF00001.22	IPR000276	G protein-coupled receptor rhodopsin-like
maker-scf7180006953342-snap-gene-0.55-mRNA-1	Monogenea	G_salaris	0	5	o271-291i311-329o349-371i392-414o438-462i	Frizzled	PF01534.18	IPR000539	Frizzled/Smoothened transmembrane domain
snap_masked-scf7180006946998-processed-gene-0.1-mRNA-1	Monogenea	G_salaris	0	3	i46-66o91-117i172-189o	7tm_1	PF00001.22	IPR000276	G protein-coupled receptor rhodopsin-like
snap_masked-scf7180006947070-processed-gene-0.2-mRNA-1	Monogenea	G_salaris	0	7	o20-49i69-92o104-126i147-168o195-216i247-265o277-304i	7tm_1	PF00001.22	IPR000276	G protein-coupled receptor rhodopsin-like
snap_masked-scf7180006947339-processed-gene-0.1-mRNA-1	Monogenea	G_salaris	0	3	o35-61i73-91o111-133i	7tm_1	PF00001.22	IPR000276	G protein-coupled receptor rhodopsin-like
snap_masked-scf7180006947379-processed-gene-0.28-mRNA-1	Monogenea	G_salaris	0	7	o31-54i66-86o106-135i147-169o189-214i248-270o276-299i	7tm_1	PF00001.22	IPR000276	G protein-coupled receptor rhodopsin-like
snap_masked-scf7180006947394-processed-gene-0.2-mRNA-1	Monogenea	G_salaris	0	7	o49-72i84-107o127-150i162-180o200-218i244-265o299-324i	7tm_1	PF00001.22	IPR000276	G protein-coupled receptor rhodopsin-like
snap_masked-scf7180006947464-processed-gene-0.2-mRNA-1	Monogenea	G_salaris	0	6	o20-46i58-83o103-128i140-159o201-229i266-289o	7tm_1	PF00001.22	IPR000276	G protein-coupled receptor rhodopsin-like
snap_masked-scf7180006947510-processed-gene-0.1-mRNA-1	Monogenea	G_salaris	0	6	o26-44i56-77o89-109i130-154o166-187i228-251o	7tm_1	PF00001.22	IPR000276	G protein-coupled receptor rhodopsin-like
snap_masked-scf7180006947591-processed-gene-0.1-mRNA-1	Monogenea	G_salaris	0	7	o20-41i53-70o90-113i133-158o207-228i262-284o310-328i	7tm_1	PF00001.22	IPR000276	G protein-coupled receptor rhodopsin-like
snap_masked-scf7180006947672-processed-gene-0.2-mRNA-1	Monogenea	G_salaris	0	5	o17-38i97-120o140-161i182-202o222-247i	7tm_1	PF00001.22	IPR000276	G protein-coupled receptor rhodopsin-like
snap_masked-scf7180006947725-processed-gene-0.1-mRNA-1	Monogenea	G_salaris	0	7	o20-41i53-73o93-115i136-156o176-205i231-255o275-294i	7tm_1	PF00001.22	IPR000276	G protein-coupled receptor rhodopsin-like
snap_masked-scf7180006948120-processed-gene-0.11-mRNA-1	Monogenea	G_salaris	0	7	o15-41i128-150o187-205i226-246o282-304i351-375o395-417i	7tm_1	PF00001.22	IPR000276	G protein-coupled receptor rhodopsin-like
snap_masked-scf7180006948174-processed-gene-0.3-mRNA-1	Monogenea	G_salaris	0	7	o6-32i44-70o82-104i125-145o165-188i226-250o262-281i	7tm_1	PF00001.22	IPR000276	G protein-coupled receptor rhodopsin-like
snap_masked-scf7180006948223-processed-gene-0.3-mRNA-1	Monogenea	G_salaris	0	4	i20-46o58-79i204-227o258-277i	7tm_1	PF00001.22	IPR000276	G protein-coupled receptor rhodopsin-like
snap_masked-scf7180006948228-processed-gene-0.26-mRNA-1	Monogenea	G_salaris	0	7	o28-53i118-147o167-188i213-230o282-310i331-352o364-384i	7tm_1	PF00001.22	IPR000276	G protein-coupled receptor rhodopsin-like
snap_masked-scf7180006948418-processed-gene-0.2-mRNA-1	Monogenea	G_salaris	0	4	o215-241i253-272o287-311i323-343o	7tm_2	PF00002.25	IPR000832	GPCR family 2 secretin-like
snap_masked-scf7180006948497-processed-gene-0.1-mRNA-1	Monogenea	G_salaris	0	3	i37-61o81-103i136-158o	7tm_1	PF00001.22	IPR000276	G protein-coupled receptor rhodopsin-like
snap_masked-scf7180006948524-processed-gene-0.6-mRNA-1	Monogenea	G_salaris	0	4	i20-44o50-76i114-135o147-168i	7tm_1	PF00001.22	IPR000276	G protein-coupled receptor rhodopsin-like
snap_masked-scf7180006948572-processed-gene-0.3-mRNA-1	Monogenea	G_salaris	0	4	i21-45o65-86i142-166o186-206i	7tm_1	PF00001.22	IPR000276	G protein-coupled receptor rhodopsin-like
snap_masked-scf7180006948593-processed-gene-0.2-mRNA-1	Monogenea	G_salaris	0	7	o51-75i82-103o123-144i165-185o200-227i282-305o325-347i	7tm_1	PF00001.22	IPR000276	G protein-coupled receptor rhodopsin-like
snap_masked-scf7180006948605-processed-gene-0.16-mRNA-1	Monogenea	G_salaris	0	7	o12-37i49-73o93-112i132-151o171-195i285-310o322-343i	7tm_1	PF00001.22	IPR000276	G protein-coupled receptor rhodopsin-like
snap_masked-scf7180006948816-processed-gene-0.4-mRNA-1	Monogenea	G_salaris	0	4	i9-26o38-59i80-101o121-141i	7tm_2	PF00002.25	IPR000832	GPCR family 2 secretin-like
snap_masked-scf7180006948948-processed-gene-0.2-mRNA-1	Monogenea	G_salaris	0	3	o114-133i145-166o186-208i	7tm_1	PF00001.22	IPR000276	G protein-coupled receptor rhodopsin-like
snap_masked-scf7180006948981-processed-gene-0.1-mRNA-1	Monogenea	G_salaris	0	6	i12-37o66-85i106-127o157-174i204-224o244-265i	7tm_1	PF00001.22	IPR000276	G protein-coupled receptor rhodopsin-like
snap_masked-scf7180006949079-processed-gene-0.1-mRNA-1	Monogenea	G_salaris	0	3	i42-63o83-103i138-163o	7tm_1	PF00001.22	IPR000276	G protein-coupled receptor rhodopsin-like
snap_masked-scf7180006949138-processed-gene-0.2-mRNA-1	Monogenea	G_salaris	0	6	i9-28o48-68i88-110o130-156i320-343o355-374i	7tm_1	PF00001.22	IPR000276	G protein-coupled receptor rhodopsin-like
snap_masked-scf7180006949356-processed-gene-0.43-mRNA-1	Monogenea	G_salaris	0	7	o152-176i188-214o226-247i267-288o308-331i396-417o429-455i	7tm_1	PF00001.22	IPR000276	G protein-coupled receptor rhodopsin-like
snap_masked-scf7180006949521-processed-gene-0.5-mRNA-1	Monogenea	G_salaris	Y	3	n3-10c14/15o30-52i76-95o101-124i	7tm_2	PF00002.25	IPR000832	GPCR family 2 secretin-like
snap_masked-scf7180006950007-processed-gene-0.27-mRNA-1	Monogenea	G_salaris	0	7	o20-43i55-74o94-124i145-165o197-214i258-280o286-308i	7tm_1	PF00001.22	IPR000276	G protein-coupled receptor rhodopsin-like
snap_masked-scf7180006950027-processed-gene-0.11-mRNA-1	Monogenea	G_salaris	0	7	o38-62i83-107o127-148i184-201o234-257i289-313o325-345i	7tm_1	PF00001.22	IPR000276	G protein-coupled receptor rhodopsin-like
snap_masked-scf7180006950028-processed-gene-0.7-mRNA-1	Monogenea	G_salaris	0	7	o6-27i39-60o80-98i119-139o159-183i228-246o266-285i	7tm_1	PF00001.22	IPR000276	G protein-coupled receptor rhodopsin-like
snap_masked-scf7180006950085-processed-gene-0.3-mRNA-1	Monogenea	G_salaris	0	7	o12-36i48-67o107-128i140-161o186-210i237-259o279-305i	7tm_1	PF00001.22	IPR000276	G protein-coupled receptor rhodopsin-like
snap_masked-scf7180006950116-processed-gene-0.12-mRNA-1	Monogenea	G_salaris	0	7	o27-51i71-90o110-132i144-166o186-210i231-254o266-284i	7tm_1	PF00001.22	IPR000276	G protein-coupled receptor rhodopsin-like
snap_masked-scf7180006950125-processed-gene-0.9-mRNA-1	Monogenea	G_salaris	0	7	o42-64i76-100o120-146i166-185o221-245i289-310o325-344i	7tm_1	PF00001.22	IPR000276	G protein-coupled receptor rhodopsin-like
snap_masked-scf7180006950182-processed-gene-0.1-mRNA-1	Monogenea	G_salaris	0	7	o25-49i61-78o121-139i160-180o209-229i250-270o290-309i	7tm_1	PF00001.22	IPR000276	G protein-coupled receptor rhodopsin-like
snap_masked-scf7180006950195-processed-gene-0.3-mRNA-1	Monogenea	G_salaris	0	4	i35-57o72-93i177-201o213-233i	7tm_1	PF00001.22	IPR000276	G protein-coupled receptor rhodopsin-like
snap_masked-scf7180006950281-processed-gene-0.1-mRNA-1	Monogenea	G_salaris	0	7	o12-37i49-73o134-156i264-282o302-324i345-370o396-415i	7tm_1	PF00001.22	IPR000276	G protein-coupled receptor rhodopsin-like
snap_masked-scf7180006950951-processed-gene-0.2-mRNA-1	Monogenea	G_salaris	0	6	o29-55i64-87o93-115i136-153o173-201i239-267o	7tm_1	PF00001.22	IPR000276	G protein-coupled receptor rhodopsin-like
snap_masked-scf7180006951138-processed-gene-0.2-mRNA-1	Monogenea	G_salaris	0	7	o25-44i56-80o86-107i128-148o163-187i219-241o269-288i	7tm_1	PF00001.22	IPR000276	G protein-coupled receptor rhodopsin-like
snap_masked-scf7180006951252-processed-gene-0.3-mRNA-1	Monogenea	G_salaris	0	4	o30-53i65-84o96-126i138-160o	7tm_2	PF00002.25	IPR000832	GPCR family 2 secretin-like
snap_masked-scf7180006951256-processed-gene-0.15-mRNA-1	Monogenea	G_salaris	0	7	o20-41i53-76o96-116i137-154o187-210i240-258o278-300i	7tm_1	PF00001.22	IPR000276	G protein-coupled receptor rhodopsin-like
snap_masked-scf7180006951285-processed-gene-0.9-mRNA-1	Monogenea	G_salaris	0	5	o47-71i83-104o124-145i166-188o208-230i	7tm_1	PF00001.22	IPR000276	G protein-coupled receptor rhodopsin-like
snap_masked-scf7180006951361-processed-gene-0.1-mRNA-1	Monogenea	G_salaris	0	3	o60-78i113-134o175-193i	Frizzled	PF01534.18	IPR000539	Frizzled/Smoothened transmembrane domain
snap_masked-scf7180006951413-processed-gene-0.1-mRNA-1	Monogenea	G_salaris	Y	5	n6-15c19/20o43-62i74-93o113-134i155-176o196-221i	7tm_1	PF00001.22	IPR000276	G protein-coupled receptor rhodopsin-like
snap_masked-scf7180006951488-processed-gene-0.4-mRNA-1	Monogenea	G_salaris	0	5	o53-73i85-106o140-160i180-200o227-254i	7tm_1	PF00001.22	IPR000276	G protein-coupled receptor rhodopsin-like
snap_masked-scf7180006951495-processed-gene-0.5-mRNA-1	Monogenea	G_salaris	0	5	o65-83i104-124o144-172i242-261o273-296i	7tm_1	PF00001.22	IPR000276	G protein-coupled receptor rhodopsin-like
snap_masked-scf7180006951544-processed-gene-0.1-mRNA-1	Monogenea	G_salaris	0	3	o12-33i45-66o117-137i	7tm_1	PF00001.22	IPR000276	G protein-coupled receptor rhodopsin-like
snap_masked-scf7180006951558-processed-gene-0.1-mRNA-1	Monogenea	G_salaris	0	4	i21-40o56-75i96-117o137-159i	7tm_1	PF00001.22	IPR000276	G protein-coupled receptor rhodopsin-like
snap_masked-scf7180006951697-processed-gene-0.9-mRNA-1	Monogenea	G_salaris	0	7	o14-39i51-76o88-109i130-151o177-200i315-333o339-357i	7tm_1	PF00001.22	IPR000276	G protein-coupled receptor rhodopsin-like
snap_masked-scf7180006951714-processed-gene-0.1-mRNA-1	Monogenea	G_salaris	0	6	o27-49i61-84o104-122i142-162o182-215i265-282o	7tm_1	PF00001.22	IPR000276	G protein-coupled receptor rhodopsin-like
snap_masked-scf7180006951798-processed-gene-0.5-mRNA-1	Monogenea	G_salaris	0	7	o13-43i64-86o106-128i149-169o192-218i248-270o276-299i	7tm_1	PF00001.22	IPR000276	G protein-coupled receptor rhodopsin-like
snap_masked-scf7180006952160-processed-gene-0.1-mRNA-1	Monogenea	G_salaris	0	3	i7-29o49-78i146-168o	7tm_1	PF00001.22	IPR000276	G protein-coupled receptor rhodopsin-like
snap_masked-scf7180006952484-processed-gene-0.8-mRNA-1	Monogenea	G_salaris	0	3	o20-44i70-89o116-138i	7tm_1	PF00001.22	IPR000276	G protein-coupled receptor rhodopsin-like
snap_masked-scf7180006952590-processed-gene-0.2-mRNA-1	Monogenea	G_salaris	0	4	i21-43o63-88i171-195o215-235i	7tm_1	PF00001.22	IPR000276	G protein-coupled receptor rhodopsin-like
snap_masked-scf7180006952609-processed-gene-0.11-mRNA-1	Monogenea	G_salaris	0	5	i108-129o141-158i185-213o233-256i321-343o	Frizzled	PF01534.18	IPR000539	Frizzled/Smoothened transmembrane domain
snap_masked-scf7180006952642-processed-gene-0.18-mRNA-1	Monogenea	G_salaris	0	7	o6-31i87-108o128-146i167-187o207-239i269-287o307-326i	7tm_1	PF00001.22	IPR000276	G protein-coupled receptor rhodopsin-like
snap_masked-scf7180006952657-processed-gene-0.4-mRNA-1	Monogenea	G_salaris	0	7	o67-87i94-112o124-142i163-184o204-229i250-272o278-297i	7tm_1	PF00001.22	IPR000276	G protein-coupled receptor rhodopsin-like
snap_masked-scf7180006952665-processed-gene-0.10-mRNA-1	Monogenea	G_salaris	0	7	o17-39i51-70o82-102i123-140o155-174i210-232o238-261i	7tm_1	PF00001.22	IPR000276	G protein-coupled receptor rhodopsin-like
snap_masked-scf7180006952712-processed-gene-0.1-mRNA-1	Monogenea	G_salaris	0	4	o14-43i55-79o99-117i129-152o	7tm_1	PF00001.22	IPR000276	G protein-coupled receptor rhodopsin-like
snap_masked-scf7180006952740-processed-gene-0.11-mRNA-1	Monogenea	G_salaris	0	7	o38-57i69-91o103-125i145-165o185-205i226-248o268-288i	7tm_1	PF00001.22	IPR000276	G protein-coupled receptor rhodopsin-like
snap_masked-scf7180006952774-processed-gene-0.18-mRNA-1	Monogenea	G_salaris	0	6	i25-46o66-87i108-125o162-186i293-320o340-362i	7tm_1	PF00001.22	IPR000276	G protein-coupled receptor rhodopsin-like
snap_masked-scf7180006952826-processed-gene-0.10-mRNA-1	Monogenea	G_salaris	0	7	o6-30i42-63o83-104i125-148o168-190i248-269o281-302i	7tm_1	PF00001.22	IPR000276	G protein-coupled receptor rhodopsin-like
snap_masked-scf7180006952864-processed-gene-0.2-mRNA-1	Monogenea	G_salaris	0	7	o15-37i49-70o90-109i129-149o188-210i248-266o286-308i	7tm_1	PF00001.22	IPR000276	G protein-coupled receptor rhodopsin-like
snap_masked-scf7180006952892-processed-gene-0.2-mRNA-1	Monogenea	G_salaris	0	3	o34-61i130-154o174-193i	7tm_1	PF00001.22	IPR000276	G protein-coupled receptor rhodopsin-like
snap_masked-scf7180006952905-processed-gene-0.4-mRNA-1	Monogenea	G_salaris	0	8	i22-40o95-119i131-157o169-190i211-236o256-280i541-568o580-599i	7tm_1	PF00001.22	IPR000276	G protein-coupled receptor rhodopsin-like
snap_masked-scf7180006952997-processed-gene-0.5-mRNA-1	Monogenea	G_salaris	Y	7	n5-14c19/20o248-269i281-300o320-338i345-364o412-430i451-476o502-521i	Frizzled	PF01534.18	IPR000539	Frizzled/Smoothened transmembrane domain
snap_masked-scf7180006953046-processed-gene-0.2-mRNA-1	Monogenea	G_salaris	0	7	o15-35i47-66o106-127i139-159o190-213i242-265o291-311i	7tm_1	PF00001.22	IPR000276	G protein-coupled receptor rhodopsin-like
snap_masked-scf7180006953168-processed-gene-0.20-mRNA-1	Monogenea	G_salaris	Y	7	n3-13c17/18o41-62i74-101o121-141i157-176o201-224i329-351o371-395i	7tm_1	PF00001.22	IPR000276	G protein-coupled receptor rhodopsin-like
snap_masked-scf7180006953169-processed-gene-0.4-mRNA-1	Monogenea	G_salaris	0	5	o12-31i43-66o81-102i123-143o166-186i	7tm_1	PF00001.22	IPR000276	G protein-coupled receptor rhodopsin-like
snap_masked-scf7180006953455-processed-gene-0.11-mRNA-1	Monogenea	G_salaris	0	6	o30-54i66-90o102-123i143-167o187-210i231-253o	7tm_1	PF00001.22	IPR000276	G protein-coupled receptor rhodopsin-like
snap_masked-scf7180006953471-processed-gene-0.2-mRNA-1	Monogenea	G_salaris	0	4	i40-57o77-101i177-200o393-414i	7tm_1	PF00001.22	IPR000276	G protein-coupled receptor rhodopsin-like
PXEA_0000048501-mRNA-1	Monogenea	P_xenopodis	0	4	o33-61i73-91o111-132i153-173o	7tm_1	PF00001.22	IPR000276	G protein-coupled receptor rhodopsin-like
PXEA_0000065301-mRNA-1	Monogenea	P_xenopodis	0	6	o20-47i59-78o98-119i139-160o180-205i244-267o	7tm_1	PF00001.22	IPR000276	G protein-coupled receptor rhodopsin-like
PXEA_0000094001-mRNA-1	Monogenea	P_xenopodis	0	6	o6-24i36-56o76-103i135-155o171-191i750-767o	7tm_1	PF00001.22	IPR000276	G protein-coupled receptor rhodopsin-like
PXEA_0000358901-mRNA-1	Monogenea	P_xenopodis	0	4	i43-64o157-176i188-212o224-246i	7tm_3	PF00003.23	IPR017978	GPCR family 3 C-terminal
PXEA_0000395301-mRNA-1	Monogenea	P_xenopodis	0	4	o24-45i57-78o115-137i149-171o	7tm_1	PF00001.22	IPR000276	G protein-coupled receptor rhodopsin-like
PXEA_0000437101-mRNA-1	Monogenea	P_xenopodis	0	5	o55-79i100-119o215-240i384-408o454-476i	7tm_1	PF00001.22	IPR000276	G protein-coupled receptor rhodopsin-like
PXEA_0000437301-mRNA-1	Monogenea	P_xenopodis	0	4	i22-42o75-101i167-186o218-235i	7tm_1	PF00001.22	IPR000276	G protein-coupled receptor rhodopsin-like
PXEA_0000565601-mRNA-1	Monogenea	P_xenopodis	Y	7	n3-11c29/30o53-76i88-114o126-148i169-189o209-229i569-589o601-623i	7tm_1	PF00001.22	IPR000276	G protein-coupled receptor rhodopsin-like
PXEA_0000614001-mRNA-1	Monogenea	P_xenopodis	0	3	i123-147o159-179i266-286o	7tm_1	PF00001.22	IPR000276	G protein-coupled receptor rhodopsin-like
PXEA_0000627101-mRNA-1	Monogenea	P_xenopodis	0	5	o70-90i102-123o143-166i186-204o242-263i	7tm_1	PF00001.22	IPR000276	G protein-coupled receptor rhodopsin-like
PXEA_0000881601-mRNA-1	Monogenea	P_xenopodis	0	5	o36-61i73-93o122-143i164-184o204-229i	7tm_1	PF00001.22	IPR000276	G protein-coupled receptor rhodopsin-like
PXEA_0001040401-mRNA-1	Monogenea	P_xenopodis	0	4	o45-69i81-104o124-147i159-178o	7tm_1	PF00001.22	IPR000276	G protein-coupled receptor rhodopsin-like
PXEA_0001090401-mRNA-1	Monogenea	P_xenopodis	0	5	o6-25i46-71o150-179i537-556o568-591i	7tm_1	PF00001.22	IPR000276	G protein-coupled receptor rhodopsin-like
PXEA_0001107301-mRNA-1	Monogenea	P_xenopodis	0	4	o52-79i86-105o204-223i244-265o	7tm_1	PF00001.22	IPR000276	G protein-coupled receptor rhodopsin-like
PXEA_0001118901-mRNA-1	Monogenea	P_xenopodis	0	5	o16-38i50-70o82-113i134-157o177-205i	7tm_1	PF00001.22	IPR000276	G protein-coupled receptor rhodopsin-like
PXEA_0001162401-mRNA-1	Monogenea	P_xenopodis	0	4	i66-84o142-165i232-257o277-300i	7tm_1	PF00001.22	IPR000276	G protein-coupled receptor rhodopsin-like
PXEA_0001258601-mRNA-1	Monogenea	P_xenopodis	0	3	o20-48i68-93o194-214i	Frizzled	PF01534.18	IPR000539	Frizzled/Smoothened transmembrane domain
PXEA_0001259901-mRNA-1	Monogenea	P_xenopodis	Y	6	n24-35c40/41o132-152i164-182o213-234i246-272o284-310i500-522o	7tm_1	PF00001.22	IPR000276	G protein-coupled receptor rhodopsin-like
PXEA_0001266501-mRNA-1	Monogenea	P_xenopodis	0	6	o36-63i75-94o114-134i155-177o265-292i1028-1047o	7tm_1	PF00001.22	IPR000276	G protein-coupled receptor rhodopsin-like
PXEA_0001280701-mRNA-1	Monogenea	P_xenopodis	0	6	o6-22i34-56o62-80i109-129o155-174i186-208o	7tm_3	PF00003.23	IPR017978	GPCR family 3 C-terminal
PXEA_0001307601-mRNA-1	Monogenea	P_xenopodis	0	6	i76-96o116-140i198-216o265-287i393-417o450-472i	7tm_1	PF00001.22	IPR000276	G protein-coupled receptor rhodopsin-like
PXEA_0001348201-mRNA-1	Monogenea	P_xenopodis	0	7	i38-56o234-264i276-300o312-333i354-379o415-436i1091-1112o	7tm_1	PF00001.22	IPR000276	G protein-coupled receptor rhodopsin-like
PXEA_0001430401-mRNA-1	Monogenea	P_xenopodis	Y	4	n8-19c25/26o108-134i146-164o184-205i226-245o	7tm_1	PF00001.22	IPR000276	G protein-coupled receptor rhodopsin-like
PXEA_0001448301-mRNA-1	Monogenea	P_xenopodis	0	3	o126-152i164-182o188-210i	7tm_3	PF00003.23	IPR017978	GPCR family 3 C-terminal
PXEA_0001470101-mRNA-1	Monogenea	P_xenopodis	0	3	o20-45i112-139o151-174i	7tm_1	PF00001.22	IPR000276	G protein-coupled receptor rhodopsin-like
PXEA_0001496801-mRNA-1	Monogenea	P_xenopodis	0	6	i66-86o106-134i146-172o192-210i230-251o295-315i	7tm_1	PF00001.22	IPR000276	G protein-coupled receptor rhodopsin-like
PXEA_0001513901-mRNA-1	Monogenea	P_xenopodis	0	6	o49-79i91-117o129-151i172-195o215-239i592-614o	7tm_1	PF00001.22	IPR000276	G protein-coupled receptor rhodopsin-like
PXEA_0001526601-mRNA-1	Monogenea	P_xenopodis	0	5	o32-52i64-86o106-127i148-168o271-290i	7tm_1	PF00001.22	IPR000276	G protein-coupled receptor rhodopsin-like
PXEA_0001557001-mRNA-1	Monogenea	P_xenopodis	0	3	o6-27i47-69o391-412i	7tm_1	PF00001.22	IPR000276	G protein-coupled receptor rhodopsin-like
PXEA_0001557501-mRNA-1	Monogenea	P_xenopodis	0	3	o156-178i190-210o240-265i	7tm_1	PF00001.22	IPR000276	G protein-coupled receptor rhodopsin-like
PXEA_0001576501-mRNA-1	Monogenea	P_xenopodis	0	6	o166-192i204-224o244-265i286-306o354-375i468-497o	7tm_1	PF00001.22	IPR000276	G protein-coupled receptor rhodopsin-like
PXEA_0001606401-mRNA-1	Monogenea	P_xenopodis	0	6	o53-78i90-114o126-148i169-190o210-235i493-512o	7tm_1	PF00001.22	IPR000276	G protein-coupled receptor rhodopsin-like
PXEA_0001618101-mRNA-1	Monogenea	P_xenopodis	0	7	o20-46i58-75o87-113i144-166o236-257i289-310o322-346i	7tm_1	PF00001.22	IPR000276	G protein-coupled receptor rhodopsin-like
PXEA_0001706101-mRNA-1	Monogenea	P_xenopodis	0	3	o12-34i46-65o97-122i	7tm_1	PF00001.22	IPR000276	G protein-coupled receptor rhodopsin-like
PXEA_0001727901-mRNA-1	Monogenea	P_xenopodis	0	6	o436-458i470-490o548-573i593-612o632-658i698-718o	Frizzled	PF01534.18	IPR000539	Frizzled/Smoothened transmembrane domain
PXEA_0001842901-mRNA-1	Monogenea	P_xenopodis	0	3	o45-73i85-104o116-136i	7tm_1	PF00001.22	IPR000276	G protein-coupled receptor rhodopsin-like
PXEA_0001851601-mRNA-1	Monogenea	P_xenopodis	0	7	o77-102i114-136o148-171i192-218o238-259i344-367o379-401i	7tm_1	PF00001.22	IPR000276	G protein-coupled receptor rhodopsin-like
PXEA_0001854501-mRNA-1	Monogenea	P_xenopodis	0	6	o20-44i56-77o89-111i132-154o198-220i252-276o	7tm_1	PF00001.22	IPR000276	G protein-coupled receptor rhodopsin-like
PXEA_0001879701-mRNA-1	Monogenea	P_xenopodis	0	5	o25-50i62-83o95-122i143-164o192-214i	7tm_1	PF00001.22	IPR000276	G protein-coupled receptor rhodopsin-like
PXEA_0001904101-mRNA-1	Monogenea	P_xenopodis	0	3	i100-128o134-153i165-184o	7tm_1	PF00001.22	IPR000276	G protein-coupled receptor rhodopsin-like
PXEA_0001909701-mRNA-1	Monogenea	P_xenopodis	Y	3	n3-15c23/24o49-68i311-334o499-523i	7tm_1	PF00001.22	IPR000276	G protein-coupled receptor rhodopsin-like
PXEA_0001918101-mRNA-1	Monogenea	P_xenopodis	0	5	i39-57o216-242i254-278o290-311i332-354o	7tm_1	PF00001.22	IPR000276	G protein-coupled receptor rhodopsin-like
PXEA_0001928401-mRNA-1	Monogenea	P_xenopodis	0	3	o20-41i470-491o511-528i	7tm_1	PF00001.22	IPR000276	G protein-coupled receptor rhodopsin-like
PXEA_0002037801-mRNA-1	Monogenea	P_xenopodis	0	8	i12-32o38-56i68-93o113-132i153-175o195-217i450-470o490-509i	7tm_1	PF00001.22	IPR000276	G protein-coupled receptor rhodopsin-like
PXEA_0002055301-mRNA-1	Monogenea	P_xenopodis	0	7	o45-69i346-367o397-419i431-453o491-513i636-657o681-699i	7tm_1	PF00001.22	IPR000276	G protein-coupled receptor rhodopsin-like
PXEA_0002127301-mRNA-1	Monogenea	P_xenopodis	0	3	o356-374i386-406o426-446i	7tm_1	PF00001.22	IPR000276	G protein-coupled receptor rhodopsin-like
PXEA_0002136101-mRNA-1	Monogenea	P_xenopodis	0	6	i21-45o78-101i113-135o155-174i195-213o265-287i	7tm_1	PF00001.22	IPR000276	G protein-coupled receptor rhodopsin-like
PXEA_0002220301-mRNA-1	Monogenea	P_xenopodis	0	5	o47-69i89-110o151-169i477-498o518-538i	7tm_1	PF00001.22	IPR000276	G protein-coupled receptor rhodopsin-like
PXEA_0002255201-mRNA-1	Monogenea	P_xenopodis	0	7	o149-171i180-203o229-249i261-289o309-332i483-501o513-536i	7tm_1	PF00001.22	IPR000276	G protein-coupled receptor rhodopsin-like
PXEA_0002291101-mRNA-1	Monogenea	P_xenopodis	0	7	o30-52i64-86o106-133i145-168o225-245i335-360o380-399i	7tm_1	PF00001.22	IPR000276	G protein-coupled receptor rhodopsin-like
PXEA_0002414501-mRNA-1	Monogenea	P_xenopodis	Y	6	n8-23c31/32o83-111i120-146o158-179i200-220o240-259i496-517o	7tm_1	PF00001.22	IPR000276	G protein-coupled receptor rhodopsin-like
PXEA_0002450401-mRNA-1	Monogenea	P_xenopodis	0	5	o60-84i96-119o139-158i179-198o300-322i	7tm_1	PF00001.22	IPR000276	G protein-coupled receptor rhodopsin-like
PXEA_0002468601-mRNA-1	Monogenea	P_xenopodis	0	7	o18-40i52-76o96-114i134-155o183-206i254-275o295-322i	7tm_1	PF00001.22	IPR000276	G protein-coupled receptor rhodopsin-like
PXEA_0002605201-mRNA-1	Monogenea	P_xenopodis	0	7	o41-68i80-101o131-152i172-195o222-246i448-466o486-507i	7tm_1	PF00001.22	IPR000276	G protein-coupled receptor rhodopsin-like
PXEA_0002607601-mRNA-1	Monogenea	P_xenopodis	0	4	o57-84i96-121o133-158i170-189o	7tm_1	PF00001.22	IPR000276	G protein-coupled receptor rhodopsin-like
PXEA_0002631501-mRNA-1	Monogenea	P_xenopodis	0	7	o46-69i81-109o129-151i163-185o229-249i305-328o353-372i	7tm_1	PF00001.22	IPR000276	G protein-coupled receptor rhodopsin-like
PXEA_0002633701-mRNA-1	Monogenea	P_xenopodis	0	5	o6-25i45-64o84-109i214-234o250-272i	7tm_1	PF00001.22	IPR000276	G protein-coupled receptor rhodopsin-like
PXEA_0002647801-mRNA-1	Monogenea	P_xenopodis	0	3	o20-41i529-550o570-592i	Frizzled	PF01534.18	IPR000539	Frizzled/Smoothened transmembrane domain
PXEA_0002657801-mRNA-1	Monogenea	P_xenopodis	0	4	i179-201o221-241i262-285o408-434i	7tm_1	PF00001.22	IPR000276	G protein-coupled receptor rhodopsin-like
PXEA_0002683701-mRNA-1	Monogenea	P_xenopodis	0	5	o34-56i278-298o357-378i399-420o455-477i	7tm_1	PF00001.22	IPR000276	G protein-coupled receptor rhodopsin-like
PXEA_0002693701-mRNA-1	Monogenea	P_xenopodis	0	7	o49-69i81-102o133-151i172-196o216-243i264-296o316-333i	7tm_1	PF00001.22	IPR000276	G protein-coupled receptor rhodopsin-like
PXEA_0002723401-mRNA-1	Monogenea	P_xenopodis	0	6	o51-77i89-111o131-150i171-193o213-239i301-325o	7tm_1	PF00001.22	IPR000276	G protein-coupled receptor rhodopsin-like
PXEA_0002742701-mRNA-1	Monogenea	P_xenopodis	Y	6	n8-18c24/25o114-141i153-179o191-212i233-252o289-314i334-358o	7tm_1	PF00001.22	IPR000276	G protein-coupled receptor rhodopsin-like
PXEA_0002767401-mRNA-1	Monogenea	P_xenopodis	0	7	o83-110i245-267o302-321i342-363o433-456i562-583o595-621i	7tm_1	PF00001.22	IPR000276	G protein-coupled receptor rhodopsin-like
PXEA_0002769401-mRNA-1	Monogenea	P_xenopodis	Y	7	n11-22c27/28o382-404i416-436o518-543i563-582o602-628i739-762o805-826i	Frizzled	PF01534.18	IPR000539	Frizzled/Smoothened transmembrane domain
PXEA_0002769901-mRNA-1	Monogenea	P_xenopodis	0	7	o15-43i108-131o151-170i191-215o235-257i353-373o393-416i	7tm_1	PF00001.22	IPR000276	G protein-coupled receptor rhodopsin-like
PXEA_0002827001-mRNA-1	Monogenea	P_xenopodis	0	7	o198-221i233-253o291-309i321-343o363-388i440-461o486-510i	7tm_1	PF00001.22	IPR000276	G protein-coupled receptor rhodopsin-like
PXEA_0002835001-mRNA-1	Monogenea	P_xenopodis	0	6	o89-108i120-140o152-181i202-220o278-304i430-456o	7tm_1	PF00001.22	IPR000276	G protein-coupled receptor rhodopsin-like
PXEA_0002904601-mRNA-1	Monogenea	P_xenopodis	0	7	o53-74i81-102o135-153i173-194o221-246i278-301o329-345i	7tm_1	PF00001.22	IPR000276	G protein-coupled receptor rhodopsin-like
PXEA_0002924201-mRNA-1	Monogenea	P_xenopodis	0	7	o36-56i68-90o117-139i151-174o194-214i326-347o367-388i	7tm_1	PF00001.22	IPR000276	G protein-coupled receptor rhodopsin-like
PXEA_0002951901-mRNA-1	Monogenea	P_xenopodis	Y	6	n7-14c19/20o188-215i227-247o326-348i473-498o532-556i754-772o	7tm_1	PF00001.22	IPR000276	G protein-coupled receptor rhodopsin-like
PXEA_0002999401-mRNA-1	Monogenea	P_xenopodis	0	7	o60-80i92-112o124-149i170-190o269-294i599-621o655-674i	7tm_1	PF00001.22	IPR000276	G protein-coupled receptor rhodopsin-like
PXEA_0003026901-mRNA-1	Monogenea	P_xenopodis	0	3	i184-208o220-240i261-289o	Frizzled	PF01534.18	IPR000539	Frizzled/Smoothened transmembrane domain
PXEA_0003094701-mRNA-1	Monogenea	P_xenopodis	0	7	o111-138i150-174o194-213i225-248o274-296i334-354o374-397i	7tm_1	PF00001.22	IPR000276	G protein-coupled receptor rhodopsin-like
PXEA_0003137001-mRNA-1	Monogenea	P_xenopodis	Y	3	n2-12c16/17o32-52i64-84o176-198i	Frizzled	PF01534.18	IPR000539	Frizzled/Smoothened transmembrane domain
PXEA_0003167801-mRNA-1	Monogenea	P_xenopodis	0	3	o67-90i124-145o165-185i	7tm_1	PF00001.22	IPR000276	G protein-coupled receptor rhodopsin-like
PXEA_0003226101-mRNA-1	Monogenea	P_xenopodis	0	7	o36-58i70-92o112-130i151-175o195-219i331-352o420-438i	7tm_1	PF00001.22	IPR000276	G protein-coupled receptor rhodopsin-like
PXEA_0003405101-mRNA-1	Monogenea	P_xenopodis	0	6	o50-75i87-107o127-148i169-194o214-235i272-299o	7tm_1	PF00001.22	IPR000276	G protein-coupled receptor rhodopsin-like
PXEA_0003446901-mRNA-1	Monogenea	P_xenopodis	Y	3	n5-16c24/25o287-311i323-344o376-399i	Frizzled	PF01534.18	IPR000539	Frizzled/Smoothened transmembrane domain
PXEA_0003589901-mRNA-1	Monogenea	P_xenopodis	0	5	o52-76i88-109o129-152i172-196o251-272i	7tm_1	PF00001.22	IPR000276	G protein-coupled receptor rhodopsin-like
PXEA_0003629601-mRNA-1	Monogenea	P_xenopodis	Y	3	n8-16c21/22o57-78i99-126o271-293i	Frizzled	PF01534.18	IPR000539	Frizzled/Smoothened transmembrane domain
PXEA_0003643701-mRNA-1	Monogenea	P_xenopodis	0	7	o107-131i143-168o188-213i225-247o300-326i480-500o542-564i	7tm_1	PF00001.22	IPR000276	G protein-coupled receptor rhodopsin-like
PXEA_0003661801-mRNA-1	Monogenea	P_xenopodis	0	7	o23-48i60-82o102-126i146-167o195-223i323-342o362-383i	7tm_1	PF00001.22	IPR000276	G protein-coupled receptor rhodopsin-like
PXEA_0003672301-mRNA-1	Monogenea	P_xenopodis	0	4	o27-52i73-96o129-146i158-179o	Frizzled	PF01534.18	IPR000539	Frizzled/Smoothened transmembrane domain
PXEA_0003696301-mRNA-1	Monogenea	P_xenopodis	0	3	o15-39i219-242o262-288i	7tm_1	PF00001.22	IPR000276	G protein-coupled receptor rhodopsin-like
Gbulla1a000028P1	Monogenena	G_bullatarudis	0	7	o24-47i59-78o104-128i149-169o189-210i281-302o314-337i	7tm_1	PF00001.22	IPR000276	G protein-coupled receptor rhodopsin-like
Gbulla1a000170P1	Monogenena	G_bullatarudis	0	7	o20-43i55-80o92-113i134-155o180-203i320-341o353-374i	7tm_1	PF00001.22	IPR000276	G protein-coupled receptor rhodopsin-like
Gbulla1a000175P1	Monogenena	G_bullatarudis	0	7	o20-45i100-123o143-164i185-203o235-254i294-315o335-355i	7tm_1	PF00001.22	IPR000276	G protein-coupled receptor rhodopsin-like
Gbulla1a000247P1	Monogenena	G_bullatarudis	0	7	o28-53i65-83o103-128i140-163o189-211i246-266o286-312i	7tm_1	PF00001.22	IPR000276	G protein-coupled receptor rhodopsin-like
Gbulla1a000319P1	Monogenena	G_bullatarudis	0	7	o25-49i61-86o98-120i141-161o190-209i441-463o475-498i	7tm_1	PF00001.22	IPR000276	G protein-coupled receptor rhodopsin-like
Gbulla1a000604P1	Monogenena	G_bullatarudis	0	7	o20-41i53-72o92-113i134-154o174-203i272-291o297-318i	7tm_1	PF00001.22	IPR000276	G protein-coupled receptor rhodopsin-like
Gbulla1a000708P1	Monogenena	G_bullatarudis	Y	7	n2-12c18/19o228-250i262-282o302-321i359-381o401-429i459-483o530-551i	Frizzled	PF01534.18	IPR000539	Frizzled/Smoothened transmembrane domain
Gbulla1a000709P2	Monogenena	G_bullatarudis	0	7	o23-50i57-76o96-116i137-158o178-198i274-298o318-337i	7tm_1	PF00001.22	IPR000276	G protein-coupled receptor rhodopsin-like
Gbulla1a000780P1	Monogenena	G_bullatarudis	Y	7	n9-17c22/23o625-648i655-674o694-717i729-749o784-805i826-848o854-874i	7tm_2	PF00002.25	IPR000832	GPCR family 2 secretin-like
Gbulla1a000981P1	Monogenena	G_bullatarudis	0	7	o12-35i47-68o92-110i130-147o173-196i227-251o271-289i	7tm_1	PF00001.22	IPR000276	G protein-coupled receptor rhodopsin-like
Gbulla1a001041P1	Monogenena	G_bullatarudis	0	8	i7-24o56-78i85-105o117-138i159-180o192-222i265-285o297-319i	7tm_1	PF00001.22	IPR000276	G protein-coupled receptor rhodopsin-like
Gbulla1a001110P1	Monogenena	G_bullatarudis	0	7	o46-67i79-101o107-136i156-176o201-225i309-333o345-371i	7tm_1	PF00001.22	IPR000276	G protein-coupled receptor rhodopsin-like
Gbulla1a001189P1	Monogenena	G_bullatarudis	0	5	o41-59i80-100o132-159i202-219o239-259i	7tm_1	PF00001.22	IPR000276	G protein-coupled receptor rhodopsin-like
Gbulla1a001408P1	Monogenena	G_bullatarudis	0	7	o6-28i40-73o79-101i122-143o163-190i223-244o250-273i	7tm_1	PF00001.22	IPR000276	G protein-coupled receptor rhodopsin-like
Gbulla1a001512P1	Monogenena	G_bullatarudis	0	3	i27-46o81-99i151-172o	7tm_1	PF00001.22	IPR000276	G protein-coupled receptor rhodopsin-like
Gbulla1a001537P1	Monogenena	G_bullatarudis	0	5	i21-47o59-80i100-120o154-174i204-228o	7tm_1	PF00001.22	IPR000276	G protein-coupled receptor rhodopsin-like
Gbulla1a001556P2	Monogenena	G_bullatarudis	0	7	o35-61i73-98o125-148i169-189o224-245i338-358o378-401i	7tm_1	PF00001.22	IPR000276	G protein-coupled receptor rhodopsin-like
Gbulla1a001643P1	Monogenena	G_bullatarudis	0	7	o24-45i57-78o98-118i139-160o180-202i325-345o357-379i	7tm_1	PF00001.22	IPR000276	G protein-coupled receptor rhodopsin-like
Gbulla1a001656P1	Monogenena	G_bullatarudis	Y	7	n3-13c18/19o108-134i146-168o174-193i214-235o283-304i325-346o366-386i	7tm_2	PF00002.25	IPR000832	GPCR family 2 secretin-like
Gbulla1a002138P2	Monogenena	G_bullatarudis	0	7	o41-62i69-88o108-130i151-178o205-228i506-526o546-566i	7tm_1	PF00001.22	IPR000276	G protein-coupled receptor rhodopsin-like
Gbulla1a002168P1	Monogenena	G_bullatarudis	0	7	o38-61i73-95o115-135i175-196o216-248i284-312o328-346i	7tm_1	PF00001.22	IPR000276	G protein-coupled receptor rhodopsin-like
Gbulla1a002260P1	Monogenena	G_bullatarudis	0	7	o91-110i122-146o166-189i209-236o280-301i365-391o403-422i	7tm_1	PF00001.22	IPR000276	G protein-coupled receptor rhodopsin-like
Gbulla1a002418P1	Monogenena	G_bullatarudis	0	7	o30-56i168-189o223-242i327-347o367-397i612-636o656-674i	7tm_1	PF00001.22	IPR000276	G protein-coupled receptor rhodopsin-like
Gbulla1a002421P1	Monogenena	G_bullatarudis	0	7	o36-58i70-93o113-137i158-174o205-234i261-286o306-327i	7tm_1	PF00001.22	IPR000276	G protein-coupled receptor rhodopsin-like
Gbulla1a002582P1	Monogenena	G_bullatarudis	0	7	o24-48i69-89o109-128i140-163o183-207i228-251o263-281i	7tm_1	PF00001.22	IPR000276	G protein-coupled receptor rhodopsin-like
Gbulla1a002623P1	Monogenena	G_bullatarudis	0	7	o20-47i59-82o102-124i136-159o182-207i269-287o326-346i	7tm_1	PF00001.22	IPR000276	G protein-coupled receptor rhodopsin-like
Gbulla1a002804P1	Monogenena	G_bullatarudis	Y	7	n4-15c20/21o52-77i89-110o130-149i170-187o223-246i302-318o338-359i	7tm_1	PF00001.22	IPR000276	G protein-coupled receptor rhodopsin-like
Gbulla1a003105P1	Monogenena	G_bullatarudis	0	7	o12-36i48-73o85-111i131-153o173-195i279-300o320-338i	7tm_1	PF00001.22	IPR000276	G protein-coupled receptor rhodopsin-like
Gbulla1a003200P1	Monogenena	G_bullatarudis	0	7	o22-49i136-163o192-219i240-261o298-322i393-412o449-471i	7tm_1	PF00001.22	IPR000276	G protein-coupled receptor rhodopsin-like
Gbulla1a003355P1	Monogenena	G_bullatarudis	Y	7	n5-16c21/22o273-294i306-326o358-381i450-466o497-515i547-567o609-630i	Frizzled	PF01534.18	IPR000539	Frizzled/Smoothened transmembrane domain
Gbulla1a003630P1	Monogenena	G_bullatarudis	0	7	o38-56i68-91o111-129i150-174o194-224i270-292o332-351i	7tm_1	PF00001.22	IPR000276	G protein-coupled receptor rhodopsin-like
Gbulla1a003692P1	Monogenena	G_bullatarudis	Y	7	n3-14c18/19o236-256i301-325o358-376i417-437o477-500i547-565o585-608i	Frizzled	PF01534.18	IPR000539	Frizzled/Smoothened transmembrane domain
Gbulla1a003851P1	Monogenena	G_bullatarudis	0	7	o20-41i53-71o102-122i134-155o175-197i240-260o266-289i	7tm_1	PF00001.22	IPR000276	G protein-coupled receptor rhodopsin-like
Gbulla1a003903P1	Monogenena	G_bullatarudis	0	7	o12-36i48-67o107-128i140-158o178-206i239-266o286-306i	7tm_1	PF00001.22	IPR000276	G protein-coupled receptor rhodopsin-like
Gbulla1a004038P1	Monogenena	G_bullatarudis	0	5	o12-43i63-83o115-135i421-446o458-478i	7tm_1	PF00001.22	IPR000276	G protein-coupled receptor rhodopsin-like
Gbulla1a004239P3	Monogenena	G_bullatarudis	0	7	o40-66i78-104o132-151i172-191o218-238i270-290o310-337i	7tm_1	PF00001.22	IPR000276	G protein-coupled receptor rhodopsin-like
Gbulla1a004422P1	Monogenena	G_bullatarudis	0	7	o20-43i55-80o103-125i137-156o176-202i249-273o293-314i	7tm_1	PF00001.22	IPR000276	G protein-coupled receptor rhodopsin-like
Gbulla1a004635P1	Monogenena	G_bullatarudis	Y	7	n3-11c15/16o256-277i289-306o345-369i389-408o433-457i469-487o536-555i	Frizzled	PF01534.18	IPR000539	Frizzled/Smoothened transmembrane domain
Gbulla1a004883P1	Monogenena	G_bullatarudis	0	7	o36-60i69-90o131-149i161-183o203-229i262-285o305-326i	7tm_1	PF00001.22	IPR000276	G protein-coupled receptor rhodopsin-like
Gbulla1a004935P1	Monogenena	G_bullatarudis	0	7	o32-53i65-90o110-130i142-166o213-239i282-303o334-354i	7tm_1	PF00001.22	IPR000276	G protein-coupled receptor rhodopsin-like
Gbulla1a005382P1	Monogenena	G_bullatarudis	0	7	o30-54i66-88o108-128i148-169o189-211i242-262o274-295i	7tm_1	PF00001.22	IPR000276	G protein-coupled receptor rhodopsin-like
Gbulla1a005602P1	Monogenena	G_bullatarudis	0	7	o12-37i46-67o87-105i125-147o167-188i530-552o575-594i	7tm_1	PF00001.22	IPR000276	G protein-coupled receptor rhodopsin-like
Gbulla1a005725P1	Monogenena	G_bullatarudis	0	7	o28-53i65-90o102-124i145-166o198-221i278-302o322-345i	7tm_1	PF00001.22	IPR000276	G protein-coupled receptor rhodopsin-like
Gbulla1a005840P1	Monogenena	G_bullatarudis	0	7	o29-54i66-86o106-122i143-163o192-213i314-332o352-374i	7tm_1	PF00001.22	IPR000276	G protein-coupled receptor rhodopsin-like
Gbulla1a006030P1	Monogenena	G_bullatarudis	Y	3	n5-23c28/29o44-69i122-140o172-194i	7tm_1	PF00001.22	IPR000276	G protein-coupled receptor rhodopsin-like
Gbulla1a006115P1	Monogenena	G_bullatarudis	0	4	o35-56i76-95o120-143i164-185o	7tm_1	PF00001.22	IPR000276	G protein-coupled receptor rhodopsin-like
Gbulla1a006116P1	Monogenena	G_bullatarudis	0	3	o56-80i92-118o130-151i	7tm_1	PF00001.22	IPR000276	G protein-coupled receptor rhodopsin-like
Gbulla1a006123P1	Monogenena	G_bullatarudis	0	7	o30-49i61-80o100-121i141-163o187-215i271-294o309-332i	7tm_1	PF00001.22	IPR000276	G protein-coupled receptor rhodopsin-like
Gbulla1a006261P1	Monogenena	G_bullatarudis	0	5	o190-211i232-253o273-289i301-323o343-360i	7tm_2	PF00002.25	IPR000832	GPCR family 2 secretin-like
Gbulla1a006338P1	Monogenena	G_bullatarudis	0	8	i42-63o83-106i118-137o143-163i175-195o224-247i288-315o327-347i	7tm_1	PF00001.22	IPR000276	G protein-coupled receptor rhodopsin-like
Gbulla1a006446P1	Monogenena	G_bullatarudis	0	7	o52-77i89-107o127-145i166-186o211-235i292-310o330-356i	7tm_1	PF00001.22	IPR000276	G protein-coupled receptor rhodopsin-like
Gbulla1a006468P1	Monogenena	G_bullatarudis	0	5	o12-43i63-84o104-129i287-308o328-347i	7tm_1	PF00001.22	IPR000276	G protein-coupled receptor rhodopsin-like
Gbulla1a006471P1	Monogenena	G_bullatarudis	Y	7	n5-15c19/20o182-203i215-235o265-291i311-330o350-378i399-420o475-497i	Frizzled	PF01534.18	IPR000539	Frizzled/Smoothened transmembrane domain
Gbulla1a006475P1	Monogenena	G_bullatarudis	0	8	i7-24o90-117i129-152o167-188i209-235o255-278i580-607o619-638i	7tm_1	PF00001.22	IPR000276	G protein-coupled receptor rhodopsin-like
Gbulla1a006491P1	Monogenena	G_bullatarudis	0	6	i20-46o52-73i147-166o195-217i273-293o313-334i	7tm_1	PF00001.22	IPR000276	G protein-coupled receptor rhodopsin-like
Gbulla1a006601P1	Monogenena	G_bullatarudis	0	7	o28-49i61-87o107-126i146-165o185-209i310-332o344-365i	7tm_1	PF00001.22	IPR000276	G protein-coupled receptor rhodopsin-like
Gbulla1a007071P1	Monogenena	G_bullatarudis	0	7	o26-52i136-159o179-200i221-241o261-284i312-329o349-369i	7tm_1	PF00001.22	IPR000276	G protein-coupled receptor rhodopsin-like
Gbulla1a007146P1	Monogenena	G_bullatarudis	Y	7	n2-10c14/15o584-601i717-740o752-770i782-800o859-877i901-920o926-949i	7tm_2	PF00002.25	IPR000832	GPCR family 2 secretin-like
Gbulla1a007230P2	Monogenena	G_bullatarudis	0	7	o93-113i125-146o188-210i217-239o245-266i332-349o361-381i	7tm_2	PF00002.25	IPR000832	GPCR family 2 secretin-like
Gbulla1a007238P1	Monogenena	G_bullatarudis	0	7	o16-45i57-79o99-118i193-213o239-258i326-349o369-392i	7tm_1	PF00001.22	IPR000276	G protein-coupled receptor rhodopsin-like
Gbulla1a007333P1	Monogenena	G_bullatarudis	Y	7	n4-14c18/19o542-569i581-601o613-634i655-678o731-754i766-790o802-824i	7tm_3	PF00003.23	IPR017978	GPCR family 3 C-terminal
Gbulla1a007357P3	Monogenena	G_bullatarudis	0	8	i29-45o259-279i291-312o324-345i366-389o431-454i466-486o506-525i	7tm_3	PF00003.23	IPR017978	GPCR family 3 C-terminal
Gbulla1a007402P2	Monogenena	G_bullatarudis	0	7	o16-41i53-75o106-127i148-169o217-243i352-379o399-420i	7tm_1	PF00001.22	IPR000276	G protein-coupled receptor rhodopsin-like
Gbulla1a007549P1	Monogenena	G_bullatarudis	0	7	o16-39i51-69o89-112i132-152o172-194i345-364o384-404i	7tm_1	PF00001.22	IPR000276	G protein-coupled receptor rhodopsin-like
Gbulla1a007561P1	Monogenena	G_bullatarudis	Y	7	n3-10c14/15o253-271i283-300o350-374i395-413o433-459i492-512o558-578i	Frizzled	PF01534.18	IPR000539	Frizzled/Smoothened transmembrane domain
Gbulla1a007573P1	Monogenena	G_bullatarudis	0	7	o24-45i57-75o81-100i143-165o212-236i267-286o315-333i	7tm_1	PF00001.22	IPR000276	G protein-coupled receptor rhodopsin-like
Gbulla1a007759P1	Monogenena	G_bullatarudis	Y	6	n3-14c18/19o320-344i369-386o418-437i458-480o509-534i546-570o	Frizzled	PF01534.18	IPR000539	Frizzled/Smoothened transmembrane domain
Gbulla1a007829P1	Monogenena	G_bullatarudis	Y	7	n3-11c16/17o187-213i234-255o287-311i332-356o376-404i416-437o486-506i	Frizzled	PF01534.18	IPR000539	Frizzled/Smoothened transmembrane domain
Gbulla1a008024P2	Monogenena	G_bullatarudis	0	7	o14-42i66-95o107-130i151-168o195-217i250-271o277-301i	7tm_1	PF00001.22	IPR000276	G protein-coupled receptor rhodopsin-like
Gbulla1a008072P1	Monogenena	G_bullatarudis	0	7	o12-35i47-66o106-127i139-160o185-209i236-263o311-328i	7tm_1	PF00001.22	IPR000276	G protein-coupled receptor rhodopsin-like
Gbulla1a008113P1	Monogenena	G_bullatarudis	0	7	o24-46i58-78o90-123i135-153o194-223i259-279o299-319i	7tm_1	PF00001.22	IPR000276	G protein-coupled receptor rhodopsin-like
Gbulla1a008164P1	Monogenena	G_bullatarudis	0	7	o23-45i57-76o96-123i144-164o184-211i256-273o293-312i	7tm_1	PF00001.22	IPR000276	G protein-coupled receptor rhodopsin-like
Gbulla1a008173P1	Monogenena	G_bullatarudis	0	6	o17-38i50-72o87-108i129-150o182-204i261-282o	7tm_1	PF00001.22	IPR000276	G protein-coupled receptor rhodopsin-like
Gbulla1a008353P1	Monogenena	G_bullatarudis	0	7	o73-99i111-130o150-170i190-210o236-262i445-464o484-500i	7tm_1	PF00001.22	IPR000276	G protein-coupled receptor rhodopsin-like
Gbulla1a008431P1	Monogenena	G_bullatarudis	0	7	o47-71i83-106o118-135i172-196o228-250i307-328o340-363i	7tm_1	PF00001.22	IPR000276	G protein-coupled receptor rhodopsin-like
Gbulla1a008786P1	Monogenena	G_bullatarudis	0	5	o18-46i67-95o107-136i157-178o217-235i	7tm_1	PF00001.22	IPR000276	G protein-coupled receptor rhodopsin-like
Gbulla1a008881P1	Monogenena	G_bullatarudis	0	7	o12-34i41-65o85-106i126-145o186-208i246-264o284-307i	7tm_1	PF00001.22	IPR000276	G protein-coupled receptor rhodopsin-like
Gbulla1a008882P1	Monogenena	G_bullatarudis	0	7	o6-33i45-66o91-112i132-155o175-196i321-338o358-380i	7tm_1	PF00001.22	IPR000276	G protein-coupled receptor rhodopsin-like
Gbulla1a009029P1	Monogenena	G_bullatarudis	0	7	o22-48i60-78o98-118i139-164o191-218i289-311o323-342i	7tm_1	PF00001.22	IPR000276	G protein-coupled receptor rhodopsin-like
Gbulla1a009083P3	Monogenena	G_bullatarudis	Y	7	n3-14c21/22o220-242i254-274o299-324i344-363o383-411i432-458o493-511i	Frizzled	PF01534.18	IPR000539	Frizzled/Smoothened transmembrane domain
Gbulla1a009255P1	Monogenena	G_bullatarudis	0	3	o32-60i81-102o114-137i	7tm_1	PF00001.22	IPR000276	G protein-coupled receptor rhodopsin-like
Gbulla1a009274P1	Monogenena	G_bullatarudis	0	7	o23-44i56-81o101-121i137-160o180-201i323-343o355-378i	7tm_1	PF00001.22	IPR000276	G protein-coupled receptor rhodopsin-like
Gbulla1a009550P1	Monogenena	G_bullatarudis	0	5	o16-41i62-88o108-129i149-171o200-220i	7tm_1	PF00001.22	IPR000276	G protein-coupled receptor rhodopsin-like
Gbulla1a009590P1	Monogenena	G_bullatarudis	0	6	o30-57i69-89o109-127i158-178o198-222i252-269o	7tm_1	PF00001.22	IPR000276	G protein-coupled receptor rhodopsin-like
Gbulla1a009698P1	Monogenena	G_bullatarudis	0	6	o29-51i63-86o98-124i144-164o184-217i269-286o	7tm_1	PF00001.22	IPR000276	G protein-coupled receptor rhodopsin-like
Gbulla1a009972P1	Monogenena	G_bullatarudis	0	7	o30-57i95-114o151-169i327-352o372-396i474-496o516-535i	7tm_1	PF00001.22	IPR000276	G protein-coupled receptor rhodopsin-like
Gbulla1a009988P1	Monogenena	G_bullatarudis	0	7	o20-45i123-145o165-190i202-224o244-270i297-315o335-358i	7tm_1	PF00001.22	IPR000276	G protein-coupled receptor rhodopsin-like
Gbulla1a010085P4	Monogenena	G_bullatarudis	Y	7	n3-12c17/18o565-591i603-626o632-650i679-699o724-744i756-778o784-807i	7tm_3	PF00003.23	IPR017978	GPCR family 3 C-terminal
Gbulla1a010094P1	Monogenena	G_bullatarudis	0	7	o12-35i95-116o136-163i184-205o236-259i328-347o367-386i	7tm_1	PF00001.22	IPR000276	G protein-coupled receptor rhodopsin-like
Gbulla1a010467P1	Monogenena	G_bullatarudis	0	5	o20-48i60-82o113-132i144-165o209-230i	7tm_1	PF00001.22	IPR000276	G protein-coupled receptor rhodopsin-like
Gbulla1a010477P1	Monogenena	G_bullatarudis	0	7	o29-49i61-81o101-127i139-158o178-199i274-298o325-344i	7tm_1	PF00001.22	IPR000276	G protein-coupled receptor rhodopsin-like
Gbulla1a010494P1	Monogenena	G_bullatarudis	0	7	o6-30i42-71o83-104i125-149o169-193i222-246o258-277i	7tm_1	PF00001.22	IPR000276	G protein-coupled receptor rhodopsin-like
Gbulla1a010514P1	Monogenena	G_bullatarudis	0	7	o34-59i71-96o111-130i151-171o186-209i247-268o280-301i	7tm_1	PF00001.22	IPR000276	G protein-coupled receptor rhodopsin-like
Gbulla1a010549P1	Monogenena	G_bullatarudis	Y	7	n4-15c23/24o127-150i171-192o204-225i246-268o288-315i336-360o372-395i	7tm_1	PF00001.22	IPR000276	G protein-coupled receptor rhodopsin-like
Gbulla1a010564P1	Monogenena	G_bullatarudis	0	7	o20-48i60-83o111-132i144-163o183-207i270-290o302-321i	7tm_1	PF00001.22	IPR000276	G protein-coupled receptor rhodopsin-like
Gbulla1a010660P1	Monogenena	G_bullatarudis	0	7	o32-51i66-88o108-126i147-164o201-220i256-275o295-318i	7tm_1	PF00001.22	IPR000276	G protein-coupled receptor rhodopsin-like
Gbulla1a010686P1	Monogenena	G_bullatarudis	0	7	o49-69i81-98o143-163i184-205o232-259i302-320o335-356i	7tm_1	PF00001.22	IPR000276	G protein-coupled receptor rhodopsin-like
Gbulla1a010714P1	Monogenena	G_bullatarudis	0	6	o20-45i57-81o93-114i134-160o188-208i486-507o	7tm_1	PF00001.22	IPR000276	G protein-coupled receptor rhodopsin-like
Gbulla1a010741P1	Monogenena	G_bullatarudis	0	5	o20-43i55-75o95-115i136-155o190-210i	7tm_1	PF00001.22	IPR000276	G protein-coupled receptor rhodopsin-like
comp100367_c0_seq1.p1	Rhabditophora	B_semperi	0	3	o39-57i64-85o105-130i	7tm_2	PF00002.25	IPR000832	GPCR family 2 secretin-like
comp101549_c0_seq1.p1	Rhabditophora	B_semperi	0	3	o54-73i85-106o118-146i	7tm_1	PF00001.22	IPR000276	G protein-coupled receptor rhodopsin-like
comp103840_c0_seq1.p1	Rhabditophora	B_semperi	0	3	i28-52o72-101i122-142o	7tm_1	PF00001.22	IPR000276	G protein-coupled receptor rhodopsin-like
comp104069_c0_seq1.p1	Rhabditophora	B_semperi	0	4	i18-39o78-95i107-133o162-189i	7tm_1	PF00001.22	IPR000276	G protein-coupled receptor rhodopsin-like
comp109353_c0_seq1.p1	Rhabditophora	B_semperi	0	3	o12-33i45-62o94-116i	7tm_1	PF00001.22	IPR000276	G protein-coupled receptor rhodopsin-like
comp110199_c0_seq1.p1	Rhabditophora	B_semperi	Y	4	n4-14c19/20o258-280i292-312o350-370i382-402o	Frizzled	PF01534.18	IPR000539	Frizzled/Smoothened transmembrane domain
comp112348_c0_seq1.p1	Rhabditophora	B_semperi	0	7	o6-21i33-54o74-93i114-135o170-192i228-248o260-280i	7tm_1	PF00001.22	IPR000276	G protein-coupled receptor rhodopsin-like
comp113172_c0_seq1.p1	Rhabditophora	B_semperi	0	4	o47-71i83-108o120-141i162-183o	7tm_1	PF00001.22	IPR000276	G protein-coupled receptor rhodopsin-like
comp113209_c0_seq1.p1	Rhabditophora	B_semperi	0	4	i20-40o52-74i86-106o126-148i	Dicty_CAR	PF00002.25	IPR000832	GPCR family 2 secretin-like
comp114126_c0_seq2.p1	Rhabditophora	B_semperi	0	4	i21-47o53-75i140-165o180-203i	7tm_1	PF00001.22	IPR000276	G protein-coupled receptor rhodopsin-like
comp114252_c0_seq1.p1	Rhabditophora	B_semperi	0	7	o185-206i218-236o267-286i298-319o346-366i381-403o415-435i	7tm_2	PF00002.25	IPR000832	GPCR family 2 secretin-like
comp114363_c0_seq1.p1	Rhabditophora	B_semperi	0	4	o57-78i90-114o120-149i169-189o	7tm_1	PF00001.22	IPR000276	G protein-coupled receptor rhodopsin-like
comp114441_c0_seq1.p1	Rhabditophora	B_semperi	0	6	i16-37o57-77i97-114o155-175i195-215o235-254i	7tm_1	PF00001.22	IPR000276	G protein-coupled receptor rhodopsin-like
comp114598_c0_seq1.p1	Rhabditophora	B_semperi	0	5	o12-36i48-69o89-111i132-156o162-182i	7tm_1	PF00001.22	IPR000276	G protein-coupled receptor rhodopsin-like
comp115612_c0_seq1.p1	Rhabditophora	B_semperi	0	5	o34-57i78-99o161-187i208-235o250-269i	7tm_1	PF00001.22	IPR000276	G protein-coupled receptor rhodopsin-like
comp116710_c0_seq1.p1	Rhabditophora	B_semperi	0	3	o37-58i70-90o102-123i	7tm_3	PF00003.23	IPR017978	GPCR family 3 C-terminal
comp118201_c0_seq1.p1	Rhabditophora	B_semperi	0	3	o20-42i54-76o96-121i	7tm_2	PF00002.25	IPR000832	GPCR family 2 secretin-like
comp120681_c0_seq1.p1	Rhabditophora	B_semperi	0	5	o197-219i231-251o291-312i328-348o368-387i	Frizzled	PF01534.18	IPR000539	Frizzled/Smoothened transmembrane domain
comp121456_c0_seq1.p1	Rhabditophora	B_semperi	0	4	i7-24o44-69i96-120o132-157i	7tm_1	PF00001.22	IPR000276	G protein-coupled receptor rhodopsin-like
comp122101_c0_seq1.p1	Rhabditophora	B_semperi	0	3	o6-27i48-73o93-114i	7tm_1	PF00001.22	IPR000276	G protein-coupled receptor rhodopsin-like
comp122101_c2_seq1.p1	Rhabditophora	B_semperi	0	4	o6-25i37-58o100-120i132-151o	7tm_1	PF00001.22	IPR000276	G protein-coupled receptor rhodopsin-like
comp123902_c0_seq1.p1	Rhabditophora	B_semperi	Y	3	n2-13c20/21o36-59i80-97o109-131i	Dicty_CAR	PF00002.25	IPR000832	GPCR family 2 secretin-like
comp124312_c0_seq1.p1	Rhabditophora	B_semperi	0	4	i12-36o56-82i103-127o139-158i	7tm_1	PF00001.22	IPR000276	G protein-coupled receptor rhodopsin-like
comp124477_c0_seq1.p1	Rhabditophora	B_semperi	0	6	o6-28i40-58o78-99i119-139o169-187i274-296o	7tm_1	PF00001.22	IPR000276	G protein-coupled receptor rhodopsin-like
comp125628_c0_seq1.p1	Rhabditophora	B_semperi	0	3	o35-63i95-115o166-185i	Frizzled	PF01534.18	IPR000539	Frizzled/Smoothened transmembrane domain
comp125870_c1_seq1.p1	Rhabditophora	B_semperi	Y	4	n8-21c28/29o38-61i73-93o109-136i157-176o	7tm_2	PF00002.25	IPR000832	GPCR family 2 secretin-like
comp126057_c1_seq1.p1	Rhabditophora	B_semperi	0	3	o58-76i88-109o129-152i	7tm_1	PF00001.22	IPR000276	G protein-coupled receptor rhodopsin-like
comp126128_c0_seq1.p1	Rhabditophora	B_semperi	0	3	o27-47i59-84o110-135i	7tm_1	PF00001.22	IPR000276	G protein-coupled receptor rhodopsin-like
comp126601_c0_seq3.p1	Rhabditophora	B_semperi	0	3	o6-28i40-58o78-99i	7tm_1	PF00001.22	IPR000276	G protein-coupled receptor rhodopsin-like
comp126869_c1_seq1.p1	Rhabditophora	B_semperi	0	5	o26-48i60-84o96-117i146-168o197-223i	7tm_1	PF00001.22	IPR000276	G protein-coupled receptor rhodopsin-like
comp126883_c0_seq1.p1	Rhabditophora	B_semperi	0	6	o54-74i86-106o112-130i165-186o225-246i271-294o	7tm_1	PF00001.22	IPR000276	G protein-coupled receptor rhodopsin-like
comp127618_c0_seq1.p1	Rhabditophora	B_semperi	0	7	o61-87i99-120o132-154i166-184o204-228i261-279o285-308i	7tm_2	PF00002.25	IPR000832	GPCR family 2 secretin-like
comp129198_c0_seq1.p1	Rhabditophora	B_semperi	0	7	o20-45i52-72o96-114i134-155o175-208i229-250o270-289i	7tm_1	PF00001.22	IPR000276	G protein-coupled receptor rhodopsin-like
comp129424_c1_seq1.p1	Rhabditophora	B_semperi	0	3	o33-51i63-86o116-136i	Dicty_CAR	PS50261	G-protein coupled receptors family 2 profile 2.	--
comp130263_c0_seq1.p1	Rhabditophora	B_semperi	0	5	o15-39i51-72o92-114i134-154o184-207i	7tm_1	PF00001.22	IPR000276	G protein-coupled receptor rhodopsin-like
comp131023_c1_seq1.p1	Rhabditophora	B_semperi	0	5	o6-25i37-63o88-108i120-139o171-192i	7tm_1	PF00001.22	IPR000276	G protein-coupled receptor rhodopsin-like
comp133958_c0_seq1.p1	Rhabditophora	B_semperi	Y	7	n5-16c24/25o232-254i266-286o319-345i357-380o400-428i449-471o491-510i	Frizzled	PF01534.18	IPR000539	Frizzled/Smoothened transmembrane domain
comp135909_c0_seq1.p1	Rhabditophora	B_semperi	0	7	o6-30i42-62o82-105i126-148o181-206i226-249o269-287i	7tm_1	PF00001.22	IPR000276	G protein-coupled receptor rhodopsin-like
comp136101_c0_seq1.p1	Rhabditophora	B_semperi	0	7	o144-167i179-205o225-246i267-287o328-347i389-405o425-449i	7tm_1	PF00001.22	IPR000276	G protein-coupled receptor rhodopsin-like
comp137129_c0_seq1.p1	Rhabditophora	B_semperi	0	7	o178-201i222-244o264-290i302-324o359-384i405-422o434-456i	7tm_2	PF00002.25	IPR000832	GPCR family 2 secretin-like
comp137210_c0_seq2.p1	Rhabditophora	B_semperi	0	7	o172-196i208-229o249-274i294-312o356-374i438-455o475-500i	7tm_1	PF00001.22	IPR000276	G protein-coupled receptor rhodopsin-like
comp204237_c0_seq1.p1	Rhabditophora	B_semperi	0	3	o31-57i78-103o115-134i	7tm_1	PF00001.22	IPR000276	G protein-coupled receptor rhodopsin-like
comp209820_c0_seq1.p1	Rhabditophora	B_semperi	0	4	i7-30o50-74i153-175o195-214i	7tm_1	PF00001.22	IPR000276	G protein-coupled receptor rhodopsin-like
comp218251_c0_seq1.p1	Rhabditophora	B_semperi	0	3	o23-50i62-82o94-118i	7tm_1	PF00001.22	IPR000276	G protein-coupled receptor rhodopsin-like
comp233306_c0_seq1.p1	Rhabditophora	B_semperi	0	3	o15-41i61-81o121-145i	7tm_1	PF00001.22	IPR000276	G protein-coupled receptor rhodopsin-like
comp268795_c0_seq1.p1	Rhabditophora	B_semperi	0	5	o6-27i39-59o86-111i132-151o171-197i	Frizzled	PF01534.18	IPR000539	Frizzled/Smoothened transmembrane domain
comp318620_c0_seq1.p1	Rhabditophora	B_semperi	0	5	o20-39i46-71o91-110i131-152o172-193i	7tm_2	PF00002.25	IPR000832	GPCR family 2 secretin-like
comp334225_c0_seq1.p1	Rhabditophora	B_semperi	Y	3	n7-18c23/24o56-81i93-118o130-151i	7tm_1	PF00001.22	IPR000276	G protein-coupled receptor rhodopsin-like
comp422995_c0_seq1.p1	Rhabditophora	B_semperi	0	3	o22-45i57-80o92-120i	7tm_1	PF00001.22	IPR000276	G protein-coupled receptor rhodopsin-like
comp48034_c0_seq1.p1	Rhabditophora	B_semperi	0	3	o32-54i61-83o89-113i	7tm_2	PF00002.25	IPR000832	GPCR family 2 secretin-like
comp50364_c0_seq1.p1	Rhabditophora	B_semperi	0	3	o20-44i96-116o136-158i	7tm_1	PF00001.22	IPR000276	G protein-coupled receptor rhodopsin-like
comp535007_c0_seq1.p2	Rhabditophora	B_semperi	0	3	i7-25o31-49i56-77o	7tm_1	PF00001.22	IPR000276	G protein-coupled receptor rhodopsin-like
comp55555_c0_seq1.p1	Rhabditophora	B_semperi	0	3	o13-37i58-78o84-103i	7tm_2	PF00002.25	IPR000832	GPCR family 2 secretin-like
comp59756_c0_seq2.p1	Rhabditophora	B_semperi	0	3	o12-33i45-69o81-103i	7tm_1	PF00001.22	IPR000276	G protein-coupled receptor rhodopsin-like
comp59817_c0_seq1.p1	Rhabditophora	B_semperi	0	4	i17-43o55-79i100-123o129-154i	7tm_1	PF00001.22	IPR000276	G protein-coupled receptor rhodopsin-like
comp60780_c0_seq1.p1	Rhabditophora	B_semperi	0	7	o27-49i70-92o104-124i136-154o174-203i248-274o280-298i	7tm_1	PF00001.22	IPR000276	G protein-coupled receptor rhodopsin-like
comp63113_c0_seq1.p1	Rhabditophora	B_semperi	0	4	o93-113i125-147o159-176i197-215o	7tm_3	PF00003.23	IPR017978	GPCR family 3 C-terminal
comp83935_c0_seq1.p1	Rhabditophora	B_semperi	0	7	o20-42i54-72o84-109i121-140o160-181i202-220o232-254i	Dicty_CAR	PS50261	IPR017981	GPCR family 2-like-
comp89600_c0_seq1.p1	Rhabditophora	B_semperi	0	3	o45-70i90-115o139-161i	Frizzled	PF01534.18	IPR000539	Frizzled/Smoothened transmembrane domain
comp89600_c1_seq1.p1	Rhabditophora	B_semperi	0	3	o100-124i136-156o180-206i	Frizzled	PF01534.18	IPR000539	Frizzled/Smoothened transmembrane domain
comp89790_c0_seq1.p1	Rhabditophora	B_semperi	0	4	o20-45i57-75o95-116i137-154o	7tm_1	PF00001.22	IPR000276	G protein-coupled receptor rhodopsin-like
comp90433_c0_seq1.p1	Rhabditophora	B_semperi	0	3	o20-45i57-82o102-122i	7tm_1	PF00001.22	IPR000276	G protein-coupled receptor rhodopsin-like
comp91552_c0_seq1.p1	Rhabditophora	B_semperi	0	6	o20-42i49-73o97-115i135-157o177-206i226-244o	7tm_1	PF00001.22	IPR000276	G protein-coupled receptor rhodopsin-like
comp91894_c0_seq1.p1	Rhabditophora	B_semperi	0	3	i12-37o43-63i84-106o	7tm_1	PF00001.22	IPR000276	G protein-coupled receptor rhodopsin-like
comp96895_c1_seq1.p1	Rhabditophora	B_semperi	0	5	o48-75i82-101o137-157i169-190o205-232i	7tm_1	PF00001.22	IPR000276	G protein-coupled receptor rhodopsin-like
comp97803_c0_seq1.p1	Rhabditophora	B_semperi	0	4	o20-47i59-81o101-127i139-155o	7tm_1	PF00001.22	IPR000276	G protein-coupled receptor rhodopsin-like
comp99696_c0_seq1.p1	Rhabditophora	B_semperi	0	3	o6-23i44-66o78-99i	7tm_1	PF00001.22	IPR000276	G protein-coupled receptor rhodopsin-like
SMEST000478001	Rhabditophora	S_mediterranea	0	7	o12-36i48-69o89-112i132-154o184-210i231-252o272-294i	7tm_1	PF00001.22	IPR000276	G protein-coupled receptor rhodopsin-like
SMEST000740002	Rhabditophora	S_mediterranea	0	7	o20-40i52-73o93-115i136-159o179-202i405-428o448-467i	7tm_1	PF00001.22	IPR000276	G protein-coupled receptor rhodopsin-like
SMEST000903001	Rhabditophora	S_mediterranea	0	7	o16-37i49-71o91-112i133-153o184-206i275-300o312-339i	7tm_1	PF00001.22	IPR000276	G protein-coupled receptor rhodopsin-like
SMEST001324002	Rhabditophora	S_mediterranea	0	5	o20-40i61-86o101-131i441-464o484-504i	7tm_1	PF00001.22	IPR000276	G protein-coupled receptor rhodopsin-like
SMEST001731001	Rhabditophora	S_mediterranea	0	7	o20-41i53-74o89-110i130-151o175-198i228-250o296-316i	7tm_1	PF00001.22	IPR000276	G protein-coupled receptor rhodopsin-like
SMEST001813001	Rhabditophora	S_mediterranea	0	7	o15-36i48-70o82-109i130-150o185-202i242-261o281-305i	7tm_1	PF00001.22	IPR000276	G protein-coupled receptor rhodopsin-like
SMEST001877001	Rhabditophora	S_mediterranea	0	7	o55-74i86-107o123-149i170-190o229-250i281-305o325-344i	7tm_1	PF00001.22	IPR000276	G protein-coupled receptor rhodopsin-like
SMEST001954001	Rhabditophora	S_mediterranea	0	7	o55-74i86-107o123-149i170-190o229-250i281-305o325-344i	7tm_1	PF00001.22	IPR000276	G protein-coupled receptor rhodopsin-like
SMEST002195001	Rhabditophora	S_mediterranea	0	7	o53-76i88-112o139-161i182-199o230-256i277-298o326-345i	7tm_1	PF00001.22	IPR000276	G protein-coupled receptor rhodopsin-like
SMEST002315001	Rhabditophora	S_mediterranea	0	7	o18-41i53-73o93-112i133-153o180-207i227-250o265-284i	7tm_1	PF00001.22	IPR000276	G protein-coupled receptor rhodopsin-like
SMEST002498001	Rhabditophora	S_mediterranea	0	7	o27-49i61-88o108-131i143-164o189-212i284-305o325-347i	7tm_1	PF00001.22	IPR000276	G protein-coupled receptor rhodopsin-like
SMEST002693001	Rhabditophora	S_mediterranea	0	7	o20-42i54-75o95-116i128-149o182-211i281-305o325-349i	7tm_1	PF00001.22	IPR000276	G protein-coupled receptor rhodopsin-like
SMEST002928001	Rhabditophora	S_mediterranea	0	7	o20-41i53-74o94-123i144-164o216-240i270-293o305-324i	7tm_1	PF00001.22	IPR000276	G protein-coupled receptor rhodopsin-like
SMEST003106001	Rhabditophora	S_mediterranea	0	7	o59-86i98-119o139-158i178-198o230-257i311-340o360-382i	7tm_1	PF00001.22	IPR000276	G protein-coupled receptor rhodopsin-like
SMEST003129001	Rhabditophora	S_mediterranea	0	7	o20-46i58-79o108-128i140-161o189-211i263-284o304-326i	7tm_1	PF00001.22	IPR000276	G protein-coupled receptor rhodopsin-like
SMEST003338001	Rhabditophora	S_mediterranea	0	6	o71-95i102-131o143-162i183-206o236-256i304-327o	7tm_1	PF00001.22	IPR000276	G protein-coupled receptor rhodopsin-like
SMEST003388001	Rhabditophora	S_mediterranea	0	7	o28-50i57-75o81-100i112-130o150-171i202-226o269-292i	7tm_1	PF00001.22	IPR000276	G protein-coupled receptor rhodopsin-like
SMEST003474001	Rhabditophora	S_mediterranea	0	5	o12-38i131-148o181-201i222-244o264-282i	7tm_1	PF00001.22	IPR000276	G protein-coupled receptor rhodopsin-like
SMEST004267001	Rhabditophora	S_mediterranea	0	7	o64-92i104-126o146-165i185-205o230-253i305-327o370-393i	7tm_1	PF00001.22	IPR000276	G protein-coupled receptor rhodopsin-like
SMEST004519001	Rhabditophora	S_mediterranea	Y	7	n4-15c20/21o236-258i270-290o322-344i364-381o401-428i457-477o527-546i	Frizzled	PF01534.18	IPR000539	Frizzled/Smoothened transmembrane domain
SMEST004643001	Rhabditophora	S_mediterranea	0	7	o31-56i68-91o97-127i147-168o192-217i537-558o570-593i	7tm_1	PF00001.22	IPR000276	G protein-coupled receptor rhodopsin-like
SMEST004763001	Rhabditophora	S_mediterranea	0	7	o47-70i90-107o127-152i173-193o221-248i276-296o308-333i	7tm_1	PF00001.22	IPR000276	G protein-coupled receptor rhodopsin-like
SMEST005043001	Rhabditophora	S_mediterranea	Y	7	n3-15c19/20o230-252i264-284o308-333i353-372o392-418i438-463o493-515i	Frizzled	PF01534.18	IPR000539	Frizzled/Smoothened transmembrane domain
SMEST005296001	Rhabditophora	S_mediterranea	0	8	o48-67i79-100o120-144i165-184o224-245i266-288o294-311i318-337o	7tm_1	PF00001.22	IPR000276	G protein-coupled receptor rhodopsin-like
SMEST005640001	Rhabditophora	S_mediterranea	0	6	o25-52i64-87o93-124i145-166o191-220i284-304o	7tm_1	PF00001.22	IPR000276	G protein-coupled receptor rhodopsin-like
SMEST005776001	Rhabditophora	S_mediterranea	0	5	o6-24i36-56o76-101i122-143o163-184i	7tm_1	PF00001.22	IPR000276	G protein-coupled receptor rhodopsin-like
SMEST005913001	Rhabditophora	S_mediterranea	0	7	o28-51i63-82o102-123i144-166o186-208i385-408o420-441i	7tm_1	PF00001.22	IPR000276	G protein-coupled receptor rhodopsin-like
SMEST006006001	Rhabditophora	S_mediterranea	0	7	o12-34i41-62o101-123i135-154o191-213i234-263o283-302i	7tm_1	PF00001.22	IPR000276	G protein-coupled receptor rhodopsin-like
SMEST006609001	Rhabditophora	S_mediterranea	0	7	o18-46i67-87o99-118i139-166o194-216i378-398o410-433i	7tm_1	PF00001.22	IPR000276	G protein-coupled receptor rhodopsin-like
SMEST006966001	Rhabditophora	S_mediterranea	0	7	o98-122i134-154o169-200i207-229o249-273i293-311o323-343i	7tm_2	PF00002.25	IPR000832	GPCR family 2 secretin-like
SMEST007702001	Rhabditophora	S_mediterranea	0	7	o29-49i61-83o103-121i142-164o194-215i300-318o363-382i	7tm_1	PF00001.22	IPR000276	G protein-coupled receptor rhodopsin-like
SMEST007759001	Rhabditophora	S_mediterranea	0	7	o12-40i52-73o98-122i142-159o219-243i270-294o309-328i	7tm_1	PF00001.22	IPR000276	G protein-coupled receptor rhodopsin-like
SMEST008693001	Rhabditophora	S_mediterranea	0	3	i31-53o87-114i162-181o	7tm_1	PF00001.22	IPR000276	G protein-coupled receptor rhodopsin-like
SMEST008854001	Rhabditophora	S_mediterranea	0	7	o6-29i41-63o83-103i124-143o168-191i211-232o252-275i	7tm_1	PF00001.22	IPR000276	G protein-coupled receptor rhodopsin-like
SMEST008878004	Rhabditophora	S_mediterranea	0	7	o44-70i82-103o109-140i160-180o205-230i431-452o472-491i	7tm_1	PF00001.22	IPR000276	G protein-coupled receptor rhodopsin-like
SMEST009115001	Rhabditophora	S_mediterranea	0	7	o22-46i53-73o97-118i139-164o202-222i266-290o310-335i	7tm_1	PF00001.22	IPR000276	G protein-coupled receptor rhodopsin-like
SMEST009155001	Rhabditophora	S_mediterranea	0	7	o58-78i99-117o137-158i178-200o231-255i283-304o324-343i	7tm_1	PF00001.22	IPR000276	G protein-coupled receptor rhodopsin-like
SMEST009162001	Rhabditophora	S_mediterranea	0	7	o6-26i35-54o84-105i125-145o174-197i230-251o271-290i	7tm_1	PF00001.22	IPR000276	G protein-coupled receptor rhodopsin-like
SMEST009251001	Rhabditophora	S_mediterranea	0	7	o20-45i57-78o98-118i139-162o206-229i370-394o406-425i	7tm_1	PF00001.22	IPR000276	G protein-coupled receptor rhodopsin-like
SMEST009621001	Rhabditophora	S_mediterranea	0	6	o52-74i86-114o126-144i165-185o212-236i272-294o	7tm_1	PF00001.22	IPR000276	G protein-coupled receptor rhodopsin-like
SMEST009827003	Rhabditophora	S_mediterranea	Y	7	n3-13c18/19o733-755i767-792o798-818i838-860o880-902i923-942o948-971i	7tm_2	PF00002.25	IPR000832	GPCR family 2 secretin-like
SMEST009861001	Rhabditophora	S_mediterranea	0	7	o20-40i52-70o82-102i123-145o165-188i209-229o235-256i	7tm_2	PF00002.25	IPR000832	GPCR family 2 secretin-like
SMEST009916001	Rhabditophora	S_mediterranea	0	6	o20-45i57-78o90-114i146-169o189-216i249-269o	7tm_1	PF00001.22	IPR000276	G protein-coupled receptor rhodopsin-like
SMEST009917001	Rhabditophora	S_mediterranea	0	4	o13-37i49-75o87-108i129-149o	7tm_1	PF00001.22	IPR000276	G protein-coupled receptor rhodopsin-like
SMEST009975001	Rhabditophora	S_mediterranea	0	7	o28-50i62-87o107-137i158-178o227-245i278-299o319-339i	7tm_1	PF00001.22	IPR000276	G protein-coupled receptor rhodopsin-like
SMEST010008001	Rhabditophora	S_mediterranea	0	7	o24-46i58-82o94-122i142-162o209-237i289-313o328-347i	7tm_1	PF00001.22	IPR000276	G protein-coupled receptor rhodopsin-like
SMEST010648001	Rhabditophora	S_mediterranea	0	7	o25-46i53-75o95-116i137-159o179-205i554-577o597-616i	7tm_1	PF00001.22	IPR000276	G protein-coupled receptor rhodopsin-like
SMEST010665001	Rhabditophora	S_mediterranea	0	7	o33-58i70-91o111-141i162-182o213-240i352-374o394-412i	7tm_1	PF00001.22	IPR000276	G protein-coupled receptor rhodopsin-like
SMEST011554001	Rhabditophora	S_mediterranea	0	7	o27-50i62-85o105-123i144-166o204-227i261-286o298-320i	7tm_1	PF00001.22	IPR000276	G protein-coupled receptor rhodopsin-like
SMEST011555001	Rhabditophora	S_mediterranea	0	7	o12-32i44-67o87-105i126-148o190-210i240-262o282-304i	7tm_1	PF00001.22	IPR000276	G protein-coupled receptor rhodopsin-like
SMEST011585001	Rhabditophora	S_mediterranea	0	7	o26-50i62-81o101-122i143-162o190-214i272-293o313-332i	7tm_1	PF00001.22	IPR000276	G protein-coupled receptor rhodopsin-like
SMEST011884001	Rhabditophora	S_mediterranea	0	6	o17-37i46-67o100-121i141-162o194-221i245-272o	7tm_1	PF00001.22	IPR000276	G protein-coupled receptor rhodopsin-like
SMEST011885001	Rhabditophora	S_mediterranea	0	7	o17-34i46-67o111-131i143-162o194-221i245-268o302-322i	7tm_1	PF00001.22	IPR000276	G protein-coupled receptor rhodopsin-like
SMEST012027001	Rhabditophora	S_mediterranea	0	7	o21-43i63-84o104-126i138-159o179-200i253-274o286-305i	7tm_1	PF00001.22	IPR000276	G protein-coupled receptor rhodopsin-like
SMEST012028001	Rhabditophora	S_mediterranea	0	7	o16-41i53-72o99-117i138-158o178-199i256-277o283-305i	7tm_1	PF00001.22	IPR000276	G protein-coupled receptor rhodopsin-like
SMEST012527001	Rhabditophora	S_mediterranea	0	6	o39-58i70-89o109-129i150-172o203-230i251-272o	7tm_1	PF00001.22	IPR000276	G protein-coupled receptor rhodopsin-like
SMEST012748001	Rhabditophora	S_mediterranea	0	4	o20-46i53-74o107-125i146-171o	7tm_1	PF00001.22	IPR000276	G protein-coupled receptor rhodopsin-like
SMEST012917001	Rhabditophora	S_mediterranea	0	7	o23-52i64-93o113-133i154-171o248-272i292-316o336-359i	7tm_1	PF00001.22	IPR000276	G protein-coupled receptor rhodopsin-like
SMEST013112001	Rhabditophora	S_mediterranea	0	7	o12-30i42-64o76-97i118-134o166-190i223-244o264-283i	7tm_1	PF00001.22	IPR000276	G protein-coupled receptor rhodopsin-like
SMEST013334001	Rhabditophora	S_mediterranea	0	7	o27-46i67-87o93-110i146-167o196-218i260-280o292-320i	7tm_1	PF00001.22	IPR000276	G protein-coupled receptor rhodopsin-like
SMEST014322001	Rhabditophora	S_mediterranea	Y	7	n6-16c21/22o217-239i251-270o300-330i342-365o385-410i430-454o474-493i	Frizzled	PF01534.18	IPR000539	Frizzled/Smoothened transmembrane domain
SMEST014330001	Rhabditophora	S_mediterranea	0	6	o34-54i66-85o105-126i147-167o190-218i283-305o	7tm_1	PF00001.22	IPR000276	G protein-coupled receptor rhodopsin-like
SMEST014669001	Rhabditophora	S_mediterranea	0	7	o20-53i65-89o101-123i144-164o213-237i257-284o296-318i	7tm_1	PF00001.22	IPR000276	G protein-coupled receptor rhodopsin-like
SMEST015225001	Rhabditophora	S_mediterranea	0	7	o16-37i49-68o88-108i129-151o185-206i227-249o269-288i	7tm_1	PF00001.22	IPR000276	G protein-coupled receptor rhodopsin-like
SMEST015398001	Rhabditophora	S_mediterranea	0	7	o974-1001i1013-1034o1054-1072i1092-1111o1156-1181i1213-1233o1253-1272i	7tm_1	PF00001.22	IPR000276	G protein-coupled receptor rhodopsin-like
SMEST015663001	Rhabditophora	S_mediterranea	0	7	o12-39i51-71o94-120i141-161o173-196i231-252o272-294i	7tm_1	PF00001.22	IPR000276	G protein-coupled receptor rhodopsin-like
SMEST016225001	Rhabditophora	S_mediterranea	0	7	o31-55i67-87o107-132i144-166o203-234i255-272o292-320i	7tm_1	PF00001.22	IPR000276	G protein-coupled receptor rhodopsin-like
SMEST016250001	Rhabditophora	S_mediterranea	0	7	o22-49i61-86o92-118i139-163o195-219i240-258o274-296i	7tm_1	PF00001.22	IPR000276	G protein-coupled receptor rhodopsin-like
SMEST016279001	Rhabditophora	S_mediterranea	0	5	o38-57i69-89o121-144i175-198o218-240i	7tm_1	PF00001.22	IPR000276	G protein-coupled receptor rhodopsin-like
SMEST016325001	Rhabditophora	S_mediterranea	0	7	o37-62i74-99o111-132i153-173o217-243i270-293o305-327i	7tm_1	PF00001.22	IPR000276	G protein-coupled receptor rhodopsin-like
SMEST016449001	Rhabditophora	S_mediterranea	0	7	o31-52i64-84o104-129i149-169o204-223i271-296o308-328i	7tm_1	PF00001.22	IPR000276	G protein-coupled receptor rhodopsin-like
SMEST016672001	Rhabditophora	S_mediterranea	0	7	o20-43i55-75o95-121i133-153o177-208i229-250o270-292i	7tm_1	PF00001.22	IPR000276	G protein-coupled receptor rhodopsin-like
SMEST016680002	Rhabditophora	S_mediterranea	0	7	o20-48i60-81o97-118i139-160o191-212i484-504o526-545i	7tm_1	PF00001.22	IPR000276	G protein-coupled receptor rhodopsin-like
SMEST016694001	Rhabditophora	S_mediterranea	0	7	o6-28i49-68o93-111i132-152o189-208i253-271o291-316i	7tm_1	PF00001.22	IPR000276	G protein-coupled receptor rhodopsin-like
SMEST016695001	Rhabditophora	S_mediterranea	0	8	o20-46i67-92o112-133i154-175o187-205i212-230o271-289i309-334o	7tm_1	PF00001.22	IPR000276	G protein-coupled receptor rhodopsin-like
SMEST016714001	Rhabditophora	S_mediterranea	0	7	o17-38i45-66o99-117i138-164o184-208i237-259o279-299i	7tm_1	PF00001.22	IPR000276	G protein-coupled receptor rhodopsin-like
SMEST016839001	Rhabditophora	S_mediterranea	0	6	i25-48o68-86i107-129o135-161i182-201o226-245i	7tm_1	PF00001.22	IPR000276	G protein-coupled receptor rhodopsin-like
SMEST016965001	Rhabditophora	S_mediterranea	0	7	o12-34i46-71o91-116i136-155o188-211i254-276o296-313i	7tm_1	PF00001.22	IPR000276	G protein-coupled receptor rhodopsin-like
SMEST017113001	Rhabditophora	S_mediterranea	0	7	o39-63i75-96o116-135i156-176o196-215i306-327o347-369i	7tm_1	PF00001.22	IPR000276	G protein-coupled receptor rhodopsin-like
SMEST017198001	Rhabditophora	S_mediterranea	0	7	o20-47i68-90o96-116i137-158o193-214i235-259o279-301i	7tm_1	PF00001.22	IPR000276	G protein-coupled receptor rhodopsin-like
SMEST017736001	Rhabditophora	S_mediterranea	0	7	o38-65i74-93o113-132i153-176o196-215i305-329o349-370i	7tm_1	PF00001.22	IPR000276	G protein-coupled receptor rhodopsin-like
SMEST018067001	Rhabditophora	S_mediterranea	0	3	o37-63i84-103o137-159i	7tm_1	PF00001.22	IPR000276	G protein-coupled receptor rhodopsin-like
SMEST018211003	Rhabditophora	S_mediterranea	0	7	o6-26i38-63o99-120i132-150o179-201i226-248o268-290i	7tm_1	PF00001.22	IPR000276	G protein-coupled receptor rhodopsin-like
SMEST018302001	Rhabditophora	S_mediterranea	0	7	o20-39i51-71o91-111i132-154o174-196i311-334o354-373i	7tm_1	PF00001.22	IPR000276	G protein-coupled receptor rhodopsin-like
SMEST018637002	Rhabditophora	S_mediterranea	0	7	o75-96i108-129o149-167i188-208o228-250i305-329o358-376i	7tm_1	PF00001.22	IPR000276	G protein-coupled receptor rhodopsin-like
SMEST018658001	Rhabditophora	S_mediterranea	0	7	o20-47i59-79o85-105i139-158o211-234i255-275o295-319i	7tm_1	PF00001.22	IPR000276	G protein-coupled receptor rhodopsin-like
SMEST018665001	Rhabditophora	S_mediterranea	Y	3	n3-14c19/20o43-65i103-130o150-168i	7tm_1	PF00001.22	IPR000276	G protein-coupled receptor rhodopsin-like
SMEST018810001	Rhabditophora	S_mediterranea	0	5	o28-49i70-95o115-138i369-395o407-426i	7tm_1	PF00001.22	IPR000276	G protein-coupled receptor rhodopsin-like
SMEST019254001	Rhabditophora	S_mediterranea	0	6	o27-52i64-86o106-123i143-163o196-216i429-449o	7tm_1	PF00001.22	IPR000276	G protein-coupled receptor rhodopsin-like
SMEST019758001	Rhabditophora	S_mediterranea	Y	7	n5-12c17/18o33-57i69-87o107-128i149-170o208-231i252-271o291-310i	7tm_1	PF00001.22	IPR000276	G protein-coupled receptor rhodopsin-like
SMEST020718001	Rhabditophora	S_mediterranea	0	6	o82-105i117-140o160-179i200-220o258-281i311-336o	7tm_1	PF00001.22	IPR000276	G protein-coupled receptor rhodopsin-like
SMEST020911001	Rhabditophora	S_mediterranea	0	7	o55-79i91-113o133-153i174-194o214-236i317-341o353-377i	7tm_1	PF00001.22	IPR000276	G protein-coupled receptor rhodopsin-like
SMEST021157001	Rhabditophora	S_mediterranea	0	6	o6-28i44-64o84-102i123-142o171-194i215-236o	7tm_1	PF00001.22	IPR000276	G protein-coupled receptor rhodopsin-like
SMEST021883001	Rhabditophora	S_mediterranea	0	7	o29-53i65-90o102-128i140-164o200-226i302-327o353-371i	7tm_1	PF00001.22	IPR000276	G protein-coupled receptor rhodopsin-like
SMEST022087001	Rhabditophora	S_mediterranea	0	7	o26-51i63-82o102-123i144-166o186-208i385-408o420-441i	7tm_1	PF00001.22	IPR000276	G protein-coupled receptor rhodopsin-like
SMEST022454001	Rhabditophora	S_mediterranea	0	7	o28-51i63-81o111-133i154-174o208-233i253-274o294-315i	7tm_1	PF00001.22	IPR000276	G protein-coupled receptor rhodopsin-like
SMEST022542001	Rhabditophora	S_mediterranea	0	3	o43-72i84-108o128-150i	7tm_1	PF00001.22	IPR000276	G protein-coupled receptor rhodopsin-like
SMEST022544001	Rhabditophora	S_mediterranea	0	4	i20-42o71-92i131-151o157-176i	7tm_1	PF00001.22	IPR000276	G protein-coupled receptor rhodopsin-like
SMEST022744001	Rhabditophora	S_mediterranea	0	7	o47-68i80-100o132-157i169-190o221-247i268-296o316-334i	7tm_1	PF00001.22	IPR000276	G protein-coupled receptor rhodopsin-like
SMEST022834001	Rhabditophora	S_mediterranea	0	6	o20-48i69-88o108-128i149-169o206-226i286-304o	7tm_1	PF00001.22	IPR000276	G protein-coupled receptor rhodopsin-like
SMEST022910002	Rhabditophora	S_mediterranea	0	7	o12-38i50-74o94-112i133-152o179-203i244-268o288-308i	7tm_1	PF00001.22	IPR000276	G protein-coupled receptor rhodopsin-like
SMEST022911001	Rhabditophora	S_mediterranea	0	7	o24-49i70-95o107-129i141-162o196-220i250-275o295-313i	7tm_1	PF00001.22	IPR000276	G protein-coupled receptor rhodopsin-like
SMEST022915001	Rhabditophora	S_mediterranea	0	7	o605-631i643-663o675-695i716-739o759-785i801-822o828-849i	7tm_3	PF00003.23	IPR017978	GPCR family 3 C-terminal
SMEST022932001	Rhabditophora	S_mediterranea	0	7	o31-54i66-89o109-128i149-172o192-216i276-295o315-333i	7tm_1	PF00001.22	IPR000276	G protein-coupled receptor rhodopsin-like
SMEST022976001	Rhabditophora	S_mediterranea	0	7	o50-71i83-105o136-154i175-200o220-248i269-298o318-336i	7tm_1	PF00001.22	IPR000276	G protein-coupled receptor rhodopsin-like
SMEST023013001	Rhabditophora	S_mediterranea	0	7	o94-119i131-151o166-195i202-224o244-265i286-307o319-339i	7tm_2	PF00002.25	IPR000832	GPCR family 2 secretin-like
SMEST023113001	Rhabditophora	S_mediterranea	0	7	o20-42i54-80o92-114i135-159o179-203i235-257o269-291i	7tm_1	PF00001.22	IPR000276	G protein-coupled receptor rhodopsin-like
SMEST023192001	Rhabditophora	S_mediterranea	0	7	o26-52i64-86o92-119i140-161o192-215i236-261o273-298i	7tm_1	PF00001.22	IPR000276	G protein-coupled receptor rhodopsin-like
SMEST023199001	Rhabditophora	S_mediterranea	0	7	o22-47i59-80o100-121i142-161o167-193i230-249o255-279i	7tm_1	PF00001.22	IPR000276	G protein-coupled receptor rhodopsin-like
SMEST023259002	Rhabditophora	S_mediterranea	0	7	o29-54i66-91o106-124i145-165o192-214i269-289o309-331i	7tm_1	PF00001.22	IPR000276	G protein-coupled receptor rhodopsin-like
SMEST023297001	Rhabditophora	S_mediterranea	0	7	o24-51i63-87o107-133i154-173o228-258i279-300o320-341i	7tm_1	PF00001.22	IPR000276	G protein-coupled receptor rhodopsin-like
SMEST023355002	Rhabditophora	S_mediterranea	0	7	o20-51i58-83o103-121i142-162o198-227i248-269o289-312i	7tm_1	PF00001.22	IPR000276	G protein-coupled receptor rhodopsin-like
SMEST023730001	Rhabditophora	S_mediterranea	0	7	o270-291i303-323o338-368i389-408o439-464i484-506o526-547i	7tm_1	PF00001.22	IPR000276	G protein-coupled receptor rhodopsin-like
SMEST024001001	Rhabditophora	S_mediterranea	0	7	o1890-1910i1922-1944o1956-1979i1991-2010o2030-2052i2072-2095o2101-2122i	7tm_2	PF00002.25	IPR000832	GPCR family 2 secretin-like
SMEST024273001	Rhabditophora	S_mediterranea	0	7	o12-36i48-72o84-105i126-146o173-198i219-236o276-299i	7tm_1	PF00001.22	IPR000276	G protein-coupled receptor rhodopsin-like
SMEST024293001	Rhabditophora	S_mediterranea	Y	7	n3-16c24/25o336-356i368-389o401-419i440-460o499-517i529-549o561-582i	7tm_3	PF00003.23	IPR017978	GPCR family 3 C-terminal
SMEST024379001	Rhabditophora	S_mediterranea	0	7	o131-157i169-186o198-216i237-264o291-312i324-346o352-373i	7tm_3	PF00003.23	IPR017978	GPCR family 3 C-terminal
SMEST025022001	Rhabditophora	S_mediterranea	0	3	o91-116i146-164o184-207i	7tm_1	PF00001.22	IPR000276	G protein-coupled receptor rhodopsin-like
SMEST025029001	Rhabditophora	S_mediterranea	0	3	o6-32i39-63o83-109i	7tm_1	PF00001.22	IPR000276	G protein-coupled receptor rhodopsin-like
SMEST025307002	Rhabditophora	S_mediterranea	0	7	o23-46i58-82o94-116i137-157o185-209i241-265o277-300i	7tm_1	PF00001.22	IPR000276	G protein-coupled receptor rhodopsin-like
SMEST025308001	Rhabditophora	S_mediterranea	0	6	i7-26o46-66i87-107o135-159i190-220o226-249i	7tm_1	PF00001.22	IPR000276	G protein-coupled receptor rhodopsin-like
SMEST025945001	Rhabditophora	S_mediterranea	0	7	o6-31i43-62o82-102i122-143o163-184i314-336o356-375i	7tm_1	PF00001.22	IPR000276	G protein-coupled receptor rhodopsin-like
SMEST026034001	Rhabditophora	S_mediterranea	0	7	o23-46i58-81o101-122i143-161o195-216i247-268o310-332i	7tm_1	PF00001.22	IPR000276	G protein-coupled receptor rhodopsin-like
SMEST027230001	Rhabditophora	S_mediterranea	0	4	i34-60o80-108i137-155o175-196i	7tm_1	PF00001.22	IPR000276	G protein-coupled receptor rhodopsin-like
SMEST027375002	Rhabditophora	S_mediterranea	0	7	o81-107i119-139o151-170i191-213o233-258i279-297o309-329i	7tm_2	PF00002.25	IPR000832	GPCR family 2 secretin-like
SMEST027386001	Rhabditophora	S_mediterranea	0	6	o20-46i58-83o95-116i137-159o179-206i434-454o	7tm_1	PF00001.22	IPR000276	G protein-coupled receptor rhodopsin-like
SMEST027641001	Rhabditophora	S_mediterranea	0	7	o33-56i76-95o111-132i164-181o215-241i276-297o309-329i	7tm_1	PF00001.22	IPR000276	G protein-coupled receptor rhodopsin-like
SMEST027977001	Rhabditophora	S_mediterranea	0	5	o6-28i119-141o161-189i210-231o251-270i	7tm_1	PF00001.22	IPR000276	G protein-coupled receptor rhodopsin-like
SMEST028179001	Rhabditophora	S_mediterranea	0	6	o20-42i54-73o93-113i134-158o189-211i232-253o	7tm_1	PF00001.22	IPR000276	G protein-coupled receptor rhodopsin-like
SMEST028217001	Rhabditophora	S_mediterranea	0	4	i46-77o89-111i174-200o220-245i	7tm_1	PF00001.22	IPR000276	G protein-coupled receptor rhodopsin-like
SMEST028490002	Rhabditophora	S_mediterranea	0	7	o30-52i64-87o107-126i146-167o191-218i239-259o279-299i	7tm_1	PF00001.22	IPR000276	G protein-coupled receptor rhodopsin-like
SMEST028611001	Rhabditophora	S_mediterranea	0	7	o6-35i47-72o84-105i126-148o180-204i232-249o264-289i	7tm_1	PF00001.22	IPR000276	G protein-coupled receptor rhodopsin-like
SMEST028684001	Rhabditophora	S_mediterranea	0	6	o36-59i71-96o119-144i165-182o216-240i270-296o	7tm_1	PF00001.22	IPR000276	G protein-coupled receptor rhodopsin-like
SMEST028774001	Rhabditophora	S_mediterranea	0	4	i7-27o47-66i86-107o127-150i	7tm_1	PF00001.22	IPR000276	G protein-coupled receptor rhodopsin-like
SMEST029598001	Rhabditophora	S_mediterranea	0	7	o12-38i50-72o78-100i112-131o193-213i310-333o339-359i	7tm_1	PF00001.22	IPR000276	G protein-coupled receptor rhodopsin-like
SMEST030128001	Rhabditophora	S_mediterranea	0	7	o12-37i49-71o95-118i130-148o194-216i290-310o330-347i	7tm_1	PF00001.22	IPR000276	G protein-coupled receptor rhodopsin-like
SMEST031003001	Rhabditophora	S_mediterranea	0	7	o38-64i76-100o112-133i153-172o192-212i340-362o382-401i	7tm_1	PF00001.22	IPR000276	G protein-coupled receptor rhodopsin-like
SMEST031038001	Rhabditophora	S_mediterranea	0	7	o7-34i46-69o89-108i129-146o183-204i354-375o387-412i	7tm_1	PF00001.22	IPR000276	G protein-coupled receptor rhodopsin-like
SMEST031149003	Rhabditophora	S_mediterranea	0	7	o12-34i46-67o87-112i133-151o171-194i442-468o488-504i	7tm_1	PF00001.22	IPR000276	G protein-coupled receptor rhodopsin-like
SMEST031763001	Rhabditophora	S_mediterranea	0	7	o24-46i58-82o102-123i144-165o198-219i257-278o298-319i	7tm_1	PF00001.22	IPR000276	G protein-coupled receptor rhodopsin-like
SMEST031852001	Rhabditophora	S_mediterranea	Y	7	n4-15c20/21o218-240i252-272o296-321i341-360o380-405i426-453o479-497i	Frizzled	PF01534.18	IPR000539	Frizzled/Smoothened transmembrane domain
SMEST031888002	Rhabditophora	S_mediterranea	0	7	o28-48i60-79o99-119i140-157o187-210i245-276o296-324i	7tm_1	PF00001.22	IPR000276	G protein-coupled receptor rhodopsin-like
SMEST032057001	Rhabditophora	S_mediterranea	0	6	o37-58i70-90o110-128i149-170o215-236i257-282o	7tm_1	PF00001.22	IPR000276	G protein-coupled receptor rhodopsin-like
SMEST032093001	Rhabditophora	S_mediterranea	Y	7	n2-13c18/19o550-573i585-608o614-637i658-681o708-735i756-781o787-807i	7tm_2	PF00002.25	IPR000832	GPCR family 2 secretin-like
SMEST032103001	Rhabditophora	S_mediterranea	0	7	o487-508i520-545o551-576i597-627o647-672i693-716o722-746i	7tm_2	PF00002.25	IPR000832	GPCR family 2 secretin-like
SMEST032197001	Rhabditophora	S_mediterranea	0	7	o20-49i61-87o107-132i153-170o256-288i309-330o350-372i	7tm_1	PF00001.22	IPR000276	G protein-coupled receptor rhodopsin-like
SMEST032259001	Rhabditophora	S_mediterranea	0	7	o13-35i47-68o88-108i129-147o176-200i221-244o256-273i	7tm_1	PF00001.22	IPR000276	G protein-coupled receptor rhodopsin-like
SMEST032393001	Rhabditophora	S_mediterranea	0	4	i12-34o58-78i99-119o204-229i	7tm_1	PF00001.22	IPR000276	G protein-coupled receptor rhodopsin-like
SMEST032500001	Rhabditophora	S_mediterranea	0	7	o57-82i94-114o134-152i173-199o219-240i286-314o334-354i	7tm_1	PF00001.22	IPR000276	G protein-coupled receptor rhodopsin-like
SMEST032679001	Rhabditophora	S_mediterranea	0	7	o32-53i65-86o106-128i149-172o211-241i415-436o456-476i	7tm_1	PF00001.22	IPR000276	G protein-coupled receptor rhodopsin-like
SMEST032682001	Rhabditophora	S_mediterranea	0	6	o32-53i65-86o106-128i149-172o211-241i415-436o	7tm_1	PF00001.22	IPR000276	G protein-coupled receptor rhodopsin-like
SMEST032972001	Rhabditophora	S_mediterranea	0	7	o20-43i55-74o94-115i136-158o186-208i373-395o407-427i	7tm_1	PF00001.22	IPR000276	G protein-coupled receptor rhodopsin-like
SMEST033248001	Rhabditophora	S_mediterranea	0	7	o27-50i62-82o94-127i147-165o196-222i273-294o314-330i	7tm_1	PF00001.22	IPR000276	G protein-coupled receptor rhodopsin-like
SMEST033420001	Rhabditophora	S_mediterranea	0	6	o17-40i52-72o92-110i131-151o187-208i229-248o	7tm_1	PF00001.22	IPR000276	G protein-coupled receptor rhodopsin-like
SMEST033502001	Rhabditophora	S_mediterranea	0	7	o20-48i60-86o98-119i140-165o185-213i414-437o449-468i	7tm_1	PF00001.22	IPR000276	G protein-coupled receptor rhodopsin-like
SMEST033516001	Rhabditophora	S_mediterranea	0	5	o7-34i46-71o91-109i130-152o172-199i	7tm_1	PF00001.22	IPR000276	G protein-coupled receptor rhodopsin-like
SMEST033610001	Rhabditophora	S_mediterranea	Y	7	n3-11c16/17o282-300i307-329o349-366i387-410o434-457i478-499o505-528i	7tm_2	PF00002.25	IPR000832	GPCR family 2 secretin-like
SMEST033611001	Rhabditophora	S_mediterranea	Y	7	n2-12c17/18o279-304i311-333o345-368i389-410o440-461i481-504o510-531i	7tm_2	PF00002.25	IPR000832	GPCR family 2 secretin-like
SMEST033614001	Rhabditophora	S_mediterranea	Y	7	n2-10c15/16o281-306i313-336o348-370i391-412o440-463i484-506o512-534i	7tm_2	PF00002.25	IPR000832	GPCR family 2 secretin-like
SMEST033615001	Rhabditophora	S_mediterranea	0	7	o124-149i156-179o191-215i236-258o283-306i327-349o355-377i	7tm_2	PF00002.25	IPR000832	GPCR family 2 secretin-like
SMEST033752001	Rhabditophora	S_mediterranea	0	7	o617-643i655-676o688-709i730-751o777-796i808-832o838-860i	7tm_3	PF00003.23	IPR017978	GPCR family 3 C-terminal
SMEST033753001	Rhabditophora	S_mediterranea	0	6	o20-44i56-82o94-115i136-158o178-204i382-400o	7tm_1	PF00001.22	IPR000276	G protein-coupled receptor rhodopsin-like
SMEST035411001	Rhabditophora	S_mediterranea	0	6	o6-24i31-56o82-103i124-144o172-197i218-238o	7tm_1	PF00001.22	IPR000276	G protein-coupled receptor rhodopsin-like
SMEST035412001	Rhabditophora	S_mediterranea	0	7	o6-26i38-59o90-111i131-152o180-205i245-271o283-305i	7tm_1	PF00001.22	IPR000276	G protein-coupled receptor rhodopsin-like
SMEST035413001	Rhabditophora	S_mediterranea	0	7	o16-36i48-69o99-121i141-162o190-215i255-277o289-315i	7tm_1	PF00001.22	IPR000276	G protein-coupled receptor rhodopsin-like
SMEST035759002	Rhabditophora	S_mediterranea	0	7	o22-43i55-75o95-127i147-166o202-224i291-317o337-360i	7tm_1	PF00001.22	IPR000276	G protein-coupled receptor rhodopsin-like
SMEST035834002	Rhabditophora	S_mediterranea	0	8	i259-283o295-314i335-356o362-381i393-412o432-458i478-504o536-555i	Frizzled	PF01534.18	IPR000539	Frizzled/Smoothened transmembrane domain
SMEST035936002	Rhabditophora	S_mediterranea	0	7	o32-57i69-94o100-127i148-171o191-216i247-271o283-303i	7tm_1	PF00001.22	IPR000276	G protein-coupled receptor rhodopsin-like
SMEST035956002	Rhabditophora	S_mediterranea	0	7	o128-151i163-183o214-234i246-269o289-311i332-352o358-386i	7tm_2	PF00002.25	IPR000832	GPCR family 2 secretin-like
SMEST036226001	Rhabditophora	S_mediterranea	0	7	o80-103i110-135o155-183i195-217o255-275i329-353o365-389i	7tm_1	PF00001.22	IPR000276	G protein-coupled receptor rhodopsin-like
SMEST036403001	Rhabditophora	S_mediterranea	0	6	i12-33o45-66i86-106o132-154i192-213o229-254i	7tm_1	PF00001.22	IPR000276	G protein-coupled receptor rhodopsin-like
SMEST036494001	Rhabditophora	S_mediterranea	0	7	o20-46i58-80o100-119i140-161o196-217i237-257o272-296i	7tm_1	PF00001.22	IPR000276	G protein-coupled receptor rhodopsin-like
SMEST036774002	Rhabditophora	S_mediterranea	0	7	o462-486i502-522o542-566i616-637o672-693i714-732o738-760i	7tm_3	PF00003.23	IPR017978	GPCR family 3 C-terminal
SMEST036780001	Rhabditophora	S_mediterranea	0	5	i99-119o139-164i184-202o235-253i274-294o	7tm_1	PF00001.22	IPR000276	G protein-coupled receptor rhodopsin-like
SMEST037421001	Rhabditophora	S_mediterranea	0	7	o21-48i60-82o102-123i143-164o194-214i296-321o333-362i	7tm_1	PF00001.22	IPR000276	G protein-coupled receptor rhodopsin-like
SMEST037770001	Rhabditophora	S_mediterranea	0	7	i36-60o72-94i106-131o151-171i192-215o271-290i465-483o	7tm_1	PF00001.22	IPR000276	G protein-coupled receptor rhodopsin-like
SMEST037778001	Rhabditophora	S_mediterranea	0	7	o12-34i46-65o71-88i126-147o192-218i317-337o343-367i	7tm_1	PF00001.22	IPR000276	G protein-coupled receptor rhodopsin-like
SMEST037908001	Rhabditophora	S_mediterranea	0	7	o13-33i54-74o94-111i132-151o180-203i224-245o265-285i	7tm_1	PF00001.22	IPR000276	G protein-coupled receptor rhodopsin-like
SMEST037926001	Rhabditophora	S_mediterranea	0	7	o15-36i56-76o96-113i134-153o182-201i232-260o266-287i	7tm_1	PF00001.22	IPR000276	G protein-coupled receptor rhodopsin-like
SMEST037981001	Rhabditophora	S_mediterranea	Y	7	n4-15c19/20o215-236i248-268o311-331i343-362o382-406i444-463o483-506i	Frizzled	PF01534.18	IPR000539	Frizzled/Smoothened transmembrane domain
SMEST037982001	Rhabditophora	S_mediterranea	Y	7	n4-15c20/21o212-233i245-265o308-328i340-359o379-404i424-453o473-497i	Frizzled	PF01534.18	IPR000539	Frizzled/Smoothened transmembrane domain
SMEST038967001	Rhabditophora	S_mediterranea	Y	7	n7-17c22/23o247-269i281-298o338-358i378-397o417-437i476-497o542-561i	Frizzled	PF01534.18	IPR000539	Frizzled/Smoothened transmembrane domain
SMEST039095001	Rhabditophora	S_mediterranea	0	7	o35-60i72-96o108-129i150-175o204-226i627-651o666-685i	7tm_1	PF00001.22	IPR000276	G protein-coupled receptor rhodopsin-like
SMEST039485002	Rhabditophora	S_mediterranea	0	7	o38-63i88-111o131-150i171-192o212-239i383-407o427-445i	7tm_1	PF00001.22	IPR000276	G protein-coupled receptor rhodopsin-like
SMEST039899001	Rhabditophora	S_mediterranea	0	7	o32-52i64-89o101-126i147-168o198-222i249-273o293-313i	7tm_1	PF00001.22	IPR000276	G protein-coupled receptor rhodopsin-like
SMEST039924001	Rhabditophora	S_mediterranea	0	6	o62-87i99-119o139-157i178-198o227-256i277-296o	7tm_1	PF00001.22	IPR000276	G protein-coupled receptor rhodopsin-like
SMEST039937001	Rhabditophora	S_mediterranea	0	6	o6-30i42-61o81-100i120-140o172-195i249-270o	7tm_1	PF00001.22	IPR000276	G protein-coupled receptor rhodopsin-like
SMEST040059001	Rhabditophora	S_mediterranea	0	6	o20-38i45-66o99-118i139-159o195-217i238-260o	7tm_1	PF00001.22	IPR000276	G protein-coupled receptor rhodopsin-like
SMEST040060001	Rhabditophora	S_mediterranea	0	6	o20-41i48-69o106-124i144-164o198-220i246-269o	7tm_1	PF00001.22	IPR000276	G protein-coupled receptor rhodopsin-like
SMEST040061001	Rhabditophora	S_mediterranea	0	6	o12-37i44-65o102-120i140-160o189-212i242-265o	7tm_1	PF00001.22	IPR000276	G protein-coupled receptor rhodopsin-like
SMEST040115001	Rhabditophora	S_mediterranea	0	7	o157-179i191-211o244-270i290-309o329-353i374-397o453-471i	Frizzled	PF01534.18	IPR000539	Frizzled/Smoothened transmembrane domain
SMEST040116003	Rhabditophora	S_mediterranea	0	8	i7-27o231-253i265-285o324-344i435-451o471-496i525-544o597-617i	Frizzled	PF01534.18	IPR000539	Frizzled/Smoothened transmembrane domain
SMEST040266001	Rhabditophora	S_mediterranea	0	7	o33-57i69-90o110-128i149-172o192-221i252-276o282-300i	7tm_1	PF00001.22	IPR000276	G protein-coupled receptor rhodopsin-like
SMEST040268001	Rhabditophora	S_mediterranea	0	7	o25-46i58-83o95-116i136-157o189-210i247-265o281-304i	7tm_1	PF00001.22	IPR000276	G protein-coupled receptor rhodopsin-like
SMEST041717001	Rhabditophora	S_mediterranea	0	6	o26-54i66-90o105-126i147-171o191-218i242-263o	7tm_1	PF00001.22	IPR000276	G protein-coupled receptor rhodopsin-like
SMEST042011001	Rhabditophora	S_mediterranea	0	7	o67-93i105-130o142-164i185-205o266-290i320-344o364-384i	7tm_1	PF00001.22	IPR000276	G protein-coupled receptor rhodopsin-like
SMEST042095002	Rhabditophora	S_mediterranea	0	7	o172-195i207-225o245-269i290-313o333-354i375-396o402-424i	7tm_2	PF00002.25	IPR000832	GPCR family 2 secretin-like
SMEST042142001	Rhabditophora	S_mediterranea	0	7	o69-92i104-124o144-166i187-207o255-276i322-347o359-384i	7tm_1	PF00001.22	IPR000276	G protein-coupled receptor rhodopsin-like
SMEST042257001	Rhabditophora	S_mediterranea	0	7	o31-54i61-78o111-132i144-165o185-217i257-278o298-319i	7tm_1	PF00001.22	IPR000276	G protein-coupled receptor rhodopsin-like
SMEST042465001	Rhabditophora	S_mediterranea	0	7	o30-50i62-83o103-126i138-165o199-219i266-287o307-324i	7tm_1	PF00001.22	IPR000276	G protein-coupled receptor rhodopsin-like
SMEST042497001	Rhabditophora	S_mediterranea	0	7	o20-43i55-82o94-116i136-160o187-208i238-260o266-289i	7tm_1	PF00001.22	IPR000276	G protein-coupled receptor rhodopsin-like
SMEST042511001	Rhabditophora	S_mediterranea	0	5	i36-57o69-87i107-128o210-231i252-271o	7tm_1	PF00001.22	IPR000276	G protein-coupled receptor rhodopsin-like
SMEST042531001	Rhabditophora	S_mediterranea	0	7	o27-47i59-81o101-124i136-163o198-218i263-287o307-329i	7tm_1	PF00001.22	IPR000276	G protein-coupled receptor rhodopsin-like
SMEST043375001	Rhabditophora	S_mediterranea	0	4	o18-40i61-83o122-146i192-215o	7tm_1	PF00001.22	IPR000276	G protein-coupled receptor rhodopsin-like
SMEST043387001	Rhabditophora	S_mediterranea	0	7	o14-40i52-73o93-111i132-153o173-201i233-251o271-291i	7tm_1	PF00001.22	IPR000276	G protein-coupled receptor rhodopsin-like
SMEST043394001	Rhabditophora	S_mediterranea	0	7	o28-49i61-82o102-120i141-162o182-210i240-258o278-297i	7tm_1	PF00001.22	IPR000276	G protein-coupled receptor rhodopsin-like
SMEST043689002	Rhabditophora	S_mediterranea	0	7	o163-188i200-226o238-259i280-305o325-348i546-569o589-608i	7tm_1	PF00001.22	IPR000276	G protein-coupled receptor rhodopsin-like
SMEST043889001	Rhabditophora	S_mediterranea	0	8	i22-41o53-74i86-101o107-126i138-155o193-216i271-293o305-329i	7tm_1	PF00001.22	IPR000276	G protein-coupled receptor rhodopsin-like
SMEST044227004	Rhabditophora	S_mediterranea	0	7	o47-69i81-103o123-141i162-183o231-257i278-297o317-339i	7tm_1	PF00001.22	IPR000276	G protein-coupled receptor rhodopsin-like
SMEST044458002	Rhabditophora	S_mediterranea	0	7	o26-51i63-83o103-121i142-164o206-234i255-274o286-313i	7tm_1	PF00001.22	IPR000276	G protein-coupled receptor rhodopsin-like
SMEST044466001	Rhabditophora	S_mediterranea	0	7	o30-52i59-79o99-129i150-170o209-231i293-316o336-358i	7tm_1	PF00001.22	IPR000276	G protein-coupled receptor rhodopsin-like
SMEST044639001	Rhabditophora	S_mediterranea	0	7	o24-47i59-78o98-118i139-159o185-210i316-341o353-372i	7tm_1	PF00001.22	IPR000276	G protein-coupled receptor rhodopsin-like
SMEST045023001	Rhabditophora	S_mediterranea	0	7	o20-38i59-80o92-111i131-155o175-203i224-245o251-275i	7tm_1	PF00001.22	IPR000276	G protein-coupled receptor rhodopsin-like
SMEST045237001	Rhabditophora	S_mediterranea	0	7	o36-61i70-92o104-129i150-170o190-212i300-323o345-364i	7tm_1	PF00001.22	IPR000276	G protein-coupled receptor rhodopsin-like
SMEST045308002	Rhabditophora	S_mediterranea	0	7	o31-55i67-88o130-150i162-181o201-233i254-278o298-319i	7tm_1	PF00001.22	IPR000276	G protein-coupled receptor rhodopsin-like
SMEST046084001	Rhabditophora	S_mediterranea	0	4	o32-52i64-85o105-127i148-169o	7tm_1	PF00001.22	IPR000276	G protein-coupled receptor rhodopsin-like
SMEST046589001	Rhabditophora	S_mediterranea	0	7	o53-77i89-110o139-160i181-198o218-245i270-297o317-336i	7tm_1	PF00001.22	IPR000276	G protein-coupled receptor rhodopsin-like
SMEST046633002	Rhabditophora	S_mediterranea	0	7	o20-48i60-83o103-121i141-161o197-221i259-283o295-314i	7tm_1	PF00001.22	IPR000276	G protein-coupled receptor rhodopsin-like
SMEST046683001	Rhabditophora	S_mediterranea	0	4	o26-47i68-91o103-121i141-160o	7tm_1	PF00001.22	IPR000276	G protein-coupled receptor rhodopsin-like
SMEST046875001	Rhabditophora	S_mediterranea	0	7	o45-67i79-98o118-145i166-187o214-239i280-299o319-343i	7tm_1	PF00001.22	IPR000276	G protein-coupled receptor rhodopsin-like
SMEST046883001	Rhabditophora	S_mediterranea	0	7	o45-67i79-98o118-145i166-187o214-239i280-299o319-343i	7tm_1	PF00001.22	IPR000276	G protein-coupled receptor rhodopsin-like
SMEST046941001	Rhabditophora	S_mediterranea	0	7	o28-50i62-83o124-141i153-172o197-225i253-274o286-309i	7tm_1	PF00001.22	IPR000276	G protein-coupled receptor rhodopsin-like
SMEST046994001	Rhabditophora	S_mediterranea	0	7	o26-49i61-85o105-130i151-171o205-229i256-277o297-316i	7tm_1	PF00001.22	IPR000276	G protein-coupled receptor rhodopsin-like
SMEST047057001	Rhabditophora	S_mediterranea	0	7	o150-169i181-200o220-238i250-271o291-316i337-362o374-395i	7tm_2	PF00002.25	IPR000832	GPCR family 2 secretin-like
SMEST047150001	Rhabditophora	S_mediterranea	0	7	o21-48i60-82o102-123i143-164o194-214i296-321o327-346i	7tm_1	PF00001.22	IPR000276	G protein-coupled receptor rhodopsin-like
SMEST047573001	Rhabditophora	S_mediterranea	0	7	o12-37i49-68o74-107i128-148o185-210i416-439o451-470i	7tm_1	PF00001.22	IPR000276	G protein-coupled receptor rhodopsin-like
SMEST048976001	Rhabditophora	S_mediterranea	0	7	o31-52i61-82o120-141i153-177o219-238i262-285o318-339i	7tm_1	PF00001.22	IPR000276	G protein-coupled receptor rhodopsin-like
SMEST049048003	Rhabditophora	S_mediterranea	0	7	o94-116i128-150o170-190i202-221o241-263i313-333o339-361i	7tm_2	PF00002.25	IPR000832	GPCR family 2 secretin-like
SMEST049232002	Rhabditophora	S_mediterranea	Y	7	n3-11c16/17o439-462i482-499o519-538i559-580o615-636i656-673o679-701i	7tm_3	PF00003.23	IPR017978	GPCR family 3 C-terminal
SMEST049782001	Rhabditophora	S_mediterranea	0	7	o26-46i58-83o95-116i137-157o195-215i300-318o338-361i	7tm_1	PF00001.22	IPR000276	G protein-coupled receptor rhodopsin-like
SMEST050182001	Rhabditophora	S_mediterranea	0	7	o36-61i73-96o108-131i151-170o214-233i296-316o336-358i	7tm_1	PF00001.22	IPR000276	G protein-coupled receptor rhodopsin-like
SMEST050757001	Rhabditophora	S_mediterranea	0	7	o26-55i67-92o112-133i145-171o234-259i334-354o386-405i	7tm_1	PF00001.22	IPR000276	G protein-coupled receptor rhodopsin-like
SMEST051040001	Rhabditophora	S_mediterranea	0	6	o25-46i58-82o107-125i146-167o200-223i266-285o	7tm_1	PF00001.22	IPR000276	G protein-coupled receptor rhodopsin-like
SMEST051050001	Rhabditophora	S_mediterranea	0	7	o99-123i135-152o181-199i211-230o250-275i302-322o334-355i	7tm_2	PF00002.25	IPR000832	GPCR family 2 secretin-like
SMEST051080001	Rhabditophora	S_mediterranea	0	7	o69-94i106-130o142-164i185-205o225-244i344-363o383-406i	7tm_1	PF00001.22	IPR000276	G protein-coupled receptor rhodopsin-like
SMEST051173001	Rhabditophora	S_mediterranea	0	7	o14-42i54-79o91-113i134-150o184-206i246-266o286-309i	7tm_1	PF00001.22	IPR000276	G protein-coupled receptor rhodopsin-like
SMEST051347002	Rhabditophora	S_mediterranea	0	9	o16-37i44-65o85-101i108-126o138-161i173-193o199-221i257-279o304-327i	7tm_1	PF00001.22	IPR000276	G protein-coupled receptor rhodopsin-like
SMEST051471001	Rhabditophora	S_mediterranea	0	7	o6-28i40-59o79-101i122-143o171-194i215-233o257-277i	7tm_1	PF00001.22	IPR000276	G protein-coupled receptor rhodopsin-like
SMEST051981001	Rhabditophora	S_mediterranea	0	7	o16-40i60-82o94-116i128-148o181-207i228-246o266-289i	7tm_1	PF00001.22	IPR000276	G protein-coupled receptor rhodopsin-like
SMEST052051001	Rhabditophora	S_mediterranea	0	7	o67-94i106-125o145-166i187-206o233-255i319-337o379-402i	7tm_1	PF00001.22	IPR000276	G protein-coupled receptor rhodopsin-like
SMEST052113001	Rhabditophora	S_mediterranea	0	7	o16-38i50-75o87-110i130-155o187-208i349-374o386-404i	7tm_1	PF00001.22	IPR000276	G protein-coupled receptor rhodopsin-like
SMEST052989001	Rhabditophora	S_mediterranea	0	7	o50-74i86-109o138-156i177-198o230-255i276-307o327-345i	7tm_1	PF00001.22	IPR000276	G protein-coupled receptor rhodopsin-like
SMEST053055001	Rhabditophora	S_mediterranea	0	7	o54-74i86-109o138-156i177-200o230-255i276-307o327-345i	7tm_1	PF00001.22	IPR000276	G protein-coupled receptor rhodopsin-like
SMEST053241001	Rhabditophora	S_mediterranea	0	7	o51-78i90-109o129-150i170-190o220-243i290-311o331-355i	7tm_1	PF00001.22	IPR000276	G protein-coupled receptor rhodopsin-like
SMEST053245001	Rhabditophora	S_mediterranea	0	7	o51-78i90-109o129-151i172-191o224-247i293-311o344-370i	7tm_1	PF00001.22	IPR000276	G protein-coupled receptor rhodopsin-like
SMEST053774002	Rhabditophora	S_mediterranea	Y	7	n8-19c27/28o258-280i292-313o351-373i393-412o432-458i503-525o556-578i	Frizzled	PF01534.18	IPR000539	Frizzled/Smoothened transmembrane domain
SMEST053893001	Rhabditophora	S_mediterranea	0	7	o72-94i106-127o147-168i189-208o249-270i315-340o360-378i	7tm_1	PF00001.22	IPR000276	G protein-coupled receptor rhodopsin-like
SMEST054459001	Rhabditophora	S_mediterranea	0	7	o12-34i46-70o76-105i126-148o183-205i235-259o279-301i	7tm_1	PF00001.22	IPR000276	G protein-coupled receptor rhodopsin-like
SMEST055001001	Rhabditophora	S_mediterranea	0	7	o28-50i62-81o101-122i143-162o190-212i290-309o329-348i	7tm_1	PF00001.22	IPR000276	G protein-coupled receptor rhodopsin-like
SMEST055047001	Rhabditophora	S_mediterranea	0	7	o38-59i68-89o119-138i150-168o200-225i272-292o325-345i	7tm_1	PF00001.22	IPR000276	G protein-coupled receptor rhodopsin-like
SMEST055536001	Rhabditophora	S_mediterranea	0	7	o20-48i60-86o129-148i160-183o208-230i287-307o327-345i	7tm_1	PF00001.22	IPR000276	G protein-coupled receptor rhodopsin-like
SMEST055742001	Rhabditophora	S_mediterranea	0	7	o44-71i83-104o141-161i173-195o226-247i273-299o319-342i	7tm_1	PF00001.22	IPR000276	G protein-coupled receptor rhodopsin-like
SMEST055874001	Rhabditophora	S_mediterranea	0	7	o20-45i57-74o94-116i145-164o197-218i253-277o297-322i	7tm_1	PF00001.22	IPR000276	G protein-coupled receptor rhodopsin-like
SMEST056335001	Rhabditophora	S_mediterranea	Y	7	n3-14c20/21o153-172i184-204o224-246i258-281o301-322i343-364o389-406i	7tm_2	PF00002.25	IPR000832	GPCR family 2 secretin-like
SMEST056406001	Rhabditophora	S_mediterranea	0	6	o36-61i70-92o104-129i150-170o190-212i299-320o	7tm_1	PF00001.22	IPR000276	G protein-coupled receptor rhodopsin-like
SMEST056470001	Rhabditophora	S_mediterranea	0	7	o16-37i49-70o90-109i130-153o188-214i235-260o272-294i	7tm_1	PF00001.22	IPR000276	G protein-coupled receptor rhodopsin-like
SMEST056512001	Rhabditophora	S_mediterranea	0	6	o20-45i57-77o83-106i140-166o191-212i232-250o	7tm_1	PF00001.22	IPR000276	G protein-coupled receptor rhodopsin-like
SMEST056526001	Rhabditophora	S_mediterranea	0	6	o20-45i57-77o112-131i140-166o186-213i233-250o	7tm_1	PF00001.22	IPR000276	G protein-coupled receptor rhodopsin-like
SMEST056533001	Rhabditophora	S_mediterranea	0	7	o18-45i57-77o97-120i140-166o191-212i232-249o269-289i	7tm_1	PF00001.22	IPR000276	G protein-coupled receptor rhodopsin-like
SMEST056541001	Rhabditophora	S_mediterranea	0	6	o20-44i56-76o88-111i138-163o190-212i233-251o	7tm_1	PF00001.22	IPR000276	G protein-coupled receptor rhodopsin-like
SMEST056563001	Rhabditophora	S_mediterranea	0	7	o16-40i52-76o82-111i131-159o179-203i365-383o395-414i	7tm_1	PF00001.22	IPR000276	G protein-coupled receptor rhodopsin-like
SMEST056731001	Rhabditophora	S_mediterranea	0	7	o26-48i60-79o99-126i146-165o199-226i287-307o327-344i	7tm_1	PF00001.22	IPR000276	G protein-coupled receptor rhodopsin-like
SMEST056795001	Rhabditophora	S_mediterranea	0	7	o15-40i52-78o90-111i132-152o172-197i289-309o329-347i	7tm_1	PF00001.22	IPR000276	G protein-coupled receptor rhodopsin-like
SMEST058044001	Rhabditophora	S_mediterranea	0	3	o6-26i46-70o82-102i	7tm_1	PF00001.22	IPR000276	G protein-coupled receptor rhodopsin-like
SMEST058046001	Rhabditophora	S_mediterranea	0	4	i7-27o33-53i74-97o103-125i	7tm_1	PF00001.22	IPR000276	G protein-coupled receptor rhodopsin-like
SMEST058351001	Rhabditophora	S_mediterranea	0	7	o20-44i56-80o92-114i134-155o175-194i343-367o393-412i	7tm_1	PF00001.22	IPR000276	G protein-coupled receptor rhodopsin-like
SMEST058691001	Rhabditophora	S_mediterranea	0	7	o20-45i66-85o115-135i147-166o194-213i242-261o273-295i	7tm_1	PF00001.22	IPR000276	G protein-coupled receptor rhodopsin-like
SMEST058719001	Rhabditophora	S_mediterranea	0	7	o6-28i40-62o88-108i124-147o167-190i272-291o303-326i	7tm_1	PF00001.22	IPR000276	G protein-coupled receptor rhodopsin-like
SMEST058907001	Rhabditophora	S_mediterranea	Y	7	n3-11c16/17o728-751i763-782o794-821i833-853o873-893i918-939o945-965i	7tm_2	PF00002.25	IPR000832	GPCR family 2 secretin-like
SMEST058947001	Rhabditophora	S_mediterranea	Y	7	n8-17c21/22o627-653i665-684o690-710i744-765o785-806i818-840o846-867i	7tm_3	PF00003.23	IPR017978	GPCR family 3 C-terminal
SMEST059005001	Rhabditophora	S_mediterranea	0	7	o12-33i45-70o76-104i125-142o162-193i233-251o263-284i	7tm_1	PF00001.22	IPR000276	G protein-coupled receptor rhodopsin-like
SMEST059151001	Rhabditophora	S_mediterranea	0	7	o20-44i56-80o100-120i132-154o180-204i240-259o279-302i	7tm_1	PF00001.22	IPR000276	G protein-coupled receptor rhodopsin-like
SMEST059264001	Rhabditophora	S_mediterranea	0	7	o12-39i51-70o90-111i132-155o195-216i346-367o379-401i	7tm_1	PF00001.22	IPR000276	G protein-coupled receptor rhodopsin-like
SMEST059407001	Rhabditophora	S_mediterranea	0	5	o46-66i73-92o98-117i146-166o178-198i	7tm_1	PF00001.22	IPR000276	G protein-coupled receptor rhodopsin-like
SMEST059417001	Rhabditophora	S_mediterranea	0	3	o12-31i65-85o91-115i	7tm_1	PF00001.22	IPR000276	G protein-coupled receptor rhodopsin-like
SMEST059571001	Rhabditophora	S_mediterranea	0	7	o24-53i65-87o93-123i143-163o188-214i350-368o374-397i	7tm_1	PF00001.22	IPR000276	G protein-coupled receptor rhodopsin-like
SMEST059705001	Rhabditophora	S_mediterranea	0	7	o66-93i105-124o150-171i192-212o245-267i337-359o371-396i	7tm_1	PF00001.22	IPR000276	G protein-coupled receptor rhodopsin-like
SMEST059991001	Rhabditophora	S_mediterranea	0	7	o22-42i54-77o97-116i137-154o182-207i232-253o265-292i	7tm_1	PF00001.22	IPR000276	G protein-coupled receptor rhodopsin-like
SMEST060003001	Rhabditophora	S_mediterranea	0	7	o22-42i54-78o98-116i137-154o182-207i232-253o265-292i	7tm_1	PF00001.22	IPR000276	G protein-coupled receptor rhodopsin-like
SMEST060469001	Rhabditophora	S_mediterranea	0	7	o20-46i58-82o94-115i135-160o180-204i463-484o504-523i	7tm_1	PF00001.22	IPR000276	G protein-coupled receptor rhodopsin-like
SMEST060945001	Rhabditophora	S_mediterranea	0	7	o23-50i62-89o115-133i145-166o186-209i257-282o305-324i	7tm_1	PF00001.22	IPR000276	G protein-coupled receptor rhodopsin-like
SMEST061117001	Rhabditophora	S_mediterranea	0	7	o36-56i68-87o107-127i148-171o205-228i257-278o298-321i	7tm_1	PF00001.22	IPR000276	G protein-coupled receptor rhodopsin-like
SMEST061178001	Rhabditophora	S_mediterranea	0	6	o18-43i55-80o92-113i134-156o183-208i399-420o	7tm_1	PF00001.22	IPR000276	G protein-coupled receptor rhodopsin-like
SMEST061225001	Rhabditophora	S_mediterranea	0	7	o29-48i60-80o100-123i146-167o187-213i250-274o286-311i	7tm_1	PF00001.22	IPR000276	G protein-coupled receptor rhodopsin-like
SMEST061235001	Rhabditophora	S_mediterranea	0	7	o69-98i105-127o147-174i186-207o246-265i300-321o333-351i	7tm_1	PF00001.22	IPR000276	G protein-coupled receptor rhodopsin-like
SMEST061638001	Rhabditophora	S_mediterranea	0	7	o6-24i31-57o63-85i122-142o175-199i241-261o273-298i	7tm_1	PF00001.22	IPR000276	G protein-coupled receptor rhodopsin-like
SMEST061776001	Rhabditophora	S_mediterranea	0	7	o53-74i86-106o137-160i181-207o227-251i284-303o331-350i	7tm_1	PF00001.22	IPR000276	G protein-coupled receptor rhodopsin-like
SMEST062221001	Rhabditophora	S_mediterranea	0	7	o53-80i92-113o133-152i172-192o217-240i299-322o383-407i	7tm_1	PF00001.22	IPR000276	G protein-coupled receptor rhodopsin-like
SMEST062328001	Rhabditophora	S_mediterranea	0	7	o32-52i72-92o112-134i146-164o184-208i278-296o308-326i	7tm_1	PF00001.22	IPR000276	G protein-coupled receptor rhodopsin-like
SMEST062345002	Rhabditophora	S_mediterranea	0	3	o46-67i88-109o121-146i	7tm_1	PF00001.22	IPR000276	G protein-coupled receptor rhodopsin-like
SMEST062349001	Rhabditophora	S_mediterranea	0	7	o20-43i55-79o91-116i137-156o176-200i261-282o294-312i	7tm_1	PF00001.22	IPR000276	G protein-coupled receptor rhodopsin-like
SMEST062683001	Rhabditophora	S_mediterranea	0	7	o58-79i91-113o133-152i172-193o223-245i309-330o350-369i	7tm_1	PF00001.22	IPR000276	G protein-coupled receptor rhodopsin-like
SMEST062718001	Rhabditophora	S_mediterranea	0	7	o43-69i81-103o123-144i164-191o249-274i441-467o487-507i	7tm_1	PF00001.22	IPR000276	G protein-coupled receptor rhodopsin-like
SMEST062761001	Rhabditophora	S_mediterranea	0	5	o50-70i90-110o130-153i196-214o234-251i	7tm_1	PF00001.22	IPR000276	G protein-coupled receptor rhodopsin-like
SMEST062839001	Rhabditophora	S_mediterranea	0	7	o6-26i38-59o79-100i121-143o180-202i227-247o267-285i	7tm_1	PF00001.22	IPR000276	G protein-coupled receptor rhodopsin-like
SMEST062880001	Rhabditophora	S_mediterranea	0	7	o69-95i107-128o148-166i187-206o238-259i318-344o364-388i	7tm_1	PF00001.22	IPR000276	G protein-coupled receptor rhodopsin-like
SMEST062905001	Rhabditophora	S_mediterranea	0	7	o14-37i49-70o90-120i132-152o172-200i270-290o310-332i	7tm_1	PF00001.22	IPR000276	G protein-coupled receptor rhodopsin-like
SMEST063119001	Rhabditophora	S_mediterranea	0	6	o20-46i58-82o88-114i135-160o180-203i243-264o	7tm_1	PF00001.22	IPR000276	G protein-coupled receptor rhodopsin-like
SMEST063133001	Rhabditophora	S_mediterranea	0	7	o193-213i225-246o266-286i307-326o372-395i452-477o497-516i	7tm_1	PF00001.22	IPR000276	G protein-coupled receptor rhodopsin-like
SMEST063199001	Rhabditophora	S_mediterranea	Y	3	n3-13c17/18o86-107i288-312o332-350i	7tm_1	PF00001.22	IPR000276	G protein-coupled receptor rhodopsin-like
SMEST063294001	Rhabditophora	S_mediterranea	0	7	o33-56i68-86o106-133i154-171o200-233i260-277o297-318i	7tm_1	PF00001.22	IPR000276	G protein-coupled receptor rhodopsin-like
SMEST063592001	Rhabditophora	S_mediterranea	0	6	i16-33o39-58i70-90o139-159i217-241o261-284i	7tm_1	PF00001.22	IPR000276	G protein-coupled receptor rhodopsin-like
SMEST063789001	Rhabditophora	S_mediterranea	0	7	o20-42i54-76o96-115i136-156o196-218i259-283o303-320i	7tm_1	PF00001.22	IPR000276	G protein-coupled receptor rhodopsin-like
SMEST063918001	Rhabditophora	S_mediterranea	0	7	o36-56i68-87o107-135i156-176o208-231i261-283o295-317i	7tm_1	PF00001.22	IPR000276	G protein-coupled receptor rhodopsin-like
SMEST064049001	Rhabditophora	S_mediterranea	0	7	o417-442i454-474o486-503i524-550o577-596i608-630o642-663i	7tm_3	PF00003.23	IPR017978	GPCR family 3 C-terminal
SMEST064054002	Rhabditophora	S_mediterranea	0	7	o84-108i120-140o152-169i190-216o243-262i274-296o302-322i	7tm_3	PF00003.23	IPR017978	GPCR family 3 C-terminal
SMEST064085001	Rhabditophora	S_mediterranea	0	7	o15-37i49-68o88-109i130-149o200-221i307-330o342-363i	7tm_1	PF00001.22	IPR000276	G protein-coupled receptor rhodopsin-like
SMEST064388001	Rhabditophora	S_mediterranea	0	6	i111-133o153-178i185-206o226-249i278-296o308-331i	7tm_2	PF00002.25	IPR000832	GPCR family 2 secretin-like
SMEST064403001	Rhabditophora	S_mediterranea	0	7	o22-46i58-81o96-117i138-158o200-219i310-331o337-358i	7tm_1	PF00001.22	IPR000276	G protein-coupled receptor rhodopsin-like
SMEST064459001	Rhabditophora	S_mediterranea	0	7	o560-584i596-618o630-650i671-693o721-740i752-774o780-803i	7tm_3	PF00003.23	IPR017978	GPCR family 3 C-terminal
SMEST064642001	Rhabditophora	S_mediterranea	0	7	o24-44i56-78o98-118i139-159o192-213i234-255o270-295i	7tm_1	PF00001.22	IPR000276	G protein-coupled receptor rhodopsin-like
SMEST064648001	Rhabditophora	S_mediterranea	0	7	o24-44i56-78o98-118i139-159o192-213i234-255o270-295i	7tm_1	PF00001.22	IPR000276	G protein-coupled receptor rhodopsin-like
SMEST064707001	Rhabditophora	S_mediterranea	0	7	o54-73i85-105o125-150i170-188o248-270i328-356o368-389i	7tm_1	PF00001.22	IPR000276	G protein-coupled receptor rhodopsin-like
SMEST064757001	Rhabditophora	S_mediterranea	0	7	o71-97i109-127o147-168i188-210o246-273i293-314o385-405i	7tm_1	PF00001.22	IPR000276	G protein-coupled receptor rhodopsin-like
SMEST064805001	Rhabditophora	S_mediterranea	0	7	o44-64i76-98o129-151i172-192o220-242i275-293o330-349i	7tm_1	PF00001.22	IPR000276	G protein-coupled receptor rhodopsin-like
SMEST065390001	Rhabditophora	S_mediterranea	0	7	o29-50i62-83o103-125i146-169o189-213i386-410o430-446i	7tm_1	PF00001.22	IPR000276	G protein-coupled receptor rhodopsin-like
SMEST065496004	Rhabditophora	S_mediterranea	0	8	i69-95o101-122i129-148o154-174i186-205o244-273i325-345o365-388i	7tm_1	PF00001.22	IPR000276	G protein-coupled receptor rhodopsin-like
SMEST066072001	Rhabditophora	S_mediterranea	0	7	o29-53i65-90o102-123i144-161o189-213i249-270o285-307i	7tm_1	PF00001.22	IPR000276	G protein-coupled receptor rhodopsin-like
SMEST066580001	Rhabditophora	S_mediterranea	0	7	o22-49i61-82o94-122i143-164o200-222i243-262o282-302i	7tm_1	PF00001.22	IPR000276	G protein-coupled receptor rhodopsin-like
SMEST066742001	Rhabditophora	S_mediterranea	0	8	i40-60o72-92i99-117o123-140i152-172o200-225i264-288o334-352i	7tm_1	PF00001.22	IPR000276	G protein-coupled receptor rhodopsin-like
SMEST066759001	Rhabditophora	S_mediterranea	0	7	o36-63i75-98o118-136i157-177o244-269i290-308o328-349i	7tm_1	PF00001.22	IPR000276	G protein-coupled receptor rhodopsin-like
SMEST066767002	Rhabditophora	S_mediterranea	0	6	o35-59i71-94o114-135i156-177o210-229i258-279o	7tm_1	PF00001.22	IPR000276	G protein-coupled receptor rhodopsin-like
SMEST066813001	Rhabditophora	S_mediterranea	0	6	o26-50i62-86o98-119i140-165o185-210i443-467o	7tm_1	PF00001.22	IPR000276	G protein-coupled receptor rhodopsin-like
SMEST066855002	Rhabditophora	S_mediterranea	0	3	o103-127i139-158o178-205i	7tm_2	PF00002.25	IPR000832	GPCR family 2 secretin-like
SMEST067131001	Rhabditophora	S_mediterranea	Y	7	n2-13c18/19o231-248i260-279o291-316i336-356o376-406i427-449o455-477i	7tm_2	PF00002.25	IPR000832	GPCR family 2 secretin-like
SMEST067292001	Rhabditophora	S_mediterranea	Y	7	n2-13c18/19o278-299i311-332o344-369i390-412o432-461i482-506o512-532i	7tm_2	PF00002.25	IPR000832	GPCR family 2 secretin-like
SMEST067365001	Rhabditophora	S_mediterranea	0	3	i12-35o55-76i295-316o	7tm_1	PF00001.22	IPR000276	G protein-coupled receptor rhodopsin-like
SMEST068031001	Rhabditophora	S_mediterranea	0	7	o20-41i48-73o85-106i126-148o176-198i237-259o271-292i	7tm_1	PF00001.22	IPR000276	G protein-coupled receptor rhodopsin-like
SMEST068085001	Rhabditophora	S_mediterranea	0	6	i7-25o45-66i87-109o129-156i192-209o229-248i	7tm_1	PF00001.22	IPR000276	G protein-coupled receptor rhodopsin-like
SMEST068447001	Rhabditophora	S_mediterranea	0	7	o35-57i69-89o101-131i152-172o204-224i266-290o302-327i	7tm_1	PF00001.22	IPR000276	G protein-coupled receptor rhodopsin-like
SMEST068527001	Rhabditophora	S_mediterranea	0	7	o16-35i47-68o101-118i139-159o202-224i275-301o321-344i	7tm_1	PF00001.22	IPR000276	G protein-coupled receptor rhodopsin-like
SMEST069107001	Rhabditophora	S_mediterranea	0	7	o35-64i76-94o114-135i156-182o213-236i325-346o358-382i	7tm_1	PF00001.22	IPR000276	G protein-coupled receptor rhodopsin-like
SMEST070778001	Rhabditophora	S_mediterranea	0	7	o20-47i59-85o97-118i138-161o181-204i351-371o383-405i	7tm_1	PF00001.22	IPR000276	G protein-coupled receptor rhodopsin-like
SMEST070788001	Rhabditophora	S_mediterranea	0	6	o22-42i51-72o110-128i140-165o201-225i276-298o	7tm_1	PF00001.22	IPR000276	G protein-coupled receptor rhodopsin-like
SMEST070898001	Rhabditophora	S_mediterranea	0	4	i15-33o64-95i121-142o148-175i	7tm_1	PF00001.22	IPR000276	G protein-coupled receptor rhodopsin-like
SMEST071460001	Rhabditophora	S_mediterranea	0	4	i12-34o54-76i97-117o137-158i	7tm_2	PF00002.25	IPR000832	GPCR family 2 secretin-like
SMEST072341001	Rhabditophora	S_mediterranea	0	7	o31-55i67-91o111-130i151-172o201-227i288-311o323-342i	7tm_1	PF00001.22	IPR000276	G protein-coupled receptor rhodopsin-like
SMEST072348001	Rhabditophora	S_mediterranea	0	7	o20-41i48-69o106-128i140-161o194-217i238-268o297-317i	7tm_1	PF00001.22	IPR000276	G protein-coupled receptor rhodopsin-like
SMEST072379001	Rhabditophora	S_mediterranea	0	6	o65-91i103-122o142-162i182-203o239-268i288-310o	7tm_1	PF00001.22	IPR000276	G protein-coupled receptor rhodopsin-like
SMEST072564002	Rhabditophora	S_mediterranea	0	7	o28-54i66-91o106-126i147-164o194-218i251-270o282-302i	7tm_1	PF00001.22	IPR000276	G protein-coupled receptor rhodopsin-like
SMEST072702001	Rhabditophora	S_mediterranea	0	5	o39-60i72-95o115-136i255-277o289-312i	7tm_1	PF00001.22	IPR000276	G protein-coupled receptor rhodopsin-like
SMEST073069001	Rhabditophora	S_mediterranea	0	6	o55-79i91-114o129-150i171-191o211-230i328-349o	7tm_1	PF00001.22	IPR000276	G protein-coupled receptor rhodopsin-like
SMEST074073002	Rhabditophora	S_mediterranea	0	7	o27-50i62-81o101-122i143-162o182-204i407-430o450-472i	7tm_1	PF00001.22	IPR000276	G protein-coupled receptor rhodopsin-like
SMEST074092001	Rhabditophora	S_mediterranea	0	7	o83-108i115-137o173-191i203-221o257-280i332-356o382-400i	7tm_1	PF00001.22	IPR000276	G protein-coupled receptor rhodopsin-like
SMEST074480001	Rhabditophora	S_mediterranea	Y	7	n5-15c20/21o44-77i89-114o126-147i168-188o237-261i282-300o320-343i	7tm_1	PF00001.22	IPR000276	G protein-coupled receptor rhodopsin-like
SMEST074489001	Rhabditophora	S_mediterranea	0	6	o52-79i91-110o130-151i172-192o218-241i283-306o	7tm_1	PF00001.22	IPR000276	G protein-coupled receptor rhodopsin-like
SMEST074714001	Rhabditophora	S_mediterranea	0	7	o12-33i45-67o87-108i129-156o176-199i220-244o264-285i	7tm_1	PF00001.22	IPR000276	G protein-coupled receptor rhodopsin-like
SMEST074847002	Rhabditophora	S_mediterranea	0	7	o25-46i67-87o107-127i139-160o189-214i300-319o331-350i	7tm_1	PF00001.22	IPR000276	G protein-coupled receptor rhodopsin-like
SMEST075029001	Rhabditophora	S_mediterranea	0	6	o80-104i111-131o164-184i196-215o252-277i326-346o	7tm_1	PF00001.22	IPR000276	G protein-coupled receptor rhodopsin-like
SMEST075377002	Rhabditophora	S_mediterranea	0	6	o6-28i40-62o74-101i122-140o171-193i245-265o	7tm_1	PF00001.22	IPR000276	G protein-coupled receptor rhodopsin-like
SMEST075472001	Rhabditophora	S_mediterranea	Y	7	n3-13c17/18o66-86i98-120o140-159i180-201o213-237i258-283o303-322i	7tm_1	PF00001.22	IPR000276	G protein-coupled receptor rhodopsin-like
SMEST075748001	Rhabditophora	S_mediterranea	0	7	o51-77i89-110o125-146i167-187o207-226i387-412o432-450i	7tm_1	PF00001.22	IPR000276	G protein-coupled receptor rhodopsin-like
SMEST076048001	Rhabditophora	S_mediterranea	0	3	o6-27i48-72o92-113i	7tm_1	PF00001.22	IPR000276	G protein-coupled receptor rhodopsin-like
SMEST076050001	Rhabditophora	S_mediterranea	0	7	o32-55i67-90o123-146i158-183o214-235i256-280o300-321i	7tm_1	PF00001.22	IPR000276	G protein-coupled receptor rhodopsin-like
SMEST076072002	Rhabditophora	S_mediterranea	0	7	o32-55i67-86o116-134i155-175o195-223i303-324o361-380i	7tm_1	PF00001.22	IPR000276	G protein-coupled receptor rhodopsin-like
SMEST076461001	Rhabditophora	S_mediterranea	0	7	o32-56i68-90o110-129i150-171o200-223i252-268o288-311i	7tm_1	PF00001.22	IPR000276	G protein-coupled receptor rhodopsin-like
SMEST076892001	Rhabditophora	S_mediterranea	Y	7	n3-14c19/20o136-165i177-195o215-234i246-271o291-315i336-355o375-396i	7tm_2	PF00002.25	IPR000832	GPCR family 2 secretin-like
SMEST077152001	Rhabditophora	S_mediterranea	0	5	o28-53i65-86o106-125i146-167o197-226i	7tm_1	PF00001.22	IPR000276	G protein-coupled receptor rhodopsin-like
SMEST077254001	Rhabditophora	S_mediterranea	0	7	o24-47i59-80o100-122i143-162o182-207i377-402o422-438i	7tm_1	PF00001.22	IPR000276	G protein-coupled receptor rhodopsin-like
SMEST077556002	Rhabditophora	S_mediterranea	0	7	o6-32i44-62o98-114i126-147o177-196i217-237o249-266i	7tm_1	PF00001.22	IPR000276	G protein-coupled receptor rhodopsin-like
SMEST077660001	Rhabditophora	S_mediterranea	0	7	o20-44i56-80o104-123i135-156o176-199i263-284o296-314i	7tm_1	PF00001.22	IPR000276	G protein-coupled receptor rhodopsin-like
SMEST077904001	Rhabditophora	S_mediterranea	0	7	o27-47i59-82o102-125i146-168o200-223i276-295o315-336i	7tm_1	PF00001.22	IPR000276	G protein-coupled receptor rhodopsin-like
SMEST077911001	Rhabditophora	S_mediterranea	0	7	o44-68i80-101o121-146i166-184o224-249i309-334o354-372i	7tm_1	PF00001.22	IPR000276	G protein-coupled receptor rhodopsin-like
SMEST078101001	Rhabditophora	S_mediterranea	0	7	o18-44i56-75o95-116i137-157o198-219i286-308o320-339i	7tm_1	PF00001.22	IPR000276	G protein-coupled receptor rhodopsin-like
SMEST078214001	Rhabditophora	S_mediterranea	0	6	o59-86i98-119o139-158i170-188o208-231i276-299o	7tm_1	PF00001.22	IPR000276	G protein-coupled receptor rhodopsin-like
SMEST078225001	Rhabditophora	S_mediterranea	0	7	o20-44i56-77o107-127i147-167o194-217i266-287o313-332i	7tm_1	PF00001.22	IPR000276	G protein-coupled receptor rhodopsin-like
SMEST078268001	Rhabditophora	S_mediterranea	0	7	o26-46i58-77o97-122i143-166o186-213i244-268o280-300i	7tm_1	PF00001.22	IPR000276	G protein-coupled receptor rhodopsin-like
SMEST078415001	Rhabditophora	S_mediterranea	0	7	o12-31i43-64o84-102i123-145o188-210i324-344o356-374i	7tm_1	PF00001.22	IPR000276	G protein-coupled receptor rhodopsin-like
SMEST078733001	Rhabditophora	S_mediterranea	0	7	o25-48i60-83o103-125i146-167o200-224i261-283o298-321i	7tm_1	PF00001.22	IPR000276	G protein-coupled receptor rhodopsin-like
SMEST079521001	Rhabditophora	S_mediterranea	0	7	o31-53i65-87o107-126i147-169o194-217i238-258o278-298i	7tm_1	PF00001.22	IPR000276	G protein-coupled receptor rhodopsin-like
SMEST079690001	Rhabditophora	S_mediterranea	0	7	o20-46i53-74o106-124i144-165o195-218i246-268o288-306i	7tm_1	PF00001.22	IPR000276	G protein-coupled receptor rhodopsin-like
SMEST079761001	Rhabditophora	S_mediterranea	0	7	o12-34i46-67o87-116i128-147o181-200i242-264o276-297i	7tm_1	PF00001.22	IPR000276	G protein-coupled receptor rhodopsin-like
SMEST079764002	Rhabditophora	S_mediterranea	0	7	o12-33i45-66o86-107i128-153o173-196i235-253o265-289i	7tm_1	PF00001.22	IPR000276	G protein-coupled receptor rhodopsin-like
SMEST079790001	Rhabditophora	S_mediterranea	0	7	o12-34i46-70o90-108i129-151o186-209i230-251o263-286i	7tm_1	PF00001.22	IPR000276	G protein-coupled receptor rhodopsin-like
SMEST080399003	Rhabditophora	S_mediterranea	Y	7	n4-15c20/21o217-236i248-268o288-309i321-342o362-383i403-424o430-456i	7tm_2	PF00002.25	IPR000832	GPCR family 2 secretin-like
SMEST081069001	Rhabditophora	S_mediterranea	0	7	o26-50i62-82o102-123i144-164o206-227i389-413o425-443i	7tm_1	PF00001.22	IPR000276	G protein-coupled receptor rhodopsin-like
SMEST081367002	Rhabditophora	S_mediterranea	0	6	o20-43i55-75o95-115i136-157o177-198i531-551o	7tm_1	PF00001.22	IPR000276	G protein-coupled receptor rhodopsin-like
SMEST081403001	Rhabditophora	S_mediterranea	0	7	o19-45i57-76o114-132i144-163o183-205i257-281o309-333i	7tm_1	PF00001.22	IPR000276	G protein-coupled receptor rhodopsin-like
SMEST081404001	Rhabditophora	S_mediterranea	0	7	o71-91i103-120o132-154i175-196o216-237i258-279o299-320i	7tm_2	PF00002.25	IPR000832	GPCR family 2 secretin-like
SMEST081422001	Rhabditophora	S_mediterranea	0	7	o17-43i55-76o96-117i138-159o191-220i241-259o279-300i	7tm_1	PF00001.22	IPR000276	G protein-coupled receptor rhodopsin-like
SMEST081473001	Rhabditophora	S_mediterranea	0	7	o28-53i65-86o111-136i157-177o215-243i362-380o400-422i	7tm_1	PF00001.22	IPR000276	G protein-coupled receptor rhodopsin-like
SMEST081502001	Rhabditophora	S_mediterranea	0	7	o17-38i50-68o74-102i123-142o170-193i269-293o305-324i	7tm_1	PF00001.22	IPR000276	G protein-coupled receptor rhodopsin-like
SMEST081515001	Rhabditophora	S_mediterranea	0	7	o28-49i61-79o94-117i138-155o175-203i278-301o321-344i	7tm_1	PF00001.22	IPR000276	G protein-coupled receptor rhodopsin-like
SMEST081829001	Rhabditophora	S_mediterranea	0	7	o20-43i55-81o93-114i135-160o180-206i315-333o353-377i	7tm_1	PF00001.22	IPR000276	G protein-coupled receptor rhodopsin-like
D915_00019	Trematoda	F_hepatica	0	7	o67-90i102-125o145-164i185-205o274-297i336-359o379-400i	7tm_1	PF00001.22	IPR000276	G protein-coupled receptor rhodopsin-like
D915_00147	Trematoda	F_hepatica	0	7	o28-47i59-80o100-120i132-154o211-231i296-318o338-359i	7tm_1	PF00001.22	IPR000276	G protein-coupled receptor rhodopsin-like
D915_00277	Trematoda	F_hepatica	0	5	o153-177i189-211o243-264i285-304o324-345i	7tm_1	PF00001.22	IPR000276	G protein-coupled receptor rhodopsin-like
D915_00295	Trematoda	F_hepatica	Y	5	n8-18c23/24o307-331i343-363o399-418i574-593o613-636i	Frizzled	PF01534.18	IPR000539	Frizzled/Smoothened transmembrane domain
D915_00301	Trematoda	F_hepatica	0	5	o32-51i174-203o215-241i253-272o325-350i	7tm_1	PF00001.22	IPR000276	G protein-coupled receptor rhodopsin-like
D915_00317	Trematoda	F_hepatica	0	7	o35-54i66-89o109-131i152-175o195-227i270-296o316-337i	7tm_1	PF00001.22	IPR000276	G protein-coupled receptor rhodopsin-like
D915_00354	Trematoda	F_hepatica	0	3	i12-33o53-72i118-142o	7tm_1	PF00001.22	IPR000276	G protein-coupled receptor rhodopsin-like
D915_00383	Trematoda	F_hepatica	Y	7	n3-14c18/19o42-66i78-99o128-149i161-180o232-256i395-418o438-457i	7tm_1	PF00001.22	IPR000276	G protein-coupled receptor rhodopsin-like
D915_00618	Trematoda	F_hepatica	0	7	o25-49i61-87o99-120i141-161o187-209i428-449o455-473i	7tm_1	PF00001.22	IPR000276	G protein-coupled receptor rhodopsin-like
D915_00619	Trematoda	F_hepatica	0	3	o6-28i235-256o272-291i	7tm_1	PF00001.22	IPR000276	G protein-coupled receptor rhodopsin-like
D915_00814	Trematoda	F_hepatica	0	7	i12-32o160-184i196-221o233-254i275-300o320-345i904-922o	7tm_1	PF00001.22	IPR000276	G protein-coupled receptor rhodopsin-like
D915_01089	Trematoda	F_hepatica	0	7	o66-92i104-124o130-148i190-212o265-288i358-382o394-413i	7tm_1	PF00001.22	IPR000276	G protein-coupled receptor rhodopsin-like
D915_01126	Trematoda	F_hepatica	0	7	o30-48i60-83o112-131i143-163o194-216i329-352o372-397i	7tm_1	PF00001.22	IPR000276	G protein-coupled receptor rhodopsin-like
D915_01165	Trematoda	F_hepatica	0	4	i28-46o83-106i543-570o582-601i	7tm_1	PF00001.22	IPR000276	G protein-coupled receptor rhodopsin-like
D915_01187	Trematoda	F_hepatica	0	7	o39-63i75-98o118-138i150-172o227-256i492-515o535-554i	7tm_1	PF00001.22	IPR000276	G protein-coupled receptor rhodopsin-like
D915_01425	Trematoda	F_hepatica	0	6	o60-83i95-114o134-154i175-195o215-235i411-431o	7tm_1	PF00001.22	IPR000276	G protein-coupled receptor rhodopsin-like
D915_01691	Trematoda	F_hepatica	0	7	o20-45i61-81o101-120i141-167o195-215i477-501o513-532i	7tm_1	PF00001.22	IPR000276	G protein-coupled receptor rhodopsin-like
D915_01727	Trematoda	F_hepatica	0	6	o48-72i84-106o118-145i166-190o216-235i302-323o	7tm_1	PF00001.22	IPR000276	G protein-coupled receptor rhodopsin-like
D915_01742	Trematoda	F_hepatica	0	5	o31-52i73-93o118-139i173-197o209-229i	7tm_1	PF00001.22	IPR000276	G protein-coupled receptor rhodopsin-like
D915_01760	Trematoda	F_hepatica	0	6	o51-75i87-109o121-145i165-185o223-243i414-433o	7tm_1	PF00001.22	IPR000276	G protein-coupled receptor rhodopsin-like
D915_01784	Trematoda	F_hepatica	0	4	o12-38i74-100o120-138i159-179o	7tm_1	PF00001.22	IPR000276	G protein-coupled receptor rhodopsin-like
D915_01819	Trematoda	F_hepatica	Y	7	n7-16c21/22o86-108i120-144o156-177i198-222o264-291i312-340o360-381i	7tm_1	PF00001.22	IPR000276	G protein-coupled receptor rhodopsin-like
D915_01850	Trematoda	F_hepatica	0	7	o20-44i56-77o108-129i150-172o203-225i412-430o450-472i	7tm_1	PF00001.22	IPR000276	G protein-coupled receptor rhodopsin-like
D915_01876	Trematoda	F_hepatica	0	6	i60-86o106-130i137-157o246-270i445-468o551-570i	7tm_1	PF00001.22	IPR000276	G protein-coupled receptor rhodopsin-like
D915_01882	Trematoda	F_hepatica	0	7	i81-100o112-137i144-162o168-185i197-221o251-278i370-388o	7tm_1	PF00001.22	IPR000276	G protein-coupled receptor rhodopsin-like
D915_01953	Trematoda	F_hepatica	0	7	o46-67i88-111o123-141i161-178o209-234i255-276o296-315i	7tm_1	PF00001.22	IPR000276	G protein-coupled receptor rhodopsin-like
D915_01954	Trematoda	F_hepatica	Y	7	n4-15c20/21o69-86i98-117o137-158i179-199o219-243i375-397o437-454i	7tm_1	PF00001.22	IPR000276	G protein-coupled receptor rhodopsin-like
D915_01992	Trematoda	F_hepatica	0	4	o59-78i99-119o131-157i178-198o	7tm_1	PF00001.22	IPR000276	G protein-coupled receptor rhodopsin-like
D915_02221	Trematoda	F_hepatica	0	5	o24-47i59-77o97-119i148-169o219-240i	7tm_1	PF00001.22	IPR000276	G protein-coupled receptor rhodopsin-like
D915_02224	Trematoda	F_hepatica	0	6	i26-47o104-125i146-166o203-225i335-355o375-394i	7tm_1	PF00001.22	IPR000276	G protein-coupled receptor rhodopsin-like
D915_02417	Trematoda	F_hepatica	0	4	i78-96o132-159i264-288o308-328i	7tm_1	PF00001.22	IPR000276	G protein-coupled receptor rhodopsin-like
D915_02511	Trematoda	F_hepatica	0	8	i270-292o304-320i348-373o393-410i417-435o441-460i480-507o565-587i	Frizzled	PF01534.18	IPR000539	Frizzled/Smoothened transmembrane domain
D915_02595	Trematoda	F_hepatica	0	7	o12-34i50-66o86-107i128-147o176-200i241-262o282-301i	7tm_1	PF00001.22	IPR000276	G protein-coupled receptor rhodopsin-like
D915_02596	Trematoda	F_hepatica	0	7	o6-29i41-60o80-102i123-143o163-189i239-260o280-299i	7tm_1	PF00001.22	IPR000276	G protein-coupled receptor rhodopsin-like
D915_02698	Trematoda	F_hepatica	0	6	o18-43i55-74o94-114i135-155o175-194i650-673o	7tm_1	PF00001.22	IPR000276	G protein-coupled receptor rhodopsin-like
D915_02928	Trematoda	F_hepatica	0	3	o54-79i192-216o236-256i	7tm_1	PF00001.22	IPR000276	G protein-coupled receptor rhodopsin-like
D915_02972	Trematoda	F_hepatica	0	7	o25-52i64-82o102-123i144-166o214-241i567-585o605-624i	7tm_1	PF00001.22	IPR000276	G protein-coupled receptor rhodopsin-like
D915_03041	Trematoda	F_hepatica	0	7	o42-65i77-97o117-138i158-179o217-239i299-317o337-359i	7tm_1	PF00001.22	IPR000276	G protein-coupled receptor rhodopsin-like
D915_03042	Trematoda	F_hepatica	0	6	i23-45o65-84i105-124o168-190i268-290o302-325i	7tm_1	PF00001.22	IPR000276	G protein-coupled receptor rhodopsin-like
D915_03083	Trematoda	F_hepatica	0	5	o37-59i153-171o204-234i254-277o297-322i	7tm_1	PF00001.22	IPR000276	G protein-coupled receptor rhodopsin-like
D915_03084	Trematoda	F_hepatica	0	7	o25-46i58-77o114-132i144-165o201-225i252-275o307-324i	7tm_1	PF00001.22	IPR000276	G protein-coupled receptor rhodopsin-like
D915_03086	Trematoda	F_hepatica	0	7	o20-44i56-75o105-126i147-168o197-225i249-272o298-318i	7tm_1	PF00001.22	IPR000276	G protein-coupled receptor rhodopsin-like
D915_03393	Trematoda	F_hepatica	0	7	o42-62i74-96o116-135i156-182o202-221i330-358o370-392i	7tm_1	PF00001.22	IPR000276	G protein-coupled receptor rhodopsin-like
D915_03443	Trematoda	F_hepatica	0	6	o50-75i87-112o124-145i166-187o207-225i364-387o	7tm_1	PF00001.22	IPR000276	G protein-coupled receptor rhodopsin-like
D915_03535	Trematoda	F_hepatica	0	7	o12-33i45-63o83-110i131-153o193-214i537-558o617-638i	7tm_1	PF00001.22	IPR000276	G protein-coupled receptor rhodopsin-like
D915_03567	Trematoda	F_hepatica	0	7	o43-63i75-99o149-176i197-217o245-275i397-419o431-451i	7tm_1	PF00001.22	IPR000276	G protein-coupled receptor rhodopsin-like
D915_03569	Trematoda	F_hepatica	0	6	o32-51i63-82o115-133i153-174o246-268i337-360o	7tm_1	PF00001.22	IPR000276	G protein-coupled receptor rhodopsin-like
D915_03689	Trematoda	F_hepatica	0	6	o20-46i58-79o91-112i133-154o180-199i211-233o	7tm_3	PF00003.23	IPR017978	GPCR family 3 C-terminal
D915_03708	Trematoda	F_hepatica	0	3	o31-54i97-121o133-151i	7tm_1	PF00001.22	IPR000276	G protein-coupled receptor rhodopsin-like
D915_03729	Trematoda	F_hepatica	0	5	o27-57i149-171o177-201i222-243o268-292i	7tm_1	PF00001.22	IPR000276	G protein-coupled receptor rhodopsin-like
D915_03861	Trematoda	F_hepatica	0	9	o6-23i347-369o381-401i451-471o477-497i509-528o548-574i632-652o700-719i	Frizzled	PF01534.18	IPR000539	Frizzled/Smoothened transmembrane domain
D915_04042	Trematoda	F_hepatica	0	7	o6-27i48-65o85-109i121-141o169-196i217-237o257-277i	7tm_1	PF00001.22	IPR000276	G protein-coupled receptor rhodopsin-like
D915_04122	Trematoda	F_hepatica	0	4	o82-106i118-137o172-193i214-237o	7tm_1	PF00001.22	IPR000276	G protein-coupled receptor rhodopsin-like
D915_04157	Trematoda	F_hepatica	0	3	o15-39i60-79o107-128i	7tm_1	PF00001.22	IPR000276	G protein-coupled receptor rhodopsin-like
D915_04279	Trematoda	F_hepatica	0	7	o42-65i77-101o167-200i364-381o444-467i516-537o557-577i	7tm_1	PF00001.22	IPR000276	G protein-coupled receptor rhodopsin-like
D915_04629	Trematoda	F_hepatica	0	5	o324-343i372-393o436-459i471-495o507-529i	7tm_3	PF00003.23	IPR017978	GPCR family 3 C-terminal
D915_04635	Trematoda	F_hepatica	0	4	i38-59o79-105i705-725o745-765i	7tm_1	PF00001.22	IPR000276	G protein-coupled receptor rhodopsin-like
D915_04779	Trematoda	F_hepatica	0	3	o92-118i130-149o169-190i	7tm_1	PF00001.22	IPR000276	G protein-coupled receptor rhodopsin-like
D915_05097	Trematoda	F_hepatica	0	7	o38-57i77-97o117-139i160-179o232-254i347-373o402-422i	7tm_1	PF00001.22	IPR000276	G protein-coupled receptor rhodopsin-like
D915_05109	Trematoda	F_hepatica	0	7	o23-47i59-81o101-120i141-161o181-202i250-274o310-328i	7tm_1	PF00001.22	IPR000276	G protein-coupled receptor rhodopsin-like
D915_05265	Trematoda	F_hepatica	0	7	o107-130i142-163o183-205i229-247o290-308i417-442o470-493i	7tm_1	PF00001.22	IPR000276	G protein-coupled receptor rhodopsin-like
D915_05316	Trematoda	F_hepatica	0	6	o37-59i71-96o116-140i152-176o234-260i326-343o	7tm_1	PF00001.22	IPR000276	G protein-coupled receptor rhodopsin-like
D915_05331	Trematoda	F_hepatica	0	6	i88-105o294-316i328-348o368-396i477-498o518-536i	7tm_1	PF00001.22	IPR000276	G protein-coupled receptor rhodopsin-like
D915_05333	Trematoda	F_hepatica	0	4	o20-44i56-77o97-120i200-221o	7tm_1	PF00001.22	IPR000276	G protein-coupled receptor rhodopsin-like
D915_05571	Trematoda	F_hepatica	0	7	o14-34i43-64o97-115i135-156o189-212i240-263o283-303i	7tm_1	PF00001.22	IPR000276	G protein-coupled receptor rhodopsin-like
D915_05578	Trematoda	F_hepatica	0	6	o6-35i47-71o83-105i126-146o183-201i474-494o	7tm_1	PF00001.22	IPR000276	G protein-coupled receptor rhodopsin-like
D915_05591	Trematoda	F_hepatica	0	6	o6-26i38-57o77-97i117-140o160-189i210-233o	7tm_1	PF00001.22	IPR000276	G protein-coupled receptor rhodopsin-like
D915_05685	Trematoda	F_hepatica	0	7	o72-101i152-173o185-204i216-234o259-284i377-395o448-471i	7tm_1	PF00001.22	IPR000276	G protein-coupled receptor rhodopsin-like
D915_05970	Trematoda	F_hepatica	0	5	o26-54i66-85o105-127i148-168o204-226i	7tm_1	PF00001.22	IPR000276	G protein-coupled receptor rhodopsin-like
D915_06018	Trematoda	F_hepatica	0	7	o22-47i59-79o99-119i140-163o183-205i469-494o506-529i	7tm_1	PF00001.22	IPR000276	G protein-coupled receptor rhodopsin-like
D915_06342	Trematoda	F_hepatica	0	7	o26-48i60-85o105-128i162-184o239-264i349-366o386-408i	7tm_1	PF00001.22	IPR000276	G protein-coupled receptor rhodopsin-like
D915_06456	Trematoda	F_hepatica	0	6	o52-72i84-107o127-153i173-194o254-277i322-347o	7tm_1	PF00001.22	IPR000276	G protein-coupled receptor rhodopsin-like
D915_06458	Trematoda	F_hepatica	0	7	o38-59i71-95o115-134i146-169o195-217i255-276o288-314i	7tm_1	PF00001.22	IPR000276	G protein-coupled receptor rhodopsin-like
D915_06473	Trematoda	F_hepatica	0	7	o37-60i72-97o117-135i156-176o208-230i304-326o356-374i	7tm_1	PF00001.22	IPR000276	G protein-coupled receptor rhodopsin-like
D915_06722	Trematoda	F_hepatica	0	7	o26-50i62-86o98-129i150-170o200-223i326-351o363-381i	7tm_1	PF00001.22	IPR000276	G protein-coupled receptor rhodopsin-like
D915_06822	Trematoda	F_hepatica	0	7	o12-39i48-74o94-117i129-148o210-231i427-448o454-476i	7tm_1	PF00001.22	IPR000276	G protein-coupled receptor rhodopsin-like
D915_06826	Trematoda	F_hepatica	0	7	o38-60i72-92o162-188i208-227o247-275i295-321o361-383i	Frizzled	PF01534.18	IPR000539	Frizzled/Smoothened transmembrane domain
D915_06833	Trematoda	F_hepatica	0	7	o66-90i102-124o153-174i186-209o276-296i441-469o489-509i	7tm_1	PF00001.22	IPR000276	G protein-coupled receptor rhodopsin-like
D915_07833	Trematoda	F_hepatica	0	7	o38-63i75-100o120-145i157-183o203-229i338-359o379-397i	7tm_1	PF00001.22	IPR000276	G protein-coupled receptor rhodopsin-like
D915_07944	Trematoda	F_hepatica	0	7	o20-40i52-73o93-114i135-159o179-204i240-266o278-297i	7tm_1	PF00001.22	IPR000276	G protein-coupled receptor rhodopsin-like
D915_08094	Trematoda	F_hepatica	0	8	i12-31o43-64i85-105o125-143i163-186o235-257i446-467o487-503i	7tm_1	PF00001.22	IPR000276	G protein-coupled receptor rhodopsin-like
D915_08505	Trematoda	F_hepatica	0	7	o12-37i49-75o87-108i129-152o197-219i349-369o381-405i	7tm_1	PF00001.22	IPR000276	G protein-coupled receptor rhodopsin-like
D915_09071	Trematoda	F_hepatica	0	5	o70-92i185-205o236-259i378-403o423-441i	7tm_1	PF00001.22	IPR000276	G protein-coupled receptor rhodopsin-like
D915_09446	Trematoda	F_hepatica	0	7	o656-683i695-716o747-764i784-809o829-856i877-903o923-948i	7tm_1	PF00001.22	IPR000276	G protein-coupled receptor rhodopsin-like
D915_09561	Trematoda	F_hepatica	0	6	o57-77i89-109o129-157i178-197o254-275i340-366o	7tm_1	PF00001.22	IPR000276	G protein-coupled receptor rhodopsin-like
D915_09814	Trematoda	F_hepatica	0	5	i20-38o97-119i146-168o188-207i384-402o	7tm_1	PF00001.22	IPR000276	G protein-coupled receptor rhodopsin-like
D915_09832	Trematoda	F_hepatica	Y	7	n4-15c20/21o54-78i90-109o129-153i165-189o215-239i274-295o315-338i	7tm_1	PF00001.22	IPR000276	G protein-coupled receptor rhodopsin-like
D915_09900	Trematoda	F_hepatica	0	7	o12-30i42-63o83-109i121-142o173-195i216-239o259-277i	7tm_1	PF00001.22	IPR000276	G protein-coupled receptor rhodopsin-like
D915_10674	Trematoda	F_hepatica	0	3	o6-24i245-266o281-300i	7tm_1	PF00001.22	IPR000276	G protein-coupled receptor rhodopsin-like
D915_10840	Trematoda	F_hepatica	0	8	i12-29o389-412i424-445o457-475i496-517o593-614i626-646o658-679i	7tm_3	PF00003.23	IPR017978	GPCR family 3 C-terminal
D915_11150	Trematoda	F_hepatica	0	3	o188-210i272-295o320-343i	7tm_1	PF00001.22	IPR000276	G protein-coupled receptor rhodopsin-like
D915_11592	Trematoda	F_hepatica	0	7	o6-25i76-99o114-135i156-179o216-237i308-327o333-356i	7tm_1	PF00001.22	IPR000276	G protein-coupled receptor rhodopsin-like
D915_12026	Trematoda	F_hepatica	0	6	o12-34i50-70o90-107i128-151o171-201i237-260o	7tm_1	PF00001.22	IPR000276	G protein-coupled receptor rhodopsin-like
D915_12873	Trematoda	F_hepatica	0	7	o6-30i50-69o89-110i122-141o175-201i221-241o267-284i	7tm_1	PF00001.22	IPR000276	G protein-coupled receptor rhodopsin-like
D915_13002	Trematoda	F_hepatica	0	7	o42-64i73-97o126-151i163-188o208-235i256-287o307-333i	7tm_1	PF00001.22	IPR000276	G protein-coupled receptor rhodopsin-like
D915_13280	Trematoda	F_hepatica	0	5	o29-51i115-134o154-175i223-244o264-285i	7tm_1	PF00001.22	IPR000276	G protein-coupled receptor rhodopsin-like
D915_13727	Trematoda	F_hepatica	0	7	o12-30i75-98o118-137i149-176o196-220i277-301o374-394i	7tm_1	PF00001.22	IPR000276	G protein-coupled receptor rhodopsin-like
D915_13858	Trematoda	F_hepatica	0	7	o12-34i50-70o90-107i128-151o171-201i242-263o283-302i	7tm_1	PF00001.22	IPR000276	G protein-coupled receptor rhodopsin-like
D915_14531	Trematoda	F_hepatica	0	7	o45-66i78-104o116-137i158-177o203-225i446-467o482-501i	7tm_1	PF00001.22	IPR000276	G protein-coupled receptor rhodopsin-like
D915_14798	Trematoda	F_hepatica	0	5	o59-83i95-115o127-143i155-176o191-212i	7tm_1	PF00001.22	IPR000276	G protein-coupled receptor rhodopsin-like
D915_14896	Trematoda	F_hepatica	0	5	o15-42i58-77o97-125i145-168o251-271i	Frizzled	PF01534.18	IPR000539	Frizzled/Smoothened transmembrane domain
D915_15031	Trematoda	F_hepatica	0	7	o20-44i51-72o92-114i135-159o179-204i238-259o279-297i	7tm_1	PF00001.22	IPR000276	G protein-coupled receptor rhodopsin-like
D915_15038	Trematoda	F_hepatica	0	4	i30-50o70-94i317-337o349-372i	7tm_1	PF00001.22	IPR000276	G protein-coupled receptor rhodopsin-like
D915_15775	Trematoda	F_hepatica	0	7	o20-45i57-76o113-131i151-173o193-226i386-411o431-454i	7tm_1	PF00001.22	IPR000276	G protein-coupled receptor rhodopsin-like
D915_15811	Trematoda	F_hepatica	0	7	o12-32i53-70o90-112i124-142o175-200i221-241o265-288i	7tm_1	PF00001.22	IPR000276	G protein-coupled receptor rhodopsin-like
EWB00_000556.1	Trematoda	S_japonicum	0	7	o55-79i100-120o126-145i165-186o206-233i437-457o469-489i	7tm_2	PF00002.25	IPR000832	GPCR family 2 secretin-like
EWB00_000556.2	Trematoda	S_japonicum	0	7	o96-120i141-161o167-186i206-227o247-274i478-498o510-530i	7tm_2	PF00002.25	IPR000832	GPCR family 2 secretin-like
EWB00_000653	Trematoda	S_japonicum	0	7	o27-54i66-89o101-123i143-164o196-217i489-509o529-548i	7tm_1	PF00001.22	IPR000276	G protein-coupled receptor rhodopsin-like
EWB00_000659	Trematoda	S_japonicum	0	7	o6-34i109-130o150-171i191-214o234-257i351-373o398-418i	7tm_1	PF00001.22	IPR000276	G protein-coupled receptor rhodopsin-like
EWB00_000676	Trematoda	S_japonicum	0	6	o37-61i73-92o112-133i154-174o204-229i269-294o	7tm_1	PF00001.22	IPR000276	G protein-coupled receptor rhodopsin-like
EWB00_000677	Trematoda	S_japonicum	0	7	o34-62i74-92o112-133i154-174o200-223i266-290o302-320i	7tm_1	PF00001.22	IPR000276	G protein-coupled receptor rhodopsin-like
EWB00_000684	Trematoda	S_japonicum	0	7	o65-83i103-122o142-161i182-204o245-265i299-316o336-359i	7tm_1	PF00001.22	IPR000276	G protein-coupled receptor rhodopsin-like
EWB00_000780	Trematoda	S_japonicum	0	8	i60-79o91-114i121-138o144-162i174-192o228-250i357-380o400-421i	7tm_1	PF00001.22	IPR000276	G protein-coupled receptor rhodopsin-like
EWB00_000914	Trematoda	S_japonicum	0	6	o12-38i50-68o88-108i129-151o213-240i773-793o	7tm_1	PF00001.22	IPR000276	G protein-coupled receptor rhodopsin-like
EWB00_001259	Trematoda	S_japonicum	0	6	o12-39i51-77o89-110i131-156o176-200i746-766o	7tm_1	PF00001.22	IPR000276	G protein-coupled receptor rhodopsin-like
EWB00_001286	Trematoda	S_japonicum	0	7	o49-76i88-109o147-169i190-214o234-256i276-294o300-327i	7tm_2	PF00002.25	IPR000832	GPCR family 2 secretin-like
EWB00_001313	Trematoda	S_japonicum	0	7	o12-33i45-68o74-92i129-153o173-197i249-271o291-310i	7tm_1	PF00001.22	IPR000276	G protein-coupled receptor rhodopsin-like
EWB00_001378.1	Trematoda	S_japonicum	0	4	i16-37o117-143i164-188o208-227i	7tm_1	PF00001.22	IPR000276	G protein-coupled receptor rhodopsin-like
EWB00_001378.2	Trematoda	S_japonicum	0	4	i16-37o117-143i164-188o208-227i	7tm_1	PF00001.22	IPR000276	G protein-coupled receptor rhodopsin-like
EWB00_001378.3	Trematoda	S_japonicum	0	7	o47-74i86-107o132-155i176-197o277-303i324-348o368-387i	7tm_1	PF00001.22	IPR000276	G protein-coupled receptor rhodopsin-like
EWB00_001773	Trematoda	S_japonicum	0	7	o133-159i171-192o204-225i246-267o293-312i324-348o354-383i	7tm_3	PF00003.23	IPR017978	GPCR family 3 C-terminal
EWB00_001801	Trematoda	S_japonicum	0	6	i7-28o87-108i129-146o183-205i303-324o344-361i	7tm_1	PF00001.22	IPR000276	G protein-coupled receptor rhodopsin-like
EWB00_001865	Trematoda	S_japonicum	0	8	o6-26i325-347o359-380i401-417o423-444i613-632o652-678i726-745o	Frizzled	PF01534.18	IPR000539	Frizzled/Smoothened transmembrane domain
EWB00_002038	Trematoda	S_japonicum	0	7	o125-150i162-183o203-223i243-262o286-311i338-359o460-480i	7tm_1	PF00001.22	IPR000276	G protein-coupled receptor rhodopsin-like
EWB00_002127	Trematoda	S_japonicum	0	7	o27-50i62-85o105-134i155-175o210-235i340-364o384-404i	7tm_1	PF00001.22	IPR000276	G protein-coupled receptor rhodopsin-like
EWB00_002138	Trematoda	S_japonicum	0	8	i12-33o81-107i116-135o155-175i196-216o236-258i385-411o431-450i	7tm_1	PF00001.22	IPR000276	G protein-coupled receptor rhodopsin-like
EWB00_002173.1	Trematoda	S_japonicum	0	7	o12-36i48-74o86-107i128-148o220-238i426-450o456-474i	7tm_1	PF00001.22	IPR000276	G protein-coupled receptor rhodopsin-like
EWB00_002173.2	Trematoda	S_japonicum	0	7	o12-36i48-74o86-107i128-148o220-238i426-450o456-474i	7tm_1	PF00001.22	IPR000276	G protein-coupled receptor rhodopsin-like
EWB00_002285	Trematoda	S_japonicum	0	5	o41-61i73-96o116-142i162-182o253-276i	7tm_1	PF00001.22	IPR000276	G protein-coupled receptor rhodopsin-like
EWB00_002881	Trematoda	S_japonicum	0	7	o64-84i96-121o133-160i181-200o220-243i392-415o461-484i	7tm_1	PF00001.22	IPR000276	G protein-coupled receptor rhodopsin-like
EWB00_002952	Trematoda	S_japonicum	0	7	o80-105i117-139o159-178i199-218o248-271i390-410o485-508i	7tm_1	PF00001.22	IPR000276	G protein-coupled receptor rhodopsin-like
EWB00_003223.1	Trematoda	S_japonicum	0	7	o93-113i125-145o165-189i209-228o330-356i451-476o488-510i	7tm_1	PF00001.22	IPR000276	G protein-coupled receptor rhodopsin-like
EWB00_003223.2	Trematoda	S_japonicum	0	7	o93-113i125-145o165-189i209-228o330-356i451-476o488-510i	7tm_1	PF00001.22	IPR000276	G protein-coupled receptor rhodopsin-like
EWB00_003454.1	Trematoda	S_japonicum	0	7	o40-65i77-98o104-132i153-178o228-255i276-301o313-337i	7tm_1	PF00001.22	IPR000276	G protein-coupled receptor rhodopsin-like
EWB00_003454.2	Trematoda	S_japonicum	0	7	o40-65i77-98o104-132i153-178o228-255i276-301o313-338i	7tm_1	PF00001.22	IPR000276	G protein-coupled receptor rhodopsin-like
EWB00_003617	Trematoda	S_japonicum	0	6	o23-47i59-81o101-120i141-161o181-208i260-284o	7tm_1	PF00001.22	IPR000276	G protein-coupled receptor rhodopsin-like
EWB00_004099	Trematoda	S_japonicum	0	4	i17-35o55-77i98-119o139-164i	7tm_1	PF00001.22	IPR000276	G protein-coupled receptor rhodopsin-like
EWB00_004136.1	Trematoda	S_japonicum	0	7	o625-646i658-676o682-706i735-758o816-837i849-873o885-907i	7tm_3	PF00003.23	IPR017978	GPCR family 3 C-terminal
EWB00_004136.2	Trematoda	S_japonicum	0	3	o386-407i419-437o443-467i	7tm_3	PF00003.23	IPR017978	GPCR family 3 C-terminal
EWB00_004274	Trematoda	S_japonicum	0	5	o53-71i91-109o141-166i267-292o312-335i	7tm_1	PF00001.22	IPR000276	G protein-coupled receptor rhodopsin-like
EWB00_004329	Trematoda	S_japonicum	0	6	o72-95i107-126o146-165i186-208o228-251i601-624o	7tm_1	PF00001.22	IPR000276	G protein-coupled receptor rhodopsin-like
EWB00_004341	Trematoda	S_japonicum	0	7	o49-72i84-105o117-141i176-193o213-236i638-662o682-698i	7tm_1	PF00001.22	IPR000276	G protein-coupled receptor rhodopsin-like
EWB00_004544	Trematoda	S_japonicum	0	7	o25-51i187-213o233-260i267-284o381-405i532-558o637-656i	7tm_1	PF00001.22	IPR000276	G protein-coupled receptor rhodopsin-like
EWB00_004676	Trematoda	S_japonicum	0	6	i63-86o106-125i137-164o184-208i385-411o437-456i	7tm_1	PF00001.22	IPR000276	G protein-coupled receptor rhodopsin-like
EWB00_004682	Trematoda	S_japonicum	0	8	i366-388o400-420i460-484o490-510i522-541o561-589i660-683o728-747i	Frizzled	PF01534.18	IPR000539	Frizzled/Smoothened transmembrane domain
EWB00_004787	Trematoda	S_japonicum	0	5	i183-201o221-244i277-302o442-462i947-965o	Frizzled	PF01534.18	IPR000539	Frizzled/Smoothened transmembrane domain
EWB00_004859	Trematoda	S_japonicum	0	7	o48-72i79-101o140-158i170-197o217-243i263-281o318-337i	7tm_1	PF00001.22	IPR000276	G protein-coupled receptor rhodopsin-like
EWB00_004916	Trematoda	S_japonicum	Y	9	n26-37c45/46o414-436i448-468o536-555i567-588o594-613i625-644o664-692i712-736o783-806i	Frizzled	PF01534.18	IPR000539	Frizzled/Smoothened transmembrane domain
EWB00_005311	Trematoda	S_japonicum	0	7	o64-87i99-123o135-165i186-206o238-259i366-386o406-425i	7tm_1	PF00001.22	IPR000276	G protein-coupled receptor rhodopsin-like
EWB00_005377	Trematoda	S_japonicum	0	8	i295-316o328-349i361-380o386-404i446-467o526-548i585-605o611-629i	7tm_2	PF00002.25	IPR000832	GPCR family 2 secretin-like
EWB00_005437	Trematoda	S_japonicum	0	5	o79-100i112-135o155-175i196-216o275-294i	7tm_1	PF00001.22	IPR000276	G protein-coupled receptor rhodopsin-like
EWB00_005479.1	Trematoda	S_japonicum	0	7	o24-45i57-82o102-120i141-161o196-218i315-343o366-384i	7tm_1	PF00001.22	IPR000276	G protein-coupled receptor rhodopsin-like
EWB00_005479.2	Trematoda	S_japonicum	0	7	o24-45i57-82o102-120i141-161o196-218i315-343o366-384i	7tm_1	PF00001.22	IPR000276	G protein-coupled receptor rhodopsin-like
EWB00_005569	Trematoda	S_japonicum	0	5	o28-49i69-92o112-139i627-648o660-683i	7tm_1	PF00001.22	IPR000276	G protein-coupled receptor rhodopsin-like
EWB00_005591.1	Trematoda	S_japonicum	0	7	o56-88i100-119o139-160i180-200o245-271i365-386o402-421i	7tm_1	PF00001.22	IPR000276	G protein-coupled receptor rhodopsin-like
EWB00_005591.2	Trematoda	S_japonicum	0	7	o56-88i100-119o139-160i180-200o245-271i365-386o402-421i	7tm_1	PF00001.22	IPR000276	G protein-coupled receptor rhodopsin-like
EWB00_005702.1	Trematoda	S_japonicum	0	4	o39-61i73-97o109-138i158-178o	7tm_1	PF00001.22	IPR000276	G protein-coupled receptor rhodopsin-like
EWB00_005702.2	Trematoda	S_japonicum	0	6	o39-61i73-92o98-115i127-151o157-183i255-274o	7tm_1	PF00001.22	IPR000276	G protein-coupled receptor rhodopsin-like
EWB00_005951	Trematoda	S_japonicum	0	7	o12-36i48-70o90-113i125-143o215-235i306-331o351-370i	7tm_1	PF00001.22	IPR000276	G protein-coupled receptor rhodopsin-like
EWB00_006244	Trematoda	S_japonicum	0	7	i12-30o36-54i66-89o150-173i555-575o595-614i642-660o	7tm_1	PF00001.22	IPR000276	G protein-coupled receptor rhodopsin-like
EWB00_006249	Trematoda	S_japonicum	0	7	o47-71i78-100o128-149i170-193o213-241i262-289o305-327i	7tm_1	PF00001.22	IPR000276	G protein-coupled receptor rhodopsin-like
EWB00_006250	Trematoda	S_japonicum	0	7	o93-117i124-144o174-193i214-236o256-284i314-336o348-376i	7tm_1	PF00001.22	IPR000276	G protein-coupled receptor rhodopsin-like
EWB00_006251	Trematoda	S_japonicum	0	7	o47-71i78-98o128-147i168-197o217-238i268-287o307-330i	7tm_1	PF00001.22	IPR000276	G protein-coupled receptor rhodopsin-like
EWB00_006272	Trematoda	S_japonicum	0	7	o49-78i90-111o131-153i174-195o215-240i347-363o439-467i	7tm_1	PF00001.22	IPR000276	G protein-coupled receptor rhodopsin-like
EWB00_006332	Trematoda	S_japonicum	0	7	o50-71i83-105o134-158i170-199o219-243i263-289o304-328i	7tm_1	PF00001.22	IPR000276	G protein-coupled receptor rhodopsin-like
EWB00_006475	Trematoda	S_japonicum	Y	7	n9-19c24/25o48-74i86-111o123-154i166-189o268-291i458-482o502-526i	7tm_1	PF00001.22	IPR000276	G protein-coupled receptor rhodopsin-like
EWB00_006850	Trematoda	S_japonicum	0	7	o64-89i101-125o145-163i175-199o225-247i283-305o325-348i	7tm_1	PF00001.22	IPR000276	G protein-coupled receptor rhodopsin-like
EWB00_006855	Trematoda	S_japonicum	0	7	o6-30i42-61o93-116i128-152o180-203i236-256o283-303i	7tm_1	PF00001.22	IPR000276	G protein-coupled receptor rhodopsin-like
EWB00_006856	Trematoda	S_japonicum	0	7	o12-34i46-67o94-112i133-150o180-203i234-258o278-298i	7tm_1	PF00001.22	IPR000276	G protein-coupled receptor rhodopsin-like
EWB00_006857	Trematoda	S_japonicum	0	7	o12-33i45-67o94-112i132-150o178-204i231-248o275-298i	7tm_1	PF00001.22	IPR000276	G protein-coupled receptor rhodopsin-like
EWB00_006858	Trematoda	S_japonicum	0	8	i12-34o46-67i79-98o104-124i131-150o178-203i246-269o275-298i	7tm_1	PF00001.22	IPR000276	G protein-coupled receptor rhodopsin-like
EWB00_006859	Trematoda	S_japonicum	0	6	i12-34o46-67i79-98o104-124i131-148o178-203i	7tm_1	PF00001.22	IPR000276	G protein-coupled receptor rhodopsin-like
EWB00_006860	Trematoda	S_japonicum	0	7	o20-40i52-70o90-110i131-149o178-203i246-269o275-298i	7tm_1	PF00001.22	IPR000276	G protein-coupled receptor rhodopsin-like
EWB00_007142	Trematoda	S_japonicum	0	3	o6-31i43-61o91-113i	7tm_1	PF00001.22	IPR000276	G protein-coupled receptor rhodopsin-like
EWB00_007147.1	Trematoda	S_japonicum	0	6	o150-176i188-212o224-245i266-291o321-343i847-865o	7tm_1	PF00001.22	IPR000276	G protein-coupled receptor rhodopsin-like
EWB00_007147.2	Trematoda	S_japonicum	0	6	o150-176i188-212o224-245i266-291o321-343i847-865o	7tm_1	PF00001.22	IPR000276	G protein-coupled receptor rhodopsin-like
EWB00_007388	Trematoda	S_japonicum	0	7	o20-42i49-70o103-121i141-162o199-221i242-267o287-309i	7tm_1	PF00001.22	IPR000276	G protein-coupled receptor rhodopsin-like
EWB00_007526	Trematoda	S_japonicum	0	5	o12-37i58-91o103-124i145-168o224-248i	7tm_1	PF00001.22	IPR000276	G protein-coupled receptor rhodopsin-like
EWB00_007624	Trematoda	S_japonicum	0	7	o41-65i77-98o145-164i202-220o248-278i346-363o375-392i	7tm_1	PF00001.22	IPR000276	G protein-coupled receptor rhodopsin-like
EWB00_007922	Trematoda	S_japonicum	0	6	o44-71i83-103o115-144i165-189o209-233i245-263o	7tm_1	PF00001.22	IPR000276	G protein-coupled receptor rhodopsin-like
EWB00_008067	Trematoda	S_japonicum	0	3	o6-30i295-316o336-358i	7tm_1	PF00001.22	IPR000276	G protein-coupled receptor rhodopsin-like
EWB00_008255	Trematoda	S_japonicum	Y	7	n6-21c26/27o77-94i106-125o145-166i187-208o228-252i424-447o485-504i	7tm_1	PF00001.22	IPR000276	G protein-coupled receptor rhodopsin-like
EWB00_008262	Trematoda	S_japonicum	0	7	o37-57i69-90o96-114i121-139o159-184i204-225o258-281i	7tm_1	PF00001.22	IPR000276	G protein-coupled receptor rhodopsin-like
EWB00_008263	Trematoda	S_japonicum	0	8	o32-65i77-102o137-157i169-193o213-240i261-277o283-302i309-329o	7tm_1	PF00001.22	IPR000276	G protein-coupled receptor rhodopsin-like
EWB00_008264	Trematoda	S_japonicum	0	6	o46-70i77-98o127-146i167-187o223-241i262-286o	7tm_1	PF00001.22	IPR000276	G protein-coupled receptor rhodopsin-like
EWB00_008296	Trematoda	S_japonicum	0	7	o24-47i172-202o214-240i252-271o328-353i381-397o451-468i	7tm_1	PF00001.22	IPR000276	G protein-coupled receptor rhodopsin-like
EWB00_008301	Trematoda	S_japonicum	0	7	o32-52i64-87o99-123i144-164o234-258i403-427o439-464i	7tm_1	PF00001.22	IPR000276	G protein-coupled receptor rhodopsin-like
EWB00_008303.1	Trematoda	S_japonicum	0	6	o163-183i195-214o234-255i262-286o306-327i348-369o	7tm_2	PF00002.25	IPR000832	GPCR family 2 secretin-like
EWB00_008303.2	Trematoda	S_japonicum	0	7	o163-183i195-214o234-255i262-286o306-327i348-369o389-410i	7tm_2	PF00002.25	IPR000832	GPCR family 2 secretin-like
EWB00_008547	Trematoda	S_japonicum	0	7	o37-56i68-91o111-133i154-177o209-229i271-293o318-338i	7tm_1	PF00001.22	IPR000276	G protein-coupled receptor rhodopsin-like
EWB00_008865	Trematoda	S_japonicum	0	7	o65-90i102-124o144-162i183-205o225-250i626-652o664-686i	7tm_1	PF00001.22	IPR000276	G protein-coupled receptor rhodopsin-like
EWB00_008897	Trematoda	S_japonicum	0	6	o28-50i62-80o110-131i151-173o200-224i250-273o	7tm_1	PF00001.22	IPR000276	G protein-coupled receptor rhodopsin-like
EWB00_008900	Trematoda	S_japonicum	0	6	o27-49i61-79o109-130i150-171o200-223i249-272o	7tm_1	PF00001.22	IPR000276	G protein-coupled receptor rhodopsin-like
EWB00_008902	Trematoda	S_japonicum	0	7	o24-45i57-76o109-131i143-164o200-224i292-315o335-361i	7tm_1	PF00001.22	IPR000276	G protein-coupled receptor rhodopsin-like
EWB00_009085	Trematoda	S_japonicum	0	7	o28-52i64-83o103-125i146-166o194-216i277-296o316-336i	7tm_1	PF00001.22	IPR000276	G protein-coupled receptor rhodopsin-like
EWB00_009094	Trematoda	S_japonicum	Y	7	n5-16c34/35o70-94i106-132o144-165i186-206o251-279i300-326o338-361i	7tm_1	PF00001.22	IPR000276	G protein-coupled receptor rhodopsin-like
EWB00_009156.1	Trematoda	S_japonicum	0	6	i26-47o67-92i104-128o148-167i200-222o228-252i	7tm_1	PF00001.22	IPR000276	G protein-coupled receptor rhodopsin-like
EWB00_009156.2	Trematoda	S_japonicum	0	4	i26-47o67-92i104-128o148-167i	7tm_1	PF00001.22	IPR000276	G protein-coupled receptor rhodopsin-like
EWB00_009468	Trematoda	S_japonicum	0	8	o50-79i170-198o210-232i253-276o315-339i367-389o409-430i437-457o	7tm_1	PF00001.22	IPR000276	G protein-coupled receptor rhodopsin-like
EWB00_009847.1	Trematoda	S_japonicum	0	6	o57-84i96-118o130-154i175-196o230-257i431-452o	7tm_1	PF00001.22	IPR000276	G protein-coupled receptor rhodopsin-like
EWB00_009847.2	Trematoda	S_japonicum	0	7	o57-84i96-118o130-154i174-194o270-297i471-489o509-528i	7tm_1	PF00001.22	IPR000276	G protein-coupled receptor rhodopsin-like
EWB00_009907	Trematoda	S_japonicum	0	8	i20-40o410-434i446-469o481-499i520-541o629-649i661-679o691-713i	7tm_3	PF00003.23	IPR017978	GPCR family 3 C-terminal
EWB00_009916	Trematoda	S_japonicum	Y	3	n4-17c22/23o334-356i368-384o412-438i	Frizzled	PF01534.18	IPR000539	Frizzled/Smoothened transmembrane domain
EWB00_009999	Trematoda	S_japonicum	0	7	o20-47i59-76o96-119i148-167o231-252i284-305o347-366i	7tm_1	PF00001.22	IPR000276	G protein-coupled receptor rhodopsin-like
EWB00_010059	Trematoda	S_japonicum	0	6	o41-63i70-91o121-142i163-184o279-303i393-416o	7tm_1	PF00001.22	IPR000276	G protein-coupled receptor rhodopsin-like
EWB00_010076	Trematoda	S_japonicum	0	6	o23-45i103-124o144-162i183-202o243-264i356-376o	7tm_1	PF00001.22	IPR000276	G protein-coupled receptor rhodopsin-like
EWB00_010135	Trematoda	S_japonicum	0	7	o61-84i96-114o134-156i177-198o218-243i421-441o453-475i	7tm_1	PF00001.22	IPR000276	G protein-coupled receptor rhodopsin-like
EWB00_010557	Trematoda	S_japonicum	0	7	o61-84i96-117o137-156i177-198o218-241i457-477o489-511i	7tm_1	PF00001.22	IPR000276	G protein-coupled receptor rhodopsin-like
EWB00_010559	Trematoda	S_japonicum	0	7	o44-69i81-101o121-140i161-181o201-222i486-507o519-541i	7tm_1	PF00001.22	IPR000276	G protein-coupled receptor rhodopsin-like
EWB00_010560	Trematoda	S_japonicum	0	7	o37-66i78-99o111-138i159-180o200-225i409-429o441-463i	7tm_1	PF00001.22	IPR000276	G protein-coupled receptor rhodopsin-like
EWB00_010640	Trematoda	S_japonicum	0	6	i17-36o56-76i97-114o134-156i556-578o584-602i	7tm_1	PF00001.22	IPR000276	G protein-coupled receptor rhodopsin-like
EWB00_010817	Trematoda	S_japonicum	0	7	o34-59i71-91o111-130i150-171o197-219i445-468o480-502i	7tm_1	PF00001.22	IPR000276	G protein-coupled receptor rhodopsin-like
EWB00_010833	Trematoda	S_japonicum	0	7	o36-59i71-90o110-132i217-238o314-336i375-394o414-436i	7tm_1	PF00001.22	IPR000276	G protein-coupled receptor rhodopsin-like
EWB00_010926	Trematoda	S_japonicum	0	7	o35-58i70-92o125-145i166-188o215-237i425-443o463-485i	7tm_1	PF00001.22	IPR000276	G protein-coupled receptor rhodopsin-like
EWB00_010933.1	Trematoda	S_japonicum	0	7	o20-43i55-72o92-113i134-158o181-210i290-310o330-350i	7tm_1	PF00001.22	IPR000276	G protein-coupled receptor rhodopsin-like
EWB00_010933.2	Trematoda	S_japonicum	0	7	o45-68i80-97o117-138i159-183o206-235i315-335o355-375i	7tm_1	PF00001.22	IPR000276	G protein-coupled receptor rhodopsin-like
EWB00_010977	Trematoda	S_japonicum	0	7	o75-98i110-129o164-185i206-227o330-352i616-635o664-680i	7tm_1	PF00001.22	IPR000276	G protein-coupled receptor rhodopsin-like
EWB00_011066	Trematoda	S_japonicum	0	7	o56-85i97-119o125-143i185-204o260-283i368-392o404-423i	7tm_1	PF00001.22	IPR000276	G protein-coupled receptor rhodopsin-like
EWB00_011090	Trematoda	S_japonicum	0	7	o26-53i65-90o110-130i142-164o190-212i250-271o283-309i	7tm_1	PF00001.22	IPR000276	G protein-coupled receptor rhodopsin-like
EWB00_011205.1	Trematoda	S_japonicum	0	7	o75-97i109-129o165-192i208-227o247-275i295-318o393-412i	Frizzled	PF01534.18	IPR000539	Frizzled/Smoothened transmembrane domain
EWB00_011205.2	Trematoda	S_japonicum	0	7	o75-97i109-129o165-192i208-227o247-275i295-318o393-412i	Frizzled	PF01534.18	IPR000539	Frizzled/Smoothened transmembrane domain
EWB00_011229	Trematoda	S_japonicum	0	7	o38-68i80-103o123-145i157-177o232-261i480-504o524-543i	7tm_1	PF00001.22	IPR000276	G protein-coupled receptor rhodopsin-like
Smp_000900.1	Trematoda	S_mansoni	0	6	o20-47i115-136o156-174i195-214o255-276i380-399o	7tm_1	PF00001.22	IPR000276	G protein-coupled receptor rhodopsin-like
Smp_001070.1	Trematoda	S_mansoni	0	4	o35-57i64-85o118-136i157-178o	7tm_1	PF00001.22	IPR000276	G protein-coupled receptor rhodopsin-like
Smp_007070.1	Trematoda	S_mansoni	0	7	o83-109i121-142o162-181i202-221o251-274i392-412o487-510i	7tm_1	PF00001.22	IPR000276	G protein-coupled receptor rhodopsin-like
Smp_008850.1	Trematoda	S_mansoni	0	7	o56-85i97-119o125-143i185-204o260-283i368-392o404-423i	7tm_1	PF00001.22	IPR000276	G protein-coupled receptor rhodopsin-like
Smp_012920.1	Trematoda	S_mansoni	0	7	o66-86i98-123o135-162i183-207o222-245i395-418o464-487i	7tm_1	PF00001.22	IPR000276	G protein-coupled receptor rhodopsin-like
Smp_023710.1	Trematoda	S_mansoni	0	7	o24-46i58-76o106-127i147-169o197-221i247-270o309-333i	7tm_1	PF00001.22	IPR000276	G protein-coupled receptor rhodopsin-like
Smp_027940.1	Trematoda	S_mansoni	0	7	o12-34i46-66o94-112i133-150o180-203i234-254o274-298i	7tm_1	PF00001.22	IPR000276	G protein-coupled receptor rhodopsin-like
Smp_041700.1	Trematoda	S_mansoni	0	6	o23-47i59-81o101-120i141-161o181-208i252-276o	7tm_1	PF00001.22	IPR000276	G protein-coupled receptor rhodopsin-like
Smp_041880.1	Trematoda	S_mansoni	0	7	o17-39i51-70o103-121i141-162o196-218i243-267o287-309i	7tm_1	PF00001.22	IPR000276	G protein-coupled receptor rhodopsin-like
Smp_043260.1	Trematoda	S_mansoni	0	7	o49-74i86-106o126-145i166-186o206-227i496-522o534-553i	7tm_1	PF00001.22	IPR000276	G protein-coupled receptor rhodopsin-like
Smp_043270.1	Trematoda	S_mansoni	0	7	o12-39i51-72o92-111i132-153o173-196i422-442o454-476i	7tm_1	PF00001.22	IPR000276	G protein-coupled receptor rhodopsin-like
Smp_043290.1	Trematoda	S_mansoni	0	7	o38-61i73-94o114-133i153-174o194-215i425-445o457-479i	7tm_1	PF00001.22	IPR000276	G protein-coupled receptor rhodopsin-like
Smp_043300.1	Trematoda	S_mansoni	0	7	o39-67i79-97o117-139i160-181o201-224i446-466o478-500i	7tm_1	PF00001.22	IPR000276	G protein-coupled receptor rhodopsin-like
Smp_043320.1	Trematoda	S_mansoni	0	7	o43-67i79-105o117-139i160-181o201-224i462-482o494-516i	7tm_1	PF00001.22	IPR000276	G protein-coupled receptor rhodopsin-like
Smp_043340.1	Trematoda	S_mansoni	0	6	o56-84i96-122o134-156i177-198o218-241i479-499o	7tm_1	PF00001.22	IPR000276	G protein-coupled receptor rhodopsin-like
Smp_058080.1	Trematoda	S_mansoni	0	6	o23-48i176-206o218-244i256-275o332-364i385-402o	7tm_1	PF00001.22	IPR000276	G protein-coupled receptor rhodopsin-like
Smp_072450.1	Trematoda	S_mansoni	0	7	o37-56i68-91o111-133i154-177o209-229i271-293o318-338i	7tm_1	PF00001.22	IPR000276	G protein-coupled receptor rhodopsin-like
Smp_083880.1	Trematoda	S_mansoni	0	4	o28-54i66-90o96-126i147-171o	7tm_1	PF00001.22	IPR000276	G protein-coupled receptor rhodopsin-like
Smp_083940.1	Trematoda	S_mansoni	0	7	o44-70i77-97o127-148i168-190o210-243i264-285o305-329i	7tm_1	PF00001.22	IPR000276	G protein-coupled receptor rhodopsin-like
Smp_084270.1	Trematoda	S_mansoni	0	6	o46-68i80-101o130-149i170-191o211-240i265-289o	7tm_1	PF00001.22	IPR000276	G protein-coupled receptor rhodopsin-like
Smp_091950.1	Trematoda	S_mansoni	0	7	o47-71i83-104o142-162i169-192o212-241i267-295o315-332i	7tm_1	PF00001.22	IPR000276	G protein-coupled receptor rhodopsin-like
Smp_099670.1	Trematoda	S_mansoni	0	7	o314-335i347-370o376-398i465-485o550-579i614-634o640-661i	7tm_2	PF00002.25	IPR000832	GPCR family 2 secretin-like
Smp_104210.1	Trematoda	S_mansoni	0	7	o34-62i74-92o112-133i154-174o200-223i266-290o302-320i	7tm_1	PF00001.22	IPR000276	G protein-coupled receptor rhodopsin-like
Smp_117340.1	Trematoda	S_mansoni	0	7	o28-50i62-80o110-131i151-173o200-224i250-273o313-335i	7tm_1	PF00001.22	IPR000276	G protein-coupled receptor rhodopsin-like
Smp_118040.1	Trematoda	S_mansoni	0	7	o33-58i70-94o114-133i145-168o194-216i252-274o294-317i	7tm_1	PF00001.22	IPR000276	G protein-coupled receptor rhodopsin-like
Smp_120620.1	Trematoda	S_mansoni	0	7	o36-66i78-101o121-143i155-175o230-259i481-499o525-544i	7tm_1	PF00001.22	IPR000276	G protein-coupled receptor rhodopsin-like
Smp_123120.1	Trematoda	S_mansoni	0	8	i12-30o93-113i265-291o303-332i427-450o568-591i874-895o907-929i	7tm_1	PF00001.22	IPR000276	G protein-coupled receptor rhodopsin-like
Smp_125160.1	Trematoda	S_mansoni	0	8	o12-33i315-338o423-448i469-491o992-1013i1033-1052o1085-1110i1283-1300o	Frizzled	PF01534.18	IPR000539	Frizzled/Smoothened transmembrane domain
Smp_125420.1	Trematoda	S_mansoni	0	7	o113-140i152-172o192-225i232-253o273-295i638-657o669-689i	7tm_2	PF00002.25	IPR000832	GPCR family 2 secretin-like
Smp_126730.1	Trematoda	S_mansoni	0	8	i15-40o81-107i116-135o155-175i196-216o236-258i387-413o433-452i	7tm_1	PF00001.22	IPR000276	G protein-coupled receptor rhodopsin-like
Smp_127310.1	Trematoda	S_mansoni	0	7	o70-95i107-126o146-165i186-208o228-251i609-631o651-673i	7tm_1	PF00001.22	IPR000276	G protein-coupled receptor rhodopsin-like
Smp_127860.1	Trematoda	S_mansoni	0	7	o71-90i102-122o134-162i183-203o251-273i395-418o438-463i	7tm_1	PF00001.22	IPR000276	G protein-coupled receptor rhodopsin-like
Smp_128710.1	Trematoda	S_mansoni	0	7	o74-97i109-135o147-180i207-230o306-332i502-527o547-566i	7tm_1	PF00001.22	IPR000276	G protein-coupled receptor rhodopsin-like
Smp_128940.1	Trematoda	S_mansoni	0	7	o629-651i663-681o687-711i740-764o824-842i854-878o890-912i	7tm_3	PF00003.23	IPR017978	GPCR family 3 C-terminal
Smp_129810.1	Trematoda	S_mansoni	0	7	o25-46i58-83o103-121i142-162o197-219i318-346o369-387i	7tm_1	PF00001.22	IPR000276	G protein-coupled receptor rhodopsin-like
Smp_131980.1	Trematoda	S_mansoni	0	7	o46-71i83-104o110-138i159-184o234-261i282-307o319-343i	7tm_1	PF00001.22	IPR000276	G protein-coupled receptor rhodopsin-like
Smp_132410.1	Trematoda	S_mansoni	0	7	o26-53i65-90o110-130i142-164o190-212i250-271o283-309i	7tm_1	PF00001.22	IPR000276	G protein-coupled receptor rhodopsin-like
Smp_132730.1	Trematoda	S_mansoni	0	7	o32-55i67-88o123-141i161-179o211-236i366-391o411-434i	7tm_1	PF00001.22	IPR000276	G protein-coupled receptor rhodopsin-like
Smp_134100.1	Trematoda	S_mansoni	0	5	o36-54i66-86o130-156i228-249o265-284i	7tm_1	PF00001.22	IPR000276	G protein-coupled receptor rhodopsin-like
Smp_134350.1	Trematoda	S_mansoni	0	7	o28-52i64-85o97-125i146-166o194-216i277-296o316-336i	7tm_1	PF00001.22	IPR000276	G protein-coupled receptor rhodopsin-like
Smp_134460.1	Trematoda	S_mansoni	0	7	o56-84i96-115o135-156i177-198o218-241i452-472o484-506i	7tm_1	PF00001.22	IPR000276	G protein-coupled receptor rhodopsin-like
Smp_134820.1	Trematoda	S_mansoni	0	6	o12-38i59-81o87-108i129-149o214-241i836-856o	7tm_1	PF00001.22	IPR000276	G protein-coupled receptor rhodopsin-like
Smp_134960.1	Trematoda	S_mansoni	0	6	o27-49i61-79o109-128i148-167o200-223i251-274o	7tm_1	PF00001.22	IPR000276	G protein-coupled receptor rhodopsin-like
Smp_137050.1	Trematoda	S_mansoni	0	5	o25-51i187-213o233-260i267-284o368-386i	7tm_1	PF00001.22	IPR000276	G protein-coupled receptor rhodopsin-like
Smp_137300.1	Trematoda	S_mansoni	0	9	o12-33i45-67o73-91i96-120o132-150i162-180o186-206i234-259o279-298i	7tm_1	PF00001.22	IPR000276	G protein-coupled receptor rhodopsin-like
Smp_137310.1	Trematoda	S_mansoni	0	5	o12-33i45-67o79-105i126-148o178-206i	7tm_1	PF00001.22	IPR000276	G protein-coupled receptor rhodopsin-like
Smp_137320.1	Trematoda	S_mansoni	0	8	o6-30i42-63o93-116i128-152o180-203i239-256o262-279i286-306o	7tm_1	PF00001.22	IPR000276	G protein-coupled receptor rhodopsin-like
Smp_139180.1	Trematoda	S_mansoni	Y	7	n4-15c20/21o478-500i512-528o569-589i601-620o640-668i688-715o789-811i	Frizzled	PF01534.18	IPR000539	Frizzled/Smoothened transmembrane domain
Smp_140250.1	Trematoda	S_mansoni	0	7	o12-36i48-70o90-109i121-143o215-235i304-329o349-369i	7tm_1	PF00001.22	IPR000276	G protein-coupled receptor rhodopsin-like
Smp_140620.1	Trematoda	S_mansoni	0	7	o12-36i48-74o86-107i128-148o217-235i444-464o470-491i	7tm_1	PF00001.22	IPR000276	G protein-coupled receptor rhodopsin-like
Smp_141880.2	Trematoda	S_mansoni	0	7	o35-59i71-90o110-132i217-238o314-336i375-394o414-436i	7tm_1	PF00001.22	IPR000276	G protein-coupled receptor rhodopsin-like
Smp_145540.1	Trematoda	S_mansoni	0	7	i7-24o155-181i193-217o229-250i271-296o316-341i855-873o	7tm_1	PF00001.22	IPR000276	G protein-coupled receptor rhodopsin-like
Smp_149170.1	Trematoda	S_mansoni	0	6	o56-76i88-111o131-157i177-197o275-298i366-392o	7tm_1	PF00001.22	IPR000276	G protein-coupled receptor rhodopsin-like
Smp_149580.1	Trematoda	S_mansoni	0	7	o15-34i46-66o124-145i166-183o217-237i335-356o376-393i	7tm_1	PF00001.22	IPR000276	G protein-coupled receptor rhodopsin-like
Smp_149770.1	Trematoda	S_mansoni	0	5	o27-49i69-89o126-144i717-744o756-775i	7tm_1	PF00001.22	IPR000276	G protein-coupled receptor rhodopsin-like
Smp_150180.1	Trematoda	S_mansoni	0	7	o22-47i59-81o101-119i140-162o182-205i596-620o640-656i	7tm_1	PF00001.22	IPR000276	G protein-coupled receptor rhodopsin-like
Smp_155340.1	Trematoda	S_mansoni	Y	7	n15-26c33/34o406-428i440-460o567-593i613-632o652-680i700-724o769-791i	Frizzled	PF01534.18	IPR000539	Frizzled/Smoothened transmembrane domain
Smp_157050.1	Trematoda	S_mansoni	0	7	o20-47i59-76o96-119i145-167o235-256i288-309o351-369i	7tm_1	PF00001.22	IPR000276	G protein-coupled receptor rhodopsin-like
Smp_157640.1	Trematoda	S_mansoni	0	7	o32-52i64-84o96-123i144-164o246-270i412-436o451-474i	7tm_1	PF00001.22	IPR000276	G protein-coupled receptor rhodopsin-like
Smp_159860.1	Trematoda	S_mansoni	0	7	o60-87i99-124o136-157i177-197o278-299i482-500o520-539i	7tm_1	PF00001.22	IPR000276	G protein-coupled receptor rhodopsin-like
Smp_161500.1	Trematoda	S_mansoni	0	7	i12-29o81-98i110-129o149-170i191-212o232-256i437-460o	7tm_1	PF00001.22	IPR000276	G protein-coupled receptor rhodopsin-like
Smp_164730.1	Trematoda	S_mansoni	0	6	o44-71i83-103o115-144i165-189o209-234i350-377o	7tm_1	PF00001.22	IPR000276	G protein-coupled receptor rhodopsin-like
Smp_167870.1	Trematoda	S_mansoni	0	6	o51-75i82-104o144-165i172-200o220-244i264-290o	7tm_1	PF00001.22	IPR000276	G protein-coupled receptor rhodopsin-like
Smp_170020.2	Trematoda	S_mansoni	0	8	o50-79i170-198o210-232i253-276o315-339i367-389o409-430i437-456o	7tm_1	PF00001.22	IPR000276	G protein-coupled receptor rhodopsin-like
Smp_170560.1	Trematoda	S_mansoni	0	7	o134-152i164-181o187-212i233-257o277-298i319-340o360-381i	7tm_2	PF00002.25	IPR000832	GPCR family 2 secretin-like
Smp_172170.1	Trematoda	S_mansoni	0	7	o12-36i90-110o122-143i164-187o252-282i303-320o340-364i	7tm_1	PF00001.22	IPR000276	G protein-coupled receptor rhodopsin-like
Smp_172810.1	Trematoda	S_mansoni	0	6	i63-86o106-125i137-164o184-208i385-411o437-456i	7tm_1	PF00001.22	IPR000276	G protein-coupled receptor rhodopsin-like
Smp_173010.1	Trematoda	S_mansoni	0	7	o40-63i75-99o111-140i160-182o214-235i340-360o380-399i	7tm_1	PF00001.22	IPR000276	G protein-coupled receptor rhodopsin-like
Smp_173940.1	Trematoda	S_mansoni	Y	7	n4-15c20/21o207-229i241-261o297-324i340-359o379-407i427-450o525-544i	Frizzled	PF01534.18	IPR000539	Frizzled/Smoothened transmembrane domain
Smp_174350.1	Trematoda	S_mansoni	0	8	i368-390o402-422i462-486o492-512i524-543o563-591i662-685o730-749i	Frizzled	PF01534.18	IPR000539	Frizzled/Smoothened transmembrane domain
Smp_176820.1	Trematoda	S_mansoni	0	9	o6-27i308-331o346-366i378-398o404-421i463-484o543-571i602-622o628-647i	7tm_2	PF00002.25	IPR000832	GPCR family 2 secretin-like
Smp_177720.1	Trematoda	S_mansoni	0	7	o47-68i80-100o128-149i170-191o211-236i277-304o324-342i	7tm_1	PF00001.22	IPR000276	G protein-coupled receptor rhodopsin-like
Smp_178420.1	Trematoda	S_mansoni	0	8	i20-39o45-67i79-98o104-124i131-148o178-203i246-268o274-298i	7tm_1	PF00001.22	IPR000276	G protein-coupled receptor rhodopsin-like
Smp_180030.1	Trematoda	S_mansoni	0	7	o45-73i85-104o124-149i161-182o208-231i273-298o310-328i	7tm_1	PF00001.22	IPR000276	G protein-coupled receptor rhodopsin-like
Smp_180140.1	Trematoda	S_mansoni	0	7	o12-34i46-67o98-117i129-149o169-193i252-274o294-313i	7tm_1	PF00001.22	IPR000276	G protein-coupled receptor rhodopsin-like
Smp_180350.1	Trematoda	S_mansoni	0	7	o34-61i73-93o113-133i154-174o204-229i269-294o300-322i	7tm_1	PF00001.22	IPR000276	G protein-coupled receptor rhodopsin-like
Smp_193610.1	Trematoda	S_mansoni	0	7	o27-50i62-85o105-134i155-175o213-235i342-366o386-406i	7tm_1	PF00001.22	IPR000276	G protein-coupled receptor rhodopsin-like
Smp_194740.1	Trematoda	S_mansoni	0	6	o94-114i126-146o166-190i202-227o328-354i469-492o	7tm_1	PF00001.22	IPR000276	G protein-coupled receptor rhodopsin-like
Smp_197700.1	Trematoda	S_mansoni	0	8	o20-47i54-75o95-116i136-156o180-206i258-277o1034-1059i1071-1090o	7tm_1	PF00001.22	IPR000276	G protein-coupled receptor rhodopsin-like
Smp_202470.1	Trematoda	S_mansoni	0	7	o35-59i71-93o124-145i166-188o215-237i425-443o463-485i	7tm_1	PF00001.22	IPR000276	G protein-coupled receptor rhodopsin-like
Smp_203400.1	Trematoda	S_mansoni	0	7	o50-74i81-103o142-160i172-194o220-245i266-294o318-338i	7tm_1	PF00001.22	IPR000276	G protein-coupled receptor rhodopsin-like
Smp_203500.1	Trematoda	S_mansoni	Y	7	n3-13c18/19o70-94i106-132o144-165i186-211o252-279i300-326o338-361i	7tm_1	PF00001.22	IPR000276	G protein-coupled receptor rhodopsin-like
Smp_204060.1	Trematoda	S_mansoni	0	7	o48-68i80-101o132-150i170-194o214-240i268-292o326-352i	7tm_1	PF00001.22	IPR000276	G protein-coupled receptor rhodopsin-like
Smp_204230.1	Trematoda	S_mansoni	0	7	o41-65i77-99o131-150i188-206o234-264i332-350o370-389i	7tm_1	PF00001.22	IPR000276	G protein-coupled receptor rhodopsin-like
Smp_212750.1	Trematoda	S_mansoni	0	7	o74-102i109-128o163-184i205-226o339-361i624-643o672-688i	7tm_1	PF00001.22	IPR000276	G protein-coupled receptor rhodopsin-like
Smp_241490.1	Trematoda	S_mansoni	0	7	o46-70i77-99o130-148i169-192o212-239i259-292o312-330i	7tm_1	PF00001.22	IPR000276	G protein-coupled receptor rhodopsin-like
Smp_242910.1	Trematoda	S_mansoni	0	8	i94-113o119-136i148-169o189-209i230-250o354-375i531-556o568-596i	7tm_1	PF00001.22	IPR000276	G protein-coupled receptor rhodopsin-like
Smp_243840.1	Trematoda	S_mansoni	0	7	o50-72i84-103o123-149i169-189o250-276i354-375o395-414i	7tm_1	PF00001.22	IPR000276	G protein-coupled receptor rhodopsin-like
Smp_244240.1	Trematoda	S_mansoni	0	7	o67-88i109-129o141-163i184-206o251-276i301-318o338-361i	7tm_1	PF00001.22	IPR000276	G protein-coupled receptor rhodopsin-like
Smp_245850.1	Trematoda	S_mansoni	0	7	o6-26i38-57o77-97i118-135o155-177i676-698o718-737i	7tm_1	PF00001.22	IPR000276	G protein-coupled receptor rhodopsin-like
Smp_247930.1	Trematoda	S_mansoni	Y	6	n3-13c18/19o324-347i359-379o408-430i612-631o651-677i901-920o	Frizzled	PF01534.18	IPR000539	Frizzled/Smoothened transmembrane domain
Smp_305430.2	Trematoda	S_mansoni	Y	7	n7-19c24/25o616-642i654-675o687-708i729-750o776-795i807-831o837-866i	7tm_3	PF00003.23	IPR017978	GPCR family 3 C-terminal
Smp_307360.1	Trematoda	S_mansoni	0	7	i12-29o81-98i110-129o149-170i191-212o232-256i437-460o	7tm_1	PF00001.22	IPR000276	G protein-coupled receptor rhodopsin-like
Smp_315720.3	Trematoda	S_mansoni	0	4	i7-28o40-64i663-692o704-726i	7tm_1	PF00001.22	IPR000276	G protein-coupled receptor rhodopsin-like
Smp_315830.1	Trematoda	S_mansoni	0	5	o26-51i63-84o96-120i155-172o192-215i	7tm_1	PF00001.22	IPR000276	G protein-coupled receptor rhodopsin-like
Smp_315880.1	Trematoda	S_mansoni	0	7	o20-45i91-117o137-161i181-204o247-268i334-359o409-432i	7tm_1	PF00001.22	IPR000276	G protein-coupled receptor rhodopsin-like
Smp_316850.1	Trematoda	S_mansoni	0	6	o28-52i185-205o225-246i294-314o334-353i365-382o	7tm_1	PF00001.22	IPR000276	G protein-coupled receptor rhodopsin-like
Smp_319310.2	Trematoda	S_mansoni	0	7	o20-40i52-69o89-110i131-148o178-203i233-257o277-297i	7tm_1	PF00001.22	IPR000276	G protein-coupled receptor rhodopsin-like
Smp_319610.1	Trematoda	S_mansoni	0	7	o46-73i85-106o143-166i187-207o227-249i270-292o304-324i	7tm_2	PF00002.25	IPR000832	GPCR family 2 secretin-like
Smp_322380.1	Trematoda	S_mansoni	0	6	o46-65i77-98o104-121i167-188o216-237i263-286o	7tm_1	PF00001.22	IPR000276	G protein-coupled receptor rhodopsin-like
Smp_323980.1	Trematoda	S_mansoni	0	7	o79-102i114-135o155-175i196-216o284-306i363-389o422-441i	7tm_1	PF00001.22	IPR000276	G protein-coupled receptor rhodopsin-like
Smp_324100.1	Trematoda	S_mansoni	0	5	o20-45i135-157o177-203i215-240o260-284i	7tm_1	PF00001.22	IPR000276	G protein-coupled receptor rhodopsin-like
Smp_325360.1	Trematoda	S_mansoni	0	7	o36-66i78-101o121-143i155-175o230-259i481-505o525-544i	7tm_1	PF00001.22	IPR000276	G protein-coupled receptor rhodopsin-like
Smp_326640.1	Trematoda	S_mansoni	0	9	o46-73i80-102o108-131i143-163o169-190i202-219o225-243i270-289o301-328i	7tm_1	PF00001.22	IPR000276	G protein-coupled receptor rhodopsin-like
Smp_326670.1	Trematoda	S_mansoni	0	7	o24-45i57-76o109-131i143-164o200-224i353-376o396-422i	7tm_1	PF00001.22	IPR000276	G protein-coupled receptor rhodopsin-like
Smp_332250.1	Trematoda	S_mansoni	0	6	o6-23i44-67o87-111i123-146o166-187i220-240o	7tm_1	PF00001.22	IPR000276	G protein-coupled receptor rhodopsin-like
Smp_332320.1	Trematoda	S_mansoni	0	7	o95-122i134-153o165-185i205-226o246-273i521-541o553-573i	7tm_2	PF00002.25	IPR000832	GPCR family 2 secretin-like
Smp_332930.1	Trematoda	S_mansoni	0	8	i7-25o591-610i622-639o651-678i698-716o736-763i775-795o801-825i	7tm_2	PF00002.25	IPR000832	GPCR family 2 secretin-like
Smp_333690.1	Trematoda	S_mansoni	0	5	o50-79i91-112o132-154i175-196o216-234i	7tm_1	PF00001.22	IPR000276	G protein-coupled receptor rhodopsin-like
Smp_336010.1	Trematoda	S_mansoni	0	3	o6-28i195-219o239-263i	7tm_1	PF00001.22	IPR000276	G protein-coupled receptor rhodopsin-like
Smp_336140.1	Trematoda	S_mansoni	0	9	o39-67i79-101o107-127i351-371o438-456i468-489o509-528i548-569o589-606i	7tm_1	PF00001.22	IPR000276	G protein-coupled receptor rhodopsin-like
Smp_336750.1	Trematoda	S_mansoni	0	6	o12-39i51-77o89-110i131-156o176-200i730-748o	7tm_1	PF00001.22	IPR000276	G protein-coupled receptor rhodopsin-like
Smp_342800.1	Trematoda	S_mansoni	0	7	o130-155i167-188o208-228i248-267o291-316i343-364o460-480i	7tm_1	PF00001.22	IPR000276	G protein-coupled receptor rhodopsin-like
Smp_343280.1	Trematoda	S_mansoni	0	7	o381-401i413-434o446-464i485-506o593-613i625-643o655-677i	7tm_3	PF00003.23	IPR017978	GPCR family 3 C-terminal
Smp_343810.1	Trematoda	S_mansoni	0	4	i16-37o117-143i164-188o208-227i	7tm_1	PF00001.22	IPR000276	G protein-coupled receptor rhodopsin-like
Smp_347090.1	Trematoda	S_mansoni	0	7	o46-70i82-112o118-139i160-184o207-236i316-336o356-376i	7tm_1	PF00001.22	IPR000276	G protein-coupled receptor rhodopsin-like
Smp_348040.1	Trematoda	S_mansoni	0	5	o39-67i79-97o117-139i160-181o201-224i	7tm_1	PF00001.22	IPR000276	G protein-coupled receptor rhodopsin-like
Smp_348050.1	Trematoda	S_mansoni	0	7	o34-58i70-91o111-131i152-173o193-218i468-488o500-522i	7tm_1	PF00001.22	IPR000276	G protein-coupled receptor rhodopsin-like
