# Supplementary material for: De novo transcriptome assembly and identification of G-Protein-Coupled-Receptors (GPCRs) in two species of monogenean parasites of fish
Source: Parasite. 2022 Nov 9;29:51. doi: 10.1051/parasite/2022052 (PMC9645230; doi:10.1051/parasite/2022052)
Supplement: Supplementary file 4 — – Supplementary Table S3. UniProt keyword annotation of putative proteins of Rhabdosynochus viridisi and Scutogyrus longicornis. – Supplementary Table S4. Information on each step of the classification of GPCRs of Rhabdosynochus viridisi and Scutogyrus longicornis. – Supplementary Table S5. Information on GPCR identification in each platyhelminth species. – Supplementary Table S6. Information on the e-values of the alignment of GPCRs. – Supplementary Table S7. UniProt annotation of putative proteins of Rhabdosynochus viridisi and Scutogyrus longicornis. – Supplementary Table S8. Domain annotation of putative proteins of Rhabdosynochus viridisi and Scutogyrus longicornis. – Supplementary Table S9. COG annotation of putative proteins of Rhabdosynochus viridisi and Scutogyrus longicornis. [file parasite-29-51-s4.zip › parasite220026-4-olm/Supplementary_Table_S6_evalue.xls]

## Sheet: Hoja1
Supplementary Table S6. Information on the e-values of the alignment of GPCRs.
ID	E Value_Trematoda	E Value_Cestoda	E Value_Rhabditophora	E Value_Lophotrochozoa	E Value_Spiralia	E Value_Protostomia	E Value_Bilateria	E Value_Vertebrata	Species	Family	Receptor	Receptor_2
TRINITY_DN653_c0_g1_i4__g.72311	6e-100	8e-57	2e-26	4e-23	6e-13	3e-20	9e-20	4e-19	S_longicornis	Adhesion/Secretin	Adhesion_Unclassified
TRINITY_DN5560_c0_g1_i5__g.69608	4e-137	1e-111	8e-104	1e-101	3e-79	2e-85	4e-59	6e-49	S_longicornis	Glutamate	GABA
TRINITY_DN4874_c0_g1_i2__g.55762	2e-82	3e-108	1e-63	2e-91	6e-49	3e-58	2e-57	2e-54	S_longicornis	Rhodopsin	Amine	SER
TRINITY_DN3958_c0_g1_i1__g.56917	2e-33	2e-25	6e-23	7e-20	2e-07	7e-13	1e-09	1e-05	S_longicornis	Rhodopsin	Peptide	Peptide_Unclassified
TRINITY_DN3415_c2_g1_i1__g.13683	5e-12	3e-25	0.0005	6e-10	0.0007	5e-05	0.0009	0.0009	S_longicornis	Rhodopsin	Peptide	Peptide_Unclassified
TRINITY_DN7494_c0_g2_i1__g.37363	5e-155	2e-127	8e-113	7e-124	2e-82	2e-107	2e-105	2e-105	S_longicornis	Frizzled	Frizzled_Unclasified
TRINITY_DN773_c0_g1_i10__g.58026	3e-60	2e-34	0.007	2e-16	8e-07	2e-16	5e-05	8e-05	S_longicornis	Rhodopsin	Peptide	Peptide_Unclassified
TRINITY_DN17301_c0_g2_i1__g.33733	2e-49	8e-37	3e-47	2e-59	4e-46	1e-48	9e-41	2e-37	S_longicornis	Rhodopsin	Amine	Amine_Unclassified
TRINITY_DN6328_c0_g1_i1__g.45253	4e-43	6e-51	9e-32	1e-21	5e-08	1e-07	9e-07	9e-07	S_longicornis	Rhodopsin	Peptide	Peptide_Unclassified
TRINITY_DN8759_c0_g1_i1__g.33806	6e-48	1e-15	7e-06	6e-05	4e-05		0.022	0.026	S_longicornis	Rhodopsin	Peptide	Peptide_Unclassified
TRINITY_DN666_c0_g6_i1__g.71335	3e-43	3e-29	4e-08	5e-07	8e-06	1e-06	2e-14	2e-14	S_longicornis	Rhodopsin	Orphan
TRINITY_DN19353_c0_g1_i11__g.62242	1e-72	1e-78	3e-57	7e-47	1e-33	1e-35	2e-30	3e-27	S_longicornis	Rhodopsin	Peptide	NPY
TRINITY_DN5408_c0_g3_i1__g.40269	8e-57	2e-22	6e-17	1e-44	4e-34	1e-21	6e-12	1e-05	S_longicornis	Rhodopsin	Peptide	Peptide_Unclassified
TRINITY_DN3796_c0_g1_i2__g.49155	4e-26	1e-23	4e-09	2e-12	3e-10	6e-06	2e-05	2e-05	S_longicornis	Rhodopsin	Peptide	Peptide_Unclassified
TRINITY_DN6048_c0_g3_i1__g.62845	7e-99	1e-47	2e-90	4e-96	7e-86	6e-84	3e-86	1e-60	S_longicornis	Rhodopsin	Amine	DOP
TRINITY_DN5210_c3_g1_i1__g.13368	7e-49	7e-64	1e-62	6e-52	3e-37	1e-39	1e-21	1e-21	S_longicornis	Rhodopsin	Peptide	NPY
TRINITY_DN16562_c0_g1_i1__g.8638	4e-49	7e-11	2e-11	2e-38	3e-24	5e-15	1e-10	8e-05	S_longicornis	Rhodopsin	Peptide	Peptide_Unclassified
TRINITY_DN4051_c0_g1_i1__g.13135	1e-108	1e-49	4e-87	1e-99	3e-70	7e-94	5e-65	5e-65	S_longicornis	Rhodopsin	Amine	OCT
TRINITY_DN18941_c0_g1_i2__g.60972	1e-83	4e-82	5e-72	1e-44	3e-29	1e-27	7e-27	7e-27	S_longicornis	Rhodopsin	Peptide	NPY
TRINITY_DN18268_c0_g1_i1__g.67737	9e-44	5e-19	1e-05	1e-08	0.0005		6e-06	6e-06	S_longicornis	Rhodopsin	Peptide	Peptide_Unclassified
TRINITY_DN230_c0_g1_i2__g.23746	9e-13	7e-88	8e-05	2e-34	3e-41	7e-16	1e-18	2e-10	S_longicornis	Rhodopsin	Orphan
TRINITY_DN18659_c0_g1_i2__g.74245	6e-79	0.005	5e-12	3e-07	1e-06	0.0003	0.037	0.036	S_longicornis	Rhodopsin	Peptide	Peptide_Unclassified
TRINITY_DN7084_c0_g1_i1__g.38714	9e-86	1e-79	3e-66	9e-15	9e-10	7e-12	5e-05	0.018	S_longicornis	Rhodopsin	Peptide	Peptide_Unclassified
TRINITY_DN601_c1_g1_i2__g.71106	8e-39	8e-43	5e-34	6e-26	4e-07	4e-10	7e-05	7e-05	S_longicornis	Rhodopsin	Peptide	Peptide_Unclassified
TRINITY_DN911_c0_g1_i1__g.4665	8e-84	5e-46	1e-77	2e-70	3e-32	3e-55	5e-53	5e-53	S_longicornis	Rhodopsin	Opsin
TRINITY_DN18403_c0_g1_i1__g.37115	1e-45	2e-45	1e-31	1e-46	6e-18	5e-45	8e-40	1e-39	S_longicornis	Rhodopsin	Peptide	TRH-EFLG
TRINITY_DN22684_c0_g1_i1__g.67786	1e-19	5e-27	2e-16	3e-15	2e-09	2e-06	1e-07	7e-08	S_longicornis	Rhodopsin	Peptide	Peptide_Unclassified
TRINITY_DN109_c1_g1_i4__g.48119	1e-38	6e-07	2e-08	3e-17	8e-15	1e-07	0.0007	0.0007	S_longicornis	Rhodopsin	Peptide	Peptide_Unclassified
TRINITY_DN2915_c0_g3_i1__g.35752	5e-42	3e-36	2e-05	2e-23	1e-14	6e-20	8e-07	5e-05	S_longicornis	Rhodopsin	Peptide	AstB
TRINITY_DN19500_c0_g1_i2__g.69054	4e-32	1e-26	4e-21	3e-18	0.0002	3e-17	0.033		S_longicornis	Rhodopsin	Peptide	AstB
TRINITY_DN225_c0_g2_i3__g.23378	8e-90	2e-46	4e-80	4e-88	4e-68	7e-63	1e-61	7e-60	S_longicornis	Rhodopsin	Amine	TYR
TRINITY_DN1786_c0_g1_i2__g.73221	3e-69	1e-19	1e-61	3e-51	2e-35	5e-35	8e-37	8e-37	S_longicornis	Rhodopsin	Amine	SER
TRINITY_DN18478_c0_g1_i1__g.37155	2e-33	0.0007	0.001	1e-10	4e-10	2e-08	0.0004	0.0004	S_longicornis	Rhodopsin	Peptide	Peptide_Unclassified
TRINITY_DN2160_c0_g5_i1__g.76148	3e-67	3e-22	1e-60	9e-54	5e-28	2e-37	6e-11	2e-10	S_longicornis	Rhodopsin	Peptide	FMRFa
TRINITY_DN822_c1_g1_i1__g.43291	4e-16	8e-10	6e-21	5e-28	9e-11	2e-17	2e-08	2e-08	S_longicornis	Rhodopsin	Peptide	Peptide_Unclassified
TRINITY_DN3521_c0_g3_i1__g.38000	2e-52	4e-51	2e-05	3e-34	4e-24	1e-27	1e-07	1e-07	S_longicornis	Rhodopsin	Peptide	MS-MM
TRINITY_DN2910_c0_g1_i1__g.35540	3e-113	1e-94	9e-101	6e-94	1e-80	2e-86	4e-57	4e-57	S_longicornis	Rhodopsin	Peptide	NKY
TRINITY_DN5463_c0_g1_i4__g.40372	1e-44	7e-40	0.002	6e-06	0.0001	1e-05	6e-11	6e-11	S_longicornis	Rhodopsin	Peptide	Peptide_Unclassified
TRINITY_DN8124_c0_g1_i1__g.66767	6e-26	1e-16	2e-08	1e-24	2e-15	1e-15	7e-08	7e-08	S_longicornis	Rhodopsin	Peptide	Peptide_Unclassified
TRINITY_DN4903_c1_g1_i1__g.244	3e-44	9e-47	2e-43	4e-38	1e-20	6e-15	2e-23	3e-10	S_longicornis	Rhodopsin	Peptide	Peptide_Unclassified
TRINITY_DN1432_c0_g7_i1__g.49886	8e-85	1e-92	2e-56	1e-05	2e-05	0.007	0.0001	0.0001	S_longicornis	Rhodopsin	Orphan
TRINITY_DN25354_c0_g1_i1__g.8262	1e-59	4e-62	8e-30	3e-11	2e-07	8e-06	5e-05	5e-05	S_longicornis	Rhodopsin	Peptide	Peptide_Unclassified
TRINITY_DN12028_c0_g1_i1__g.14755	9e-16	2e-29	3e-18	1e-27	3e-13	1e-27	7e-12	6e-12	S_longicornis	Rhodopsin	Peptide	Peptide_Unclassified
TRINITY_DN2339_c0_g1_i1__g.74874	1e-125	2e-84	2e-105	6e-85	3e-59	4e-71	5e-66	4e-65	S_longicornis	Rhodopsin	Amine	SER
TRINITY_DN1215_c0_g2_i2__g.35152	2e-63	1e-57	2e-61	3e-61	8e-45	4e-63	2e-49	7e-47	S_longicornis	Rhodopsin	Peptide	Peptide_Unclassified
TRINITY_DN3088_c0_g1_i1__g.67516	1e-13	7e-05	3e-77	7e-70	1e-54	3e-41	6e-52	6e-30	S_longicornis	Rhodopsin	Orphan
TRINITY_DN5534_c0_g1_i1__g.69603	1e-28	8e-11	1e-30	2e-28	2e-08	8e-12	6e-25	4e-12	S_longicornis	Rhodopsin	Peptide	Peptide_Unclassified
TRINITY_DN1539_c1_g1_i1__g.44784	8e-11	3e-32	3e-17	1e-22	6e-16	3e-19	7e-16	7e-16	S_longicornis	Rhodopsin	Peptide	Peptide_Unclassified
TRINITY_DN316_c3_g1_i1__g.3056	2e-36	2e-16	9e-24	7e-20	8e-14	5e-21	1e-18	7e-14	S_longicornis	Rhodopsin	Peptide	Luq-RYamide
TRINITY_DN2308_c0_g2_i2__g.75481	1e-82	2e-71	3e-48	3e-14	5e-14	9e-15	2e-07	2e-07	S_longicornis	Rhodopsin	Peptide	Peptide_Unclassified
TRINITY_DN110_c0_g2_i1__g.46403	6e-39	5e-35	3e-35	1e-31	2e-23	4e-26	4e-23	4e-23	S_longicornis	Rhodopsin	Amine	SER
TRINITY_DN6848_c0_g5_i1__g.17953		0.017	7e-12	0.041					S_longicornis	Rhodopsin	Peptide	Peptide_Unclassified
TRINITY_DN12791_c1_g1_i2__g.63014	3e-05	2e-54	8e-44	2e-10	2e-06	6e-12	1e-15	1e-15	S_longicornis	Rhodopsin	Amine	Amine_Unclassified
TRINITY_DN3810_c1_g1_i1__g.65744	1e-28	6e-25	2e-06	1e-13	1e-09	3e-12	0.005	0.005	S_longicornis	Rhodopsin	Peptide	Peptide_Unclassified
TRINITY_DN3456_c0_g6_i1__g.13482	1e-15	6e-07	9e-08	2e-07	0.006	0.0002			S_longicornis	Rhodopsin	Peptide	Peptide_Unclassified
TRINITY_DN1745_c0_g4_i1__g.73308	7e-25	1e-34	5e-30	4e-25	6e-16	1e-23	6e-14	6e-14	S_longicornis	Rhodopsin	Peptide	NPY
TRINITY_DN2311_c0_g1_i1__g.75351	2e-29	5e-34	6e-28	2e-28	6e-22	2e-26	1e-28	1e-28	S_longicornis	Frizzled	Frizzled_Unclasified
TRINITY_DN3687_c0_g1_i3__g.53272	8e-49	6e-47	1e-41	2e-41	2e-26	3e-39	2e-36	2e-36	S_longicornis	Frizzled	Frizzled_Unclasified
TRINITY_DN270_c1_g2_i11__g.23265	1e-09	0.0004	4e-09	1e-10	7e-05	8e-08	3e-09	0.002	S_longicornis	Rhodopsin	Peptide	Peptide_Unclassified
TRINITY_DN4360_c0_g1_i1__g.60516	6e-77	1e-66	3e-75	9e-64	1e-43	1e-58	5e-57	3e-56	S_longicornis	Rhodopsin	Amine	SER
TRINITY_DN19473_c0_g1_i1__g.48761	1e-14	1e-20	2e-19	2e-20	3e-13	2e-14	2e-11	1e-11	S_longicornis	Rhodopsin	Peptide	NPY
TRINITY_DN19447_c0_g2_i1__g.48741	5e-19	2e-57	8e-12	3e-13	3e-10	0.0008	0.048		S_longicornis	Rhodopsin	Peptide	Peptide_Unclassified
TRINITY_DN12145_c0_g1_i1__g.36941	6e-84	9e-36	1e-68	9e-60	8e-55	1e-59	7e-52	7e-52	S_longicornis	Rhodopsin	Amine	DOP
TRINITY_DN8090_c0_g1_i3__g.69001	2e-26	1e-12	2e-14	2e-32	1e-15	9e-27	5e-23	3e-22	S_longicornis	Rhodopsin	Opsin
TRINITY_DN8196_c0_g2_i1__g.66889	2e-14	1e-05	2e-13	3e-14	2e-09	2e-13	1e-08	0.01	S_longicornis	Rhodopsin	Peptide	Peptide_Unclassified
TRINITY_DN2305_c0_g1_i1__g.75167	1e-26	1e-20	3e-09	2e-19	4e-14	2e-14	9e-11	9e-11	S_longicornis	Rhodopsin	Peptide	Peptide_Unclassified
TRINITY_DN13579_c0_g2_i1__g.60705	6e-17	3e-12	1e-20	4e-11	1e-07	2e-09			S_longicornis	Rhodopsin	Peptide	AstB
TRINITY_DN20269_c0_g1_i1__g.38157	2e-48	9e-42	3e-44	1e-47	9e-36	1e-49	2e-29	2e-29	S_longicornis	Rhodopsin	Peptide	NKY
TRINITY_DN1426_c0_g1_i9__g.50556	5e-11	0.0001	3e-25	1e-11	2e-06	5e-12	0.008	0.008	S_longicornis	Rhodopsin	Peptide	FMRFa
TRINITY_DN8135_c0_g1_i1__g.66835	3e-30	1e-21		0.0005	2e-06	9e-05			S_longicornis	Rhodopsin	Orphan
TRINITY_DN2351_c0_g1_i1__g.74686	2e-26	4e-45	3e-46	3e-30	8e-27	9e-30	1e-23	8e-22	S_longicornis	Rhodopsin	Peptide	Luq-RYamide
TRINITY_DN342_c2_g3_i1__g.1617	2e-79	1e-37	1e-81	2e-61	2e-22	6e-49	6e-47	5e-43	S_longicornis	Rhodopsin	Opsin
TRINITY_DN10413_c0_g1_i1__g.43653	1e-40	2e-29	4e-29	2e-30	2e-21	2e-31	2e-21	1e-20	S_longicornis	Rhodopsin	Peptide	Luq-RYamide
TRINITY_DN9279_c0_g1_i4__g.36784	6e-20	2e-08	2e-11	8e-15	1e-08	2e-16	2e-12	2e-08	S_longicornis	Glutamate	MGlurSmed
TRINITY_DN255_c0_g3_i1__g.23455	7e-86	6e-42	3e-86	7e-69	3e-21	9e-51	3e-46	1e-42	S_longicornis	Rhodopsin	Opsin
TRINITY_DN342_c2_g1_i2__g.1625	5e-79	5e-39	5e-80	3e-64	2e-21	4e-48	7e-44	6e-42	S_longicornis	Rhodopsin	Opsin
TRINITY_DN10794_c0_g1_i1__g.18186	9e-46	6e-46	1e-17	1e-09		1e-06			S_longicornis	Rhodopsin	Peptide	Peptide_Unclassified
TRINITY_DN34482_c0_g1_i1__g.28540	1e-74	1e-68	2e-76	1e-73	6e-56	1e-71	9e-44	1e-34	S_longicornis	Rhodopsin	Amine	GAR
TRINITY_DN1884_c0_g1_i1__g.5335	3e-14	6e-09	2e-32	3e-20	6e-16	2e-18	5e-19	5e-19	S_longicornis	Rhodopsin	Opsin
TRINITY_DN977_c0_g4_i1__g.4840	9e-20	8e-12	2e-46	4e-33	5e-30	2e-20	3e-21	3e-19	S_longicornis	Rhodopsin	Opsin
TRINITY_DN36998_c0_g1_i1__g.48409	2e-21	2e-26	3e-16	2e-07	2e-07				S_longicornis	Rhodopsin	Peptide	Peptide_Unclassified
TRINITY_DN15062_c0_g1_i1__g.24074	1e-27	9e-28	1e-16	4e-24	8e-19	4e-17	4e-07	3e-07	S_longicornis	Rhodopsin	Peptide	MS-MM
TRINITY_DN5045_c0_g2_i1__g.56682	2e-85	7e-64	9e-80	2e-76	1e-62	2e-67	1e-57	1e-57	S_longicornis	Rhodopsin	Amine	SER
TRINITY_DN10189_c0_g2_i1__g.14018	3e-36	3e-30	5e-10	2e-28	2e-22	2e-20	2e-06	2e-06	S_longicornis	Rhodopsin	Peptide	AstB
TRINITY_DN7200_c0_g1_i1__g.30605	5e-43	3e-06	1e-11	2e-20	5e-07	4e-11	8e-06	8e-06	S_longicornis	Rhodopsin	Peptide	Peptide_Unclassified
TRINITY_DN23724_c0_g1_i1__g.8282	7e-23	8e-24		2e-18	3e-07	5e-16			S_longicornis	Rhodopsin	Peptide	MS-MM
TRINITY_DN19487_c0_g1_i1__g.48716	7e-50	2e-10	3e-16	2e-15	1e-07	7e-06	6e-16	2e-09	S_longicornis	Rhodopsin	Peptide	Peptide_Unclassified
TRINITY_DN11413_c0_g1_i1__g.13926	3e-40	1e-34	3e-34	1e-35	2e-32	5e-32	1e-22	4e-22	S_longicornis	Rhodopsin	Orphan
TRINITY_DN6831_c0_g1_i1__g.18032	8e-07	7e-16		7e-10	0.0002				S_longicornis	Rhodopsin	Peptide	Peptide_Unclassified
TRINITY_DN147_c0_g2_i1__g.47770	3e-32	1e-26	1e-26	1e-24	5e-21	3e-21	9e-16	9e-16	S_longicornis	Rhodopsin	Peptide	NPY
TRINITY_DN3088_c0_g2_i1__g.67518	2e-06		5e-36	6e-37	1e-30	6e-22	2e-28	2e-17	S_longicornis	Rhodopsin	Orphan
TRINITY_DN7590_c0_g2_i1__g.10701	5e-28	4e-30	7e-27	8e-27	1e-23	3e-25	9e-26	5e-23	S_longicornis	Rhodopsin	Amine	Amine_Unclassified
TRINITY_DN3395_c0_g1_i1__g.27809	7e-21	3e-18	1e-06	2e-15	2e-07	3e-13	1e-10	1e-10	S_longicornis	Rhodopsin	Peptide	Peptide_Unclassified
TRINITY_DN1271_c0_g1_i1__g.34695	3e-60	1e-31	8e-56	3e-44	1e-17	4e-37	1e-29	1e-29	S_longicornis	Rhodopsin	Opsin
TRINITY_DN30950_c0_g1_i1__g.63125	4e-27	5e-12	2e-10	9e-13	2e-10	0.026		0.024	S_longicornis	Rhodopsin	Peptide	Peptide_Unclassified
TRINITY_DN3482_c0_g1_i10__g.13892	2e-07	0.004		1e-17	3e-09	2e-17	8e-14	3e-11	S_longicornis	Adhesion/Secretin	Secretin_Unclassified
TRINITY_DN6082_c0_g1_i1__g.62693	1e-45	4e-33	2e-43	9e-36	2e-17	6e-27	4e-25	4e-25	S_longicornis	Rhodopsin	Opsin
TRINITY_DN34301_c0_g1_i1__g.57338						0.002			S_longicornis	Rhodopsin	Orphan
TRINITY_DN2142_c0_g1_i1__g.76089	2e-25	3e-21	2e-26	3e-23	9e-07	2e-12	3e-10	3e-10	S_longicornis	Rhodopsin	Orphan
TRINITY_DN16693_c1_g1_i1__g.57298	6e-29	2e-25	0.02	3e-21	6e-09	1e-14			S_longicornis	Rhodopsin	Peptide	NPY
TRINITY_DN30626_c0_g1_i1__g.62365	2e-19	2e-21	4e-18	6e-10	7e-06	0.0001	3e-05	3e-05	S_longicornis	Rhodopsin	Peptide	Peptide_Unclassified
TRINITY_DN1294_c0_g5_i1__g.34371	3e-45	4e-46	3e-26	2e-43	3e-36	5e-41	4e-38	4e-38	S_longicornis	Glutamate	mGluR
TRINITY_DN1477_c0_g3_i3.p1	3e-37	7e-61	7e-51	4e-50	2e-28	2e-46	3e-45	3e-45	R_viridisi	Frizzled	Frizzled_Unclasified
TRINITY_DN3823_c0_g1_i1.p2	5e-49	6e-35	6e-15	3e-25	1e-09	4e-14	1e-18	2e-13	R_viridisi	Adhesion/Secretin	Adhesion_Unclassified
TRINITY_DN1558_c2_g1_i1.p1	1e-82	2e-119	3e-62	8e-68	8e-30	2e-66	2e-56	5e-47	R_viridisi	Frizzled	Frizzled_Unclasified
TRINITY_DN632_c0_g1_i17.p1	0	4e-178	3e-178	3e-144	5e-100	2e-145	1e-143	1e-143	R_viridisi	Frizzled	Frizzled_Unclasified
TRINITY_DN778_c3_g1_i8.p2	0	0	4e-177	5e-178	2e-129	2e-173	4e-171	6e-170	R_viridisi	Frizzled	Frizzled_Unclasified
TRINITY_DN30_c1_g1_i2.p1	9e-123	1e-154	2e-123	2e-125	2e-87	4e-101	8e-116	8e-116	R_viridisi	Frizzled	Frizzled_Unclasified
TRINITY_DN11056_c0_g2_i11.p1	4e-15	4e-27		1e-09	0.009	0.013			R_viridisi	Rhodopsin	Peptide	Peptide_Unclassified
TRINITY_DN462_c0_g1_i6.p1	1e-69	2e-30	5e-85	7e-50	1e-34	1e-45	7e-34	7e-34	R_viridisi	Rhodopsin	Amine	SER
TRINITY_DN6258_c0_g1_i4.p1	2e-86	4e-92	4e-124	4e-114	1e-68	7e-113	2e-55	1e-55	R_viridisi	Rhodopsin	Amine	GAR
TRINITY_DN1047_c1_g1_i13.p1	2e-102	4e-79	9e-81	2e-79	1e-59	2e-68	3e-66	3e-65	R_viridisi	Frizzled	Frizzled_Unclasified
TRINITY_DN1943_c0_g1_i4.p1	3e-40	2e-27	2e-41	4e-28	1e-23	4e-25			R_viridisi	Rhodopsin	Peptide	AstB
TRINITY_DN10468_c0_g2_i1.p1	4e-51	2e-13	7e-16	1e-48	1e-24	5e-22	0.0002	0.0002	R_viridisi	Rhodopsin	Peptide	Peptide_Unclassified
TRINITY_DN2501_c0_g1_i2.p2	8e-121	6e-88	5e-100	1e-95	2e-84	6e-81	3e-49	3e-49	R_viridisi	Rhodopsin	Peptide	NKY
TRINITY_DN25748_c0_g1_i1.p1	2e-45	1e-16	2e-16	3e-60	7e-31	8e-23	4e-07	4e-05	R_viridisi	Rhodopsin	Peptide	Peptide_Unclassified
TRINITY_DN3519_c0_g1_i10.p2	6e-67	8e-41	0.002	4e-27	9e-08	1e-17	0.0001	0.0001	R_viridisi	Rhodopsin	Peptide	Peptide_Unclassified
TRINITY_DN877_c1_g2_i4.p1	8e-77	1e-71	2e-76	3e-71	3e-65	8e-72	1e-46	5e-37	R_viridisi	Rhodopsin	Amine	GAR
TRINITY_DN5058_c0_g1_i1.p1	7e-25	3e-18	3e-31	2e-18	2e-12	7e-14	1e-05		R_viridisi	Rhodopsin	Peptide	Peptide_Unclassified
TRINITY_DN1812_c0_g1_i3.p1	9e-116	4e-55	7e-88	6e-94	1e-89	2e-83	2e-68	4e-62	R_viridisi	Rhodopsin	Amine	DOP
TRINITY_DN598_c1_g2_i8.p2	2e-51	2e-28	1e-05	3e-14	0.001	5e-07	1e-12	1e-12	R_viridisi	Rhodopsin	Orphan
TRINITY_DN3090_c0_g1_i5.p1	8e-46	7e-37	2e-23	8e-26	1e-25	9e-25	0.008	0.005	R_viridisi	Rhodopsin	Peptide	AstB
TRINITY_DN297_c0_g1_i13.p1	5e-82	4e-69	9e-70	5e-67	2e-50	5e-58	3e-56	3e-56	R_viridisi	Rhodopsin	Amine	SER
TRINITY_DN2920_c0_g1_i6.p1	9e-60	1e-16		6e-11	2e-05	0.021	0.036	0.035	R_viridisi	Rhodopsin	Peptide	Peptide_Unclassified
TRINITY_DN4934_c0_g1_i9.p1	8e-149	6e-101	1e-130	3e-110	2e-72	1e-82	1e-76	9e-76	R_viridisi	Rhodopsin	Amine	SER
TRINITY_DN1695_c1_g1_i3.p1	1e-27	8e-22	0.001	2e-14	1e-14	4e-07		0.05	R_viridisi	Rhodopsin	Peptide	Peptide_Unclassified
TRINITY_DN1663_c0_g1_i6.p1	3e-75	3e-60	2e-68	6e-62	3e-43	2e-54	3e-30	3e-30	R_viridisi	Rhodopsin	Peptide	NPY
TRINITY_DN7624_c0_g1_i9.p1	4e-64	5e-27	1e-19	2e-45	3e-41	4e-49	3e-45	1e-32	R_viridisi	Rhodopsin	Peptide	AT-Orexin
TRINITY_DN2483_c0_g1_i10.p2	9e-25	4e-25	7e-15	2e-16	9e-06	6e-07	0.0008	0.0008	R_viridisi	Rhodopsin	Orphan
TRINITY_DN15204_c0_g1_i3.p1	5e-64	2e-64	2e-37	6e-12	0.01	9e-10	0.025	0.024	R_viridisi	Rhodopsin	Peptide	Peptide_Unclassified
TRINITY_DN9294_c0_g2_i3.p1	3e-62	3e-61	2e-52	8e-43	2e-27	2e-31	6e-32	4e-22	R_viridisi	Rhodopsin	Peptide	NPY
TRINITY_DN26372_c0_g1_i8.p2	7e-90	6e-50	2e-92	3e-89	2e-73	1e-84	5e-84	1e-58	R_viridisi	Rhodopsin	Amine	DOP
TRINITY_DN2620_c0_g1_i5.p1	3e-77	1e-79	3e-65	2e-50	1e-34	2e-34	1e-27	1e-27	R_viridisi	Rhodopsin	Peptide	NPY
TRINITY_DN2401_c0_g1_i4.p1	3e-12	1e-18	2e-06	3e-17	2e-07	3e-11	1e-09	1e-09	R_viridisi	Rhodopsin	Peptide	Peptide_Unclassified
TRINITY_DN2217_c0_g2_i1.p1	1e-70	1e-66	2e-10	3e-47	5e-22	2e-33	2e-10	2e-10	R_viridisi	Rhodopsin	Peptide	AstB
TRINITY_DN3866_c0_g2_i5.p1	5e-54	4e-57	4e-67	8e-68	4e-35	2e-59	2e-40	2e-40	R_viridisi	Rhodopsin	Peptide	NPY
TRINITY_DN2692_c1_g1_i10.p1	2e-17	9e-17	5e-14	6e-45	4e-27	7e-33	3e-28	5e-27	R_viridisi	Rhodopsin	Peptide	Peptide_Unclassified
TRINITY_DN1604_c0_g1_i1.p6	4e-72		0.0007	8e-08		0.011	0.008	0.008	R_viridisi	Rhodopsin	Peptide	Peptide_Unclassified
TRINITY_DN4017_c1_g1_i13.p1	5e-56	1e-64	3e-45	2e-25	7e-10	2e-10	3e-13	3e-13	R_viridisi	Rhodopsin	Peptide	Peptide_Unclassified
TRINITY_DN1020_c2_g2_i1.p1	2e-60	5e-24	2e-52	9e-61	2e-47	6e-60	3e-51	2e-46	R_viridisi	Rhodopsin	Amine	OCT
TRINITY_DN1517_c0_g1_i11.p1	2e-73	8e-69	1e-30	2e-09	4e-08	2e-06	1e-06	1e-06	R_viridisi	Rhodopsin	Peptide	Peptide_Unclassified
TRINITY_DN8195_c1_g2_i1.p2	7e-39	1e-28	8e-32	8e-26	2e-12	8e-10	9e-06		R_viridisi	Rhodopsin	Peptide	Peptide_Unclassified
TRINITY_DN2172_c0_g1_i1.p1	2e-20	3e-20	9e-36	1e-21	2e-19	5e-22	8e-23	7e-23	R_viridisi	Rhodopsin	Peptide	Peptide_Unclassified
TRINITY_DN179978_c0_g1_i1.p1	4e-54	4e-35	2e-55	5e-62	2e-47	9e-66	2e-58	2e-58	R_viridisi	Rhodopsin	Amine	Amine_Unclassified
TRINITY_DN1489_c3_g1_i11.p3	2e-08	0.001	0.029	4e-08			3e-06	0.004	R_viridisi	Rhodopsin	Peptide	Peptide_Unclassified
TRINITY_DN3387_c0_g1_i7.p1	5e-10	1e-09	3e-21	1e-28	2e-11	5e-09	0.0003	0.0003	R_viridisi	Rhodopsin	Peptide	Peptide_Unclassified
TRINITY_DN68230_c0_g2_i1.p1	8e-77	1e-83	8e-62	5e-49	6e-31	6e-33	1e-28	1e-28	R_viridisi	Rhodopsin	Peptide	NPY
TRINITY_DN22167_c0_g1_i1.p1	2e-20	2e-46	1e-15	3e-22	5e-13	8e-13	1e-06	1e-06	R_viridisi	Rhodopsin	Peptide	Peptide_Unclassified
TRINITY_DN2303_c0_g1_i4.p1	3e-42	4e-41	0.006	7e-15	3e-08	1e-12	0.013	0.027	R_viridisi	Rhodopsin	Peptide	Peptide_Unclassified
TRINITY_DN366_c1_g1_i2.p1	4e-44	5e-51	6e-43	8e-22	2e-09	5e-05	0.0003	0.0003	R_viridisi	Rhodopsin	Peptide	Peptide_Unclassified
TRINITY_DN7079_c0_g2_i2.p2	6e-72	1e-61	3e-26	1e-66	2e-31	8e-35	4e-19	4e-19	R_viridisi	Rhodopsin	Peptide	NPY
TRINITY_DN602_c1_g2_i1.p1	6e-69	2e-38	2e-62	4e-65	3e-54	3e-57	1e-56	1e-56	R_viridisi	Rhodopsin	Amine	TYR
TRINITY_DN53445_c0_g1_i2.p1	3e-06	8e-80	6e-05	5e-34	5e-39	3e-23	5e-14	4e-11	R_viridisi	Rhodopsin	Orphan
TRINITY_DN6826_c0_g1_i5.p2	3e-61	1e-06	7e-20	3e-51	4e-37	1e-47	1e-42	3e-37	R_viridisi	Adhesion/Secretin	Secretin_Unclassified
TRINITY_DN13779_c0_g1_i2.p1	5e-07	6e-39	5e-33	3e-08	0.0001	1e-09	6e-08	6e-08	R_viridisi	Rhodopsin	Orphan
TRINITY_DN2740_c1_g1_i2.p1	3e-40	1e-44	1e-35	4e-34	5e-29	4e-30	2e-25	2e-25	R_viridisi	Rhodopsin	Amine	SER
TRINITY_DN4393_c1_g1_i12.p3	8e-34	4e-60	5e-21	1e-05		0.003	8e-06	8e-06	R_viridisi	Rhodopsin	Orphan
TRINITY_DN1840_c0_g2_i10.p2	2e-57	4e-54	1e-62	2e-55	7e-44	8e-58	6e-48	6e-48	R_viridisi	Rhodopsin	Peptide	Peptide_Unclassified
TRINITY_DN371_c0_g2_i1.p1	1e-39	9e-38	4e-14	4e-26	3e-07	2e-08	2e-05	2e-05	R_viridisi	Rhodopsin	Peptide	Peptide_Unclassified
TRINITY_DN46023_c0_g1_i1.p2	2e-44	0.0005	3e-05	5e-23	3e-16	4e-08	2e-05	2e-05	R_viridisi	Rhodopsin	Peptide	Peptide_Unclassified
TRINITY_DN631_c1_g1_i1.p1	2e-49	4e-06		3e-09	2e-08				R_viridisi	Rhodopsin	Peptide	Peptide_Unclassified
TRINITY_DN34804_c0_g1_i4.p1	4e-53	3e-36	7e-74	2e-67	7e-63	3e-58	4e-55	4e-55	R_viridisi	Rhodopsin	Amine	Amine_Unclassified
TRINITY_DN6666_c0_g1_i1.p1	1e-72	2e-58	5e-68	1e-65	3e-58	1e-59	3e-42	4e-41	R_viridisi	Rhodopsin	Peptide	NKY
TRINITY_DN33656_c0_g2_i1.p1	4e-49	3e-09		5e-09	4e-09	0.0005	0.003	0.003	R_viridisi	Rhodopsin	Peptide	Peptide_Unclassified
TRINITY_DN1184_c0_g1_i1.p1	5e-82	2e-94	7e-33	3e-55	3e-59	5e-58	2e-50	2e-50	R_viridisi	Rhodopsin	Peptide	TK
TRINITY_DN2745_c2_g1_i1.p1	3e-14	5e-33	4e-23	2e-37	2e-17	2e-24	4e-10	3e-10	R_viridisi	Rhodopsin	Peptide	Peptide_Unclassified
TRINITY_DN3273_c0_g1_i1.p1	6e-41	2e-52	2e-10	3e-26	5e-23	3e-21	1e-09	3e-07	R_viridisi	Rhodopsin	Peptide	Peptide_Unclassified
TRINITY_DN3127_c0_g1_i10.p1		2e-13	0.042	7e-05	0.034	1e-07	0.002	0.002	R_viridisi	Rhodopsin	Peptide	Peptide_Unclassified
TRINITY_DN3451_c0_g1_i10.p1	2e-52	4e-35	2e-40	2e-36	1e-23	2e-37	4e-27	4e-22	R_viridisi	Rhodopsin	Peptide	Luq-RYamide
TRINITY_DN763_c3_g1_i1.p1	4e-13	3e-15	6e-06	0.003	0.011				R_viridisi	Rhodopsin	Peptide	Peptide_Unclassified
TRINITY_DN6_c1_g2_i1.p1	1e-28	1e-10	1e-26	3e-35		3e-06	2e-13	2e-08	R_viridisi	Rhodopsin	Peptide	Peptide_Unclassified
TRINITY_DN1189_c1_g1_i2.p1	1e-16	1e-06	2e-20	3e-26		0.005	4e-09	4e-09	R_viridisi	Rhodopsin	Peptide	Peptide_Unclassified
TRINITY_DN3028_c0_g1_i1.p1				0.0003			0.032	0.031	R_viridisi	Rhodopsin	Peptide	Peptide_Unclassified
TRINITY_DN3586_c0_g3_i1.p1	1e-16	1e-05	4e-22	1e-29	0.007	0.032	3e-05	3e-05	R_viridisi	Rhodopsin	Peptide	Peptide_Unclassified
TRINITY_DN2639_c0_g1_i1.p1	9e-33	5e-15	1e-35	3e-35	8e-11	2e-12	3e-26	4e-12	R_viridisi	Rhodopsin	Peptide	Peptide_Unclassified
TRINITY_DN17144_c0_g1_i1.p2				0.019					R_viridisi	Rhodopsin	Peptide	Peptide_Unclassified
TRINITY_DN7664_c0_g1_i5.p1	3e-74	8e-73	3e-81	3e-67	1e-43	1e-61	3e-56	3e-56	R_viridisi	Rhodopsin	Amine	SER
TRINITY_DN5844_c0_g3_i1.p1	5e-55	4e-10	4e-11	2e-11	1e-10		0.001	0.001	R_viridisi	Rhodopsin	Peptide	Peptide_Unclassified
TRINITY_DN284_c0_g1_i7.p2	5e-114	1e-38	1e-108	2e-84	1e-32	2e-63	5e-53	5e-53	R_viridisi	Rhodopsin	Opsin
TRINITY_DN3586_c0_g2_i2.p1	4e-21	2e-06	1e-09	7e-21			3e-06	0.018	R_viridisi	Rhodopsin	Peptide	Peptide_Unclassified
TRINITY_DN23632_c0_g1_i7.p1	9e-24	2e-28	3e-38	0.004					R_viridisi	Rhodopsin	Peptide	Peptide_Unclassified
TRINITY_DN1779_c0_g2_i1.p1	3e-56	8e-57		2e-28	4e-09	1e-20	4e-05	4e-05	R_viridisi	Rhodopsin	Peptide	MS-MM
TRINITY_DN3586_c0_g1_i1.p1	3e-05		4e-16	2e-09		0.022	0.0003	0.0003	R_viridisi	Rhodopsin	Peptide	Peptide_Unclassified
TRINITY_DN3248_c0_g1_i1.p1	8e-35	1e-35	1e-22	2e-29	3e-18	1e-27	4e-28	4e-28	R_viridisi	Rhodopsin	Peptide	TRH-EFLG
TRINITY_DN1046_c0_g1_i10.p1	2e-24	7e-28	2e-07	2e-13	4e-10	8e-10	2e-08	1e-08	R_viridisi	Rhodopsin	Peptide	Peptide_Unclassified
TRINITY_DN1232_c0_g1_i1.p1	1e-33	2e-33	2e-08	4e-21	3e-16	5e-21	2e-06	2e-06	R_viridisi	Rhodopsin	Peptide	AstB
TRINITY_DN1490_c0_g1_i6.p1	2e-37	5e-41	2e-37	2e-29	9e-23	8e-14	3e-14	1e-13	R_viridisi	Rhodopsin	Orphan
TRINITY_DN412_c0_g1_i1.p5	6e-12	2e-33	4e-33	5e-24	2e-11	3e-21	3e-13	8e-12	R_viridisi	Rhodopsin	Peptide	SIFa-NPFF
TRINITY_DN1730_c0_g1_i16.p4	3e-32	4e-28	8e-28	7e-30	1e-18	2e-23	8e-22	8e-22	R_viridisi	Rhodopsin	Amine	SER
TRINITY_DN12023_c0_g2_i1.p1	6e-24	4e-22		3e-22	5e-08	3e-19	7e-10	1e-08	R_viridisi	Rhodopsin	Peptide	Peptide_Unclassified
TRINITY_DN2081_c0_g1_i1.p1			3e-23	4e-10		4e-09			R_viridisi	Rhodopsin	Peptide	FMRFa
TRINITY_DN1309_c0_g1_i20.p3			3e-48	4e-44	2e-27	9e-18	1e-32	1e-20	R_viridisi	Adhesion/Secretin	Adhesion_Unclassified
TRINITY_DN27670_c0_g1_i6.p1	3e-13	7e-14	0.007	1e-06		0.029	0.0002		R_viridisi	Rhodopsin	Orphan
TRINITY_DN21973_c0_g2_i1.p1				0.031					R_viridisi	Rhodopsin	Peptide	Peptide_Unclassified
TRINITY_DN2564_c0_g1_i1.p1	4e-23	2e-27	1e-19	2e-24	2e-15	2e-20	2e-05	2e-05	R_viridisi	Rhodopsin	Peptide	MS-MM
TRINITY_DN641_c0_g2_i1.p1	1e-29	2e-29	2e-25	2e-23	2e-15	4e-22	7e-12	2e-10	R_viridisi	Rhodopsin	Peptide	NPY
TRINITY_DN78_c0_g1_i1.p9	7e-43	3e-39	9e-41	2e-39	8e-20	8e-31	2e-34	2e-34	R_viridisi	Rhodopsin	Opsin
TRINITY_DN4767_c0_g2_i10.p2	2e-34	2e-07	2e-12	0.002			3e-05	0.002	R_viridisi	Rhodopsin	Orphan
TRINITY_DN34211_c0_g1_i1.p1	4e-37	6e-55	0.005	2e-05	0.0001	0.008	0.003	0.049	R_viridisi	Rhodopsin	Peptide	Peptide_Unclassified
TRINITY_DN1982_c0_g1_i10.p4	1e-17	9e-12	4e-39	3e-28	2e-20	1e-19	2e-23	2e-23	R_viridisi	Rhodopsin	Orphan
TRINITY_DN5475_c0_g1_i1.p1	8e-20	1e-12	4e-15	5e-18	7e-16	9e-20	1e-14	1e-14	R_viridisi	Rhodopsin	Peptide	NMU
TRINITY_DN6884_c0_g1_i8.p1	4e-06	9e-07	1e-07	7e-09	6e-09	3e-09	5e-09	5e-09	R_viridisi	Rhodopsin	Peptide	Peptide_Unclassified
TRINITY_DN196_c2_g1_i3.p1	6e-20	2e-20	0.022	7e-09	9e-09	7e-06	5e-06	5e-06	R_viridisi	Rhodopsin	Peptide	Peptide_Unclassified
TRINITY_DN741_c0_g1_i1.p2	3e-48	1e-23	6e-38	3e-32	8e-34	9e-37	2e-30	2e-30	R_viridisi	Rhodopsin	Amine	SER
TRINITY_DN5845_c0_g2_i1.p1	4e-36	1e-13	3e-27	1e-25	4e-12	7e-25	2e-10	2e-10	R_viridisi	Rhodopsin	Peptide	FMRFa
TRINITY_DN21895_c0_g1_i1.p1	5e-11	0.013	1e-08	5e-15					R_viridisi	Rhodopsin	Peptide	Peptide_Unclassified
TRINITY_DN375_c1_g1_i4.p1									R_viridisi	Rhodopsin	Peptide	Peptide_Unclassified
TRINITY_DN8277_c0_g1_i2.p2									R_viridisi	Rhodopsin	Peptide	Peptide_Unclassified
TRINITY_DN8622_c0_g1_i7.p1	1e-42	9e-41	1e-13	4e-40	3e-31	6e-34	7e-30	4e-28	R_viridisi	Glutamate	mGluR
TRINITY_DN318_c0_g1_i1.p6	2e-26	8e-24	1e-26	2e-20	4e-12	3e-19	1e-18	1e-18	R_viridisi	Rhodopsin	Opsin
TRINITY_DN11673_c0_g4_i1.p1	2e-27	2e-07	1e-05	4e-18	2e-06	9e-11	2e-05	0.001	R_viridisi	Rhodopsin	Peptide	Peptide_Unclassified
