# Supplementary material for: De novo transcriptome assembly and identification of G-Protein-Coupled-Receptors (GPCRs) in two species of monogenean parasites of fish
Source: Parasite. 2022 Nov 9;29:51. doi: 10.1051/parasite/2022052 (PMC9645230; doi:10.1051/parasite/2022052)
Supplement: Supplementary file 4 — – Supplementary Table S3. UniProt keyword annotation of putative proteins of Rhabdosynochus viridisi and Scutogyrus longicornis. – Supplementary Table S4. Information on each step of the classification of GPCRs of Rhabdosynochus viridisi and Scutogyrus longicornis. – Supplementary Table S5. Information on GPCR identification in each platyhelminth species. – Supplementary Table S6. Information on the e-values of the alignment of GPCRs. – Supplementary Table S7. UniProt annotation of putative proteins of Rhabdosynochus viridisi and Scutogyrus longicornis. – Supplementary Table S8. Domain annotation of putative proteins of Rhabdosynochus viridisi and Scutogyrus longicornis. – Supplementary Table S9. COG annotation of putative proteins of Rhabdosynochus viridisi and Scutogyrus longicornis. [file parasite-29-51-s4.zip › parasite220026-4-olm/Supplementary_Table_S7_uniprot.xls]

## Sheet: Hoja1
Supplementary Table S7. UniProt annotation of putative proteins of Rhabdosynochus viridisi and Scutogyrus longicornis.
Species	Descriptor	Number of ORFs	Percent og ORFs	Species	Descriptor	Number of ORFs	Percent og ORFs
R. viridisi	Uncharacterized protein K02A2.6	13	0.0040448	S. longicornis	Uncharacterized protein K02A2.6	24	0.00410327
R. viridisi	Innexin unc-9	13	0.0040448	S. longicornis	Probable RNA-directed DNA polymerase from transposon BS	13	0.0022226
R. viridisi	Mariner Mos1 transposase	8	0.00248911	S. longicornis	Histone-lysine N-methyltransferase SETMAR	12	0.00205163
R. viridisi	Tigger transposable element-derived protein 6	7	0.00217797	S. longicornis	Innexin unc-9	11	0.00188066
R. viridisi	Protocadherin-11 X-linked	7	0.00217797	S. longicornis	Dynein heavy chain 5, axonemal	10	0.00170969
R. viridisi	P2X purinoceptor 4	6	0.00186683	S. longicornis	Transient receptor potential cation channel subfamily A member 1 homolog	9	0.00153872
R. viridisi	Histone-lysine N-methyltransferase SETMAR	6	0.00186683	S. longicornis	Ryanodine receptor	9	0.00153872
R. viridisi	GLIPR1-like protein 1	6	0.00186683	S. longicornis	Retrovirus-related Pol polyprotein from transposon 17.6	9	0.00153872
R. viridisi	FMRFamide receptor	6	0.00186683	S. longicornis	Retrovirus-related Pol polyprotein from transposon 297	9	0.00153872
R. viridisi	F-box/kelch-repeat protein At5g39560	6	0.00186683	S. longicornis	Kelch-like protein 3	9	0.00153872
R. viridisi	Vacuolar protein sorting-associated protein 13D	5	0.00155569	S. longicornis	Dynein heavy chain 1, axonemal	9	0.00153872
R. viridisi	Sodium channel protein para	5	0.00155569	S. longicornis	Dynein heavy chain 6, axonemal	9	0.00153872
R. viridisi	Retrovirus-related Pol polyprotein from transposon opus	5	0.00155569	S. longicornis	Dynein beta chain, ciliary	9	0.00153872
R. viridisi	Protocadherin-9	5	0.00155569	S. longicornis	Twitchin	8	0.00136776
R. viridisi	Neuronal acetylcholine receptor subunit alpha-7	5	0.00155569	S. longicornis	Innexin unc-7	8	0.00136776
R. viridisi	Midasin	5	0.00155569	S. longicornis	Hemicentin-1	8	0.00136776
R. viridisi	Monocarboxylate transporter 12	5	0.00155569	S. longicornis	Dynein heavy chain 2, axonemal	8	0.00136776
R. viridisi	FMRFamide-activated amiloride-sensitive sodium channel	5	0.00155569	S. longicornis	Transient receptor potential-gamma protein	7	0.00119679
R. viridisi	Innexin unc-7	5	0.00155569	S. longicornis	Tigger transposable element-derived protein 6	7	0.00119679
R. viridisi	Vacuolar protein sorting-associated protein 13B	4	0.00124456	S. longicornis	Retrovirus-related Pol polyprotein from transposon 412	7	0.00119679
R. viridisi	Transposable element Tcb1 transposase	4	0.00124456	S. longicornis	Potassium voltage-gated channel protein Shaw	7	0.00119679
R. viridisi	Transposon Ty3-I Gag-Pol polyprotein	4	0.00124456	S. longicornis	FMRFamide-activated amiloride-sensitive sodium channel	7	0.00119679
R. viridisi	Zonadhesin	4	0.00124456	S. longicornis	Dynein heavy chain 7, axonemal	7	0.00119679
R. viridisi	Transient receptor potential cation channel subfamily A member 1 homolog	4	0.00124456	S. longicornis	Cathepsin L	7	0.00119679
R. viridisi	Sodium- and chloride-dependent glycine transporter 1	4	0.00124456	S. longicornis	Choline transporter-like protein 2	7	0.00119679
R. viridisi	Spectrin beta chain	4	0.00124456	S. longicornis	16 kDa calcium-binding protein	7	0.00119679
R. viridisi	Titin	4	0.00124456	S. longicornis	Transient receptor potential cation channel subfamily A member 1	6	0.00102582
R. viridisi	SCY1-like protein 2	4	0.00124456	S. longicornis	Transmembrane protein KIAA1109	6	0.00102582
R. viridisi	Ras-specific guanine nucleotide-releasing factor 2	4	0.00124456	S. longicornis	Titin	6	0.00102582
R. viridisi	Retrovirus-related Pol polyprotein from transposon 412	4	0.00124456	S. longicornis	Protein unc-80 homolog	6	0.00102582
R. viridisi	Pro-Pol polyprotein	4	0.00124456	S. longicornis	Phospholipase A2	6	0.00102582
R. viridisi	Potassium voltage-gated channel protein Shaw	4	0.00124456	S. longicornis	Otoferlin	6	0.00102582
R. viridisi	Protein unc-13 homolog A	4	0.00124456	S. longicornis	Neurofibromin	6	0.00102582
R. viridisi	Potassium/sodium hyperpolarization-activated cyclic nucleotide-gated channel 4	4	0.00124456	S. longicornis	Multidrug and toxin extrusion protein 1	6	0.00102582
R. viridisi	Protocadherin-1	4	0.00124456	S. longicornis	Myotubularin-related protein 13	6	0.00102582
R. viridisi	Paternally-expressed gene 3 protein	4	0.00124456	S. longicornis	Influenza virus NS1A-binding protein homolog	6	0.00102582
R. viridisi	Nardilysin	4	0.00124456	S. longicornis	Dynein heavy chain 8, axonemal	6	0.00102582
R. viridisi	Methionine--tRNA ligase, cytoplasmic	4	0.00124456	S. longicornis	FMRFamide receptor	6	0.00102582
R. viridisi	Dynein heavy chain 1, axonemal	4	0.00124456	S. longicornis	Collagen alpha-2(I) chain	6	0.00102582
R. viridisi	Dynein heavy chain 5, axonemal	4	0.00124456	S. longicornis	Ankyrin-2	6	0.00102582
R. viridisi	DnaJ homolog subfamily C member 13	4	0.00124456	S. longicornis	Tigger transposable element-derived protein 4	5	0.000854847
R. viridisi	Dynein heavy chain 7, axonemal	4	0.00124456	S. longicornis	Tubulin polyglutamylase TTLL4	5	0.000854847
R. viridisi	Cercarial protease	4	0.00124456	S. longicornis	Protocadherin-16	5	0.000854847
R. viridisi	CUB and sushi domain-containing protein 3	4	0.00124456	S. longicornis	Rhodopsin	5	0.000854847
R. viridisi	Aminoacylase-1	4	0.00124456	S. longicornis	Protein furry	5	0.000854847
R. viridisi	BAI1-associated protein 3	4	0.00124456	S. longicornis	Potassium voltage-gated channel protein Shab	5	0.000854847
R. viridisi	16 kDa calcium-binding protein	4	0.00124456	S. longicornis	Probable RNA-directed DNA polymerase from transposon X-element	5	0.000854847
R. viridisi	ATP-dependent RNA helicase DDX1	4	0.00124456	S. longicornis	Kelch-like protein 8	5	0.000854847
