# Supplementary material for: De novo transcriptome assembly and identification of G-Protein-Coupled-Receptors (GPCRs) in two species of monogenean parasites of fish
Source: Parasite. 2022 Nov 9;29:51. doi: 10.1051/parasite/2022052 (PMC9645230; doi:10.1051/parasite/2022052)
Supplement: Supplementary file 4 — – Supplementary Table S3. UniProt keyword annotation of putative proteins of Rhabdosynochus viridisi and Scutogyrus longicornis. – Supplementary Table S4. Information on each step of the classification of GPCRs of Rhabdosynochus viridisi and Scutogyrus longicornis. – Supplementary Table S5. Information on GPCR identification in each platyhelminth species. – Supplementary Table S6. Information on the e-values of the alignment of GPCRs. – Supplementary Table S7. UniProt annotation of putative proteins of Rhabdosynochus viridisi and Scutogyrus longicornis. – Supplementary Table S8. Domain annotation of putative proteins of Rhabdosynochus viridisi and Scutogyrus longicornis. – Supplementary Table S9. COG annotation of putative proteins of Rhabdosynochus viridisi and Scutogyrus longicornis. [file parasite-29-51-s4.zip › parasite220026-4-olm/Supplementary_Table_S8_domain.xls]

## Sheet: Hoja1
Supplementary Table S8. Domain annotation of putative proteins of Rhabdosynochus viridisi and Scutogyrus longicornis.
Species	Description of domain	Number of ORFs	Percent of ORFs
R. viridisi	Protein tyrosine and serine/threonine kinase	91	0.0199299
R. viridisi	Protein kinase domain	90	0.0197109
R. viridisi	Leucine Rich Repeat	69	0.0151117
R. viridisi	7 transmembrane receptor (rhodopsin family)	63	0.0137976
R. viridisi	Immunoglobulin domain	55	0.0120456
R. viridisi	Tetratricopeptide repeat	53	0.0116075
R. viridisi	WD domain, G-beta repeat	51	0.0111695
R. viridisi	RNA recognition motif. (a.k.a. RRM, RBD, or RNP domain)	51	0.0111695
R. viridisi	BTB/POZ domain	49	0.0107315
R. viridisi	EF-hand domain pair	46	0.0100745
R. viridisi	EF hand	43	0.00941743
R. viridisi	Ion transport protein	40	0.0087604
R. viridisi	Zinc finger, C2H2 type	34	0.00744634
R. viridisi	Ankyrin repeat	34	0.00744634
R. viridisi	PDZ domain	33	0.00722733
R. viridisi	Ankyrin repeats (many copies)	30	0.0065703
R. viridisi	Cadherin domain	29	0.00635129
R. viridisi	Kelch motif	28	0.00613228
R. viridisi	C2H2-type zinc finger	28	0.00613228
R. viridisi	Homeodomain	27	0.00591327
R. viridisi	Helicase conserved C-terminal domain	27	0.00591327
R. viridisi	Major Facilitator Superfamily	27	0.00591327
R. viridisi	Immunoglobulin I-set domain	26	0.00569426
R. viridisi	Fibronectin type III domain	23	0.00503723
R. viridisi	Ion channel	22	0.00481822
R. viridisi	RNase H-like domain found in reverse transcriptase	20	0.0043802
R. viridisi	DEAD/DEAH box helicase	20	0.0043802
R. viridisi	PH domain	19	0.00416119
R. viridisi	Innexin	19	0.00416119
R. viridisi	AAA domain (dynein-related subfamily)	19	0.00416119
R. viridisi	Neurotransmitter-gated ion-channel ligand binding domain	18	0.00394218
R. viridisi	Neurotransmitter-gated ion-channel transmembrane region	18	0.00394218
R. viridisi	Cysteine-rich secretory protein family	18	0.00394218
R. viridisi	ATPase family associated with various cellular activities (AAA)	18	0.00394218
R. viridisi	Ankyrin repeats (3 copies)	18	0.00394218
R. viridisi	von Willebrand factor type A domain	17	0.00372317
R. viridisi	Type III restriction enzyme, res subunit	17	0.00372317
R. viridisi	Amiloride-sensitive sodium channel	17	0.00372317
R. viridisi	Ubiquitin carboxyl-terminal hydrolase	16	0.00350416
R. viridisi	Zinc-finger of C2H2 type	16	0.00350416
R. viridisi	Cyclic nucleotide-binding domain	16	0.00350416
R. viridisi	Trypsin	15	0.00328515
R. viridisi	Serpentine type 7TM GPCR chemoreceptor Srsx	15	0.00328515
R. viridisi	Serpentine type 7TM GPCR chemoreceptor Srw	15	0.00328515
R. viridisi	EF-hand domain	14	0.00306614
R. viridisi	C2 domain	14	0.00306614
R. viridisi	Sodium:neurotransmitter symporter family	13	0.00284713
R. viridisi	Reverse transcriptase (RNA-dependent DNA polymerase)	13	0.00284713
R. viridisi	RhoGAP domain	13	0.00284713
R. viridisi	DDE superfamily endonuclease	13	0.00284713
R. viridisi	Amino acid permease	13	0.00284713
R. viridisi	Tetraspanin family	12	0.00262812
R. viridisi	SH2 domain	12	0.00262812
R. viridisi	ABC transporter	12	0.00262812
R. viridisi	50S ribosome-binding GTPase	12	0.00262812
R. viridisi	Zinc knuckle	11	0.00240911
R. viridisi	SNF2 family N-terminal domain	11	0.00240911
R. viridisi	Lectin C-type domain	11	0.00240911
R. viridisi	Kinase-like	11	0.00240911
R. viridisi	AAA+ lid domain	11	0.00240911
R. viridisi	Protein-tyrosine phosphatase	10	0.0021901
R. viridisi	SET domain	10	0.0021901
R. viridisi	Ras family	10	0.0021901
R. viridisi	PHD-finger	10	0.0021901
R. viridisi	Helix-loop-helix DNA-binding domain	10	0.0021901
R. viridisi	G-patch domain	10	0.0021901
R. viridisi	FERM central domain	10	0.0021901
R. viridisi	ADP-ribosylation factor family	10	0.0021901
R. viridisi	Cadherin-like	10	0.0021901
R. viridisi	Zinc finger, C3HC4 type (RING finger)	9	0.00197109
R. viridisi	zinc-finger of a C2HC-type	9	0.00197109
R. viridisi	RhoGEF domain	9	0.00197109
R. viridisi	Serpentine type 7TM GPCR chemoreceptor Srx	9	0.00197109
R. viridisi	SAM domain (Sterile alpha motif)	9	0.00197109
R. viridisi	Methyltransferase domain	9	0.00197109
R. viridisi	Homeobox KN domain	9	0.00197109
R. viridisi	BspA type Leucine rich repeat region (6 copies)	9	0.00197109
R. viridisi	UPF0506	8	0.00175208
R. viridisi	Rab-GTPase-TBC domain	8	0.00175208
R. viridisi	SH3 domain	8	0.00175208
R. viridisi	PAN domain	8	0.00175208
R. viridisi	KH domain	8	0.00175208
R. viridisi	Fungal protein kinase	8	0.00175208
R. viridisi	haloacid dehalogenase-like hydrolase	8	0.00175208
R. viridisi	Kinesin motor domain	8	0.00175208
R. viridisi	EGF-like domain	8	0.00175208
R. viridisi	Elongation factor Tu GTP binding domain	8	0.00175208
R. viridisi	Carboxylesterase family	8	0.00175208
R. viridisi	Calcium-binding EGF domain	8	0.00175208
R. viridisi	Variant SH3 domain	7	0.00153307
R. viridisi	Sugar (and other) transporter	7	0.00153307
R. viridisi	Ras of Complex, Roc, domain of DAPkinase	7	0.00153307
R. viridisi	MCM P-loop domain	7	0.00153307
R. viridisi	Metallo-peptidase family M12B Reprolysin-like	7	0.00153307
R. viridisi	Microtubule binding	7	0.00153307
R. viridisi	Mitochondrial carrier protein	7	0.00153307
R. viridisi	Laminin G domain	7	0.00153307
R. viridisi	IQ calmodulin-binding motif	7	0.00153307
R. viridisi	Magnesium chelatase, subunit ChlI	7	0.00153307
R. viridisi	Galactosyltransferase	7	0.00153307
R. viridisi	LIM domain	7	0.00153307
R. viridisi	Human growth factor-like EGF	7	0.00153307
R. viridisi	MCM AAA-lid domain	7	0.00153307
R. viridisi	Fz domain	7	0.00153307
R. viridisi	Dynein heavy chain AAA lid domain	7	0.00153307
R. viridisi	FERM C-terminal PH-like domain	7	0.00153307
R. viridisi	ABC transporter transmembrane region	7	0.00153307
R. viridisi	AAA domain	7	0.00153307
R. viridisi	AAA domain (Cdc48 subfamily)	7	0.00153307
R. viridisi	Calponin homology (CH) domain	7	0.00153307
R. viridisi	Thrombospondin type@2	6	0.00131406
R. viridisi	SWIM zinc finger	6	0.00131406
R. viridisi	Transposase (partial DDE domain)	6	0.00131406
R. viridisi	Zinc finger, C4 type (two domains)	6	0.00131406
R. viridisi	WW domain	6	0.00131406
R. viridisi	Spectrin repeat	6	0.00131406
R. viridisi	Universal stress protein family	6	0.00131406
R. viridisi	RING-type zinc-finger	6	0.00131406
R. viridisi	Receptor family ligand binding region	6	0.00131406
R. viridisi	PCI domain	6	0.00131406
R. viridisi	Pleckstrin homology domain	6	0.00131406
R. viridisi	MULE transposase domain	6	0.00131406
R. viridisi	MCM OB domain	6	0.00131406
R. viridisi	Lipopolysaccharide kinase (Kdo/WaaP) family	6	0.00131406
R. viridisi	HEAT repeat	6	0.00131406
R. viridisi	Galactose oxidase, central domain	6	0.00131406
R. viridisi	Holliday junction DNA helicase RuvB P-loop domain	6	0.00131406
R. viridisi	Ligand-gated ion channel	6	0.00131406
R. viridisi	Glycosyl transferases group@2	6	0.00131406
R. viridisi	Integrase zinc binding domain	6	0.00131406
R. viridisi	DnaJ domain	6	0.00131406
R. viridisi	Elongation factor G C-terminus	6	0.00131406
R. viridisi	Dynein heavy chain, N-terminal region@2	6	0.00131406
R. viridisi	Forkhead domain	6	0.00131406
R. viridisi	ATP P2X receptor	6	0.00131406
R. viridisi	Acetyltransferase (GNAT) family	6	0.00131406
R. viridisi	AT hook motif	6	0.00131406
R. viridisi	Adenylate and Guanylate cyclase catalytic domain	6	0.00131406
R. viridisi	CENP-B N-terminal DNA-binding domain	6	0.00131406
R. viridisi	twin BRCT domain	5	0.00109505
R. viridisi	SPFH domain / Band 7 family	5	0.00109505
R. viridisi	TCP-1/cpn60 chaperonin family	5	0.00109505
R. viridisi	Protein kinase C terminal domain	5	0.00109505
R. viridisi	Putative GTPase activating protein for Arf	5	0.00109505
R. viridisi	Regulator of G protein signaling domain	5	0.00109505
R. viridisi	Phosphatidylinositol 3- and 4-kinase	5	0.00109505
R. viridisi	Phorbol esters/diacylglycerol binding domain (C1 domain)	5	0.00109505
R. viridisi	Mycoplasma protein of unknown function, DUF285	5	0.00109505
R. viridisi	non-SMC mitotic condensation complex subunit@2	5	0.00109505
R. viridisi	HECT-domain (ubiquitin-transferase)	5	0.00109505
R. viridisi	G-protein alpha subunit	5	0.00109505
R. viridisi	Integrase core domain	5	0.00109505
R. viridisi	Kunitz/Bovine pancreatic trypsin inhibitor domain	5	0.00109505
R. viridisi	Laminin EGF domain	5	0.00109505
R. viridisi	MBOAT, membrane-bound O-acyltransferase family	5	0.00109505
R. viridisi	HEAT-like repeat	5	0.00109505
R. viridisi	Core histone H2A/H2B/H3/H4	5	0.00109505
R. viridisi	Ferritin-like domain	5	0.00109505
R. viridisi	ELM2 domain	5	0.00109505
R. viridisi	CUB domain	5	0.00109505
R. viridisi	Dynein light chain type@2	5	0.00109505
R. viridisi	Ets-domain	5	0.00109505
R. viridisi	E1-E2 ATPase	5	0.00109505
R. viridisi	Frizzled/Smoothened family membrane region	5	0.00109505
R. viridisi	Anaphase-promoting complex subunit 4 WD40 domain	5	0.00109505
R. viridisi	alpha/beta hydrolase fold	5	0.00109505
R. viridisi	Cation transport ATPase (P-type)	5	0.00109505
R. viridisi	Collagen triple helix repeat (20 copies)	5	0.00109505
R. viridisi	Bromodomain	5	0.00109505
R. viridisi	Acetyltransferase (GNAT) domain	5	0.00109505
R. viridisi	Actin	5	0.00109505
R. viridisi	ATP-binding dynein motor region	5	0.00109505
R. viridisi	Basic region leucine zipper	5	0.00109505
R. viridisi	BRCA1 C Terminus (BRCT) domain	5	0.00109505
R. viridisi	Bacterial extracellular solute-binding proteins, family 3	5	0.00109505
R. viridisi	Ubiquitin-conjugating enzyme	4	0.00087604
R. viridisi	tRNA synthetase class II core domain (G, H, P, S and T)	4	0.00087604
R. viridisi	Tc5 transposase DNA-binding domain	4	0.00087604
R. viridisi	SPRY domain	4	0.00087604
R. viridisi	T-box	4	0.00087604
R. viridisi	Ubiquitin-2 like Rad60 SUMO-like	4	0.00087604
R. viridisi	Thioredoxin	4	0.00087604
R. viridisi	u-PAR/Ly-6 domain	4	0.00087604
R. viridisi	Tubulin-tyrosine ligase family	4	0.00087604
R. viridisi	Tubulin/FtsZ family, GTPase domain	4	0.00087604
R. viridisi	RNA recognition motif	4	0.00087604
R. viridisi	SEA domain	4	0.00087604
R. viridisi	Pyridine nucleotide-disulphide oxidoreductase	4	0.00087604
R. viridisi	SLOG in TRPM	4	0.00087604
R. viridisi	PHD-zinc-finger like domain	4	0.00087604
R. viridisi	PHD-like zinc-binding domain	4	0.00087604
R. viridisi	Microtubule-binding stalk of dynein motor	4	0.00087604
R. viridisi	PAS domain	4	0.00087604
R. viridisi	Phosphotyrosine interaction domain (PTB/PID)	4	0.00087604
R. viridisi	Papain family cysteine protease	4	0.00087604
R. viridisi	P-loop containing dynein motor region	4	0.00087604
R. viridisi	Leucine Rich repeats (2 copies)	4	0.00087604
R. viridisi	lactate/malate dehydrogenase, alpha/beta C-terminal domain	4	0.00087604
R. viridisi	HEAT repeat associated with sister chromatid cohesion	4	0.00087604
R. viridisi	Insulinase (Peptidase family M16)	4	0.00087604
R. viridisi	Leucine rich repeat C-terminal domain	4	0.00087604
R. viridisi	Histone-like transcription factor (CBF/NF-Y) and archaeal histone	4	0.00087604
R. viridisi	Hsp70 protein	4	0.00087604
R. viridisi	HMG (high mobility group) box	4	0.00087604
R. viridisi	Glutathione S-transferase, C-terminal domain	4	0.00087604
R. viridisi	FYVE zinc finger	4	0.00087604
R. viridisi	HMG-box domain	4	0.00087604
R. viridisi	CRAL/TRIO domain	4	0.00087604
R. viridisi	F-box domain	4	0.00087604
R. viridisi	Elongation factor G, domain IV	4	0.00087604
R. viridisi	Cysteine rich repeat	4	0.00087604
R. viridisi	Dynein heavy chain region D6 P-loop domain	4	0.00087604
R. viridisi	DHHC palmitoyltransferase	4	0.00087604
R. viridisi	Elongation Factor G, domain III	4	0.00087604
R. viridisi	F-box-like	4	0.00087604
R. viridisi	Elongation factor Tu domain 2	4	0.00087604
R. viridisi	Filamin/ABP280 repeat	4	0.00087604
R. viridisi	Formin Homology 2 Domain	4	0.00087604
R. viridisi	FERM N-terminal domain	4	0.00087604
R. viridisi	Biotin-requiring enzyme	4	0.00087604
R. viridisi	7 transmembrane receptor (Secretin family)	4	0.00087604
R. viridisi	Calpain family cysteine protease	4	0.00087604
R. viridisi	Acyltransferase	4	0.00087604
R. viridisi	ATP-grasp domain	4	0.00087604
R. viridisi	Adaptin N terminal region	4	0.00087604
R. viridisi	Calcium-activated chloride channel	4	0.00087604
R. viridisi	Apolipoprotein A1/A4/E domain	4	0.00087604
R. viridisi	Calpain large subunit, domain III	4	0.00087604
R. viridisi	ARID/BRIGHT DNA binding domain	4	0.00087604
R. viridisi	CNH domain	4	0.00087604
R. viridisi	Vps4 C terminal oligomerisation domain	3	0.00065703
R. viridisi	Zn-finger in ubiquitin-hydrolases and other protein	3	0.00065703
R. viridisi	Ubiquitin interaction motif	3	0.00065703
R. viridisi	Troponin	3	0.00065703
R. viridisi	Voltage gated calcium channel IQ domain	3	0.00065703
R. viridisi	Tubulin C-terminal domain	3	0.00065703
R. viridisi	Zinc-binding dehydrogenase	3	0.00065703
R. viridisi	ZU5 domain	3	0.00065703
R. viridisi	ThiF family	3	0.00065703
R. viridisi	TUTase nucleotidyltransferase domain	3	0.00065703
R. viridisi	VHS domain	3	0.00065703
R. viridisi	Tektin family	3	0.00065703
R. viridisi	Voltage-dependent L-type calcium channel, IQ-associated	3	0.00065703
R. viridisi	Type I phosphodiesterase / nucleotide pyrophosphatase	3	0.00065703
R. viridisi	Zinc finger C-x8-C-x5-C-x3-H type (and similar)	3	0.00065703
R. viridisi	Subtilase family	3	0.00065703
R. viridisi	Ubiquitin family	3	0.00065703
R. viridisi	Zn-finger in Ran binding protein and others	3	0.00065703
R. viridisi	ShK domain-like	3	0.00065703
R. viridisi	Prolyl oligopeptidase family	3	0.00065703
R. viridisi	Proteasome subunit	3	0.00065703
R. viridisi	RNA-binding, Nab2-type zinc finger	3	0.00065703
R. viridisi	Sigma-54 interaction domain	3	0.00065703
R. viridisi	Proteasomal ATPase OB C-terminal domain	3	0.00065703
R. viridisi	Secreted protein acidic and rich in cysteine Ca binding region	3	0.00065703
R. viridisi	RUN domain	3	0.00065703
R. viridisi	Proteasome subunit A N-terminal signature	3	0.00065703
R. viridisi	Putative zinc-RING and/or ribbon	3	0.00065703
R. viridisi	Protein phosphatase 2C	3	0.00065703
R. viridisi	SAP domain	3	0.00065703
R. viridisi	RasGEF domain	3	0.00065703
R. viridisi	Rhodanese-like domain	3	0.00065703
R. viridisi	Protein phosphatase@2	3	0.00065703
R. viridisi	Sec7 domain	3	0.00065703
R. viridisi	Signal recognition particle receptor beta subunit	3	0.00065703
R. viridisi	Myotubularin-like phosphatase domain	3	0.00065703
R. viridisi	Peptidase M16 inactive domain	3	0.00065703
R. viridisi	Peptidase family M20/M25/M40	3	0.00065703
R. viridisi	N-terminal EH-domain containing protein	3	0.00065703
R. viridisi	Myosin head (motor domain)	3	0.00065703
R. viridisi	Piwi domain	3	0.00065703
R. viridisi	N-terminal domain of galactosyltransferase	3	0.00065703
R. viridisi	Plasma-membrane choline transporter	3	0.00065703
R. viridisi	Peptidase family M28	3	0.00065703
R. viridisi	Nucleoporin FG repeat region	3	0.00065703
R. viridisi	Metallopeptidase family M24	3	0.00065703
R. viridisi	Organic Anion Transporter Polypeptide (OATP) family	3	0.00065703
R. viridisi	Myosin tail	3	0.00065703
R. viridisi	Midasin AAA lid domain	3	0.00065703
R. viridisi	Metallo-peptidase family M12	3	0.00065703
R. viridisi	MreB/Mbl protein	3	0.00065703
R. viridisi	PAZ domain	3	0.00065703
R. viridisi	Polycystin cation channel	3	0.00065703
R. viridisi	P-loop containing dynein motor region D4	3	0.00065703
R. viridisi	HEAT repeats	3	0.00065703
R. viridisi	Ligated ion channel L-glutamate- and glycine-binding site	3	0.00065703
R. viridisi	Ligand-binding domain of nuclear hormone receptor	3	0.00065703
R. viridisi	Gamma tubulin complex component C-terminal	3	0.00065703
R. viridisi	JNK_SAPK-associated protein-1	3	0.00065703
R. viridisi	MATH domain	3	0.00065703
R. viridisi	GTPase-activator protein for Ras-like GTPase	3	0.00065703
R. viridisi	GDA1/CD39 (nucleoside phosphatase) family	3	0.00065703
R. viridisi	Inhibitor of growth proteins N-terminal histone-binding	3	0.00065703
R. viridisi	Histidine kinase-, DNA gyrase B-, and HSP90-like ATPase	3	0.00065703
R. viridisi	Isocitrate/isopropylmalate dehydrogenase	3	0.00065703
R. viridisi	Helicase associated domain (HA2)	3	0.00065703
R. viridisi	Low-density lipoprotein receptor domain class A	3	0.00065703
R. viridisi	Gelsolin repeat	3	0.00065703
R. viridisi	Hydrolytic ATP binding site of dynein motor region	3	0.00065703
R. viridisi	Histone deacetylase domain	3	0.00065703
R. viridisi	Importin-beta N-terminal domain	3	0.00065703
R. viridisi	La domain	3	0.00065703
R. viridisi	Intermediate filament protein	3	0.00065703
R. viridisi	Hsp20/alpha crystallin family	3	0.00065703
R. viridisi	Core-2/I-Branching enzyme	3	0.00065703
R. viridisi	Endonuclease/Exonuclease/phosphatase family	3	0.00065703
R. viridisi	DB module	3	0.00065703
R. viridisi	Cyclin, N-terminal domain	3	0.00065703
R. viridisi	FAD binding domain	3	0.00065703
R. viridisi	Cyclophilin type peptidyl-prolyl cis-trans isomerase/CLD	3	0.00065703
R. viridisi	D-ala D-ala ligase C-terminus	3	0.00065703
R. viridisi	C-terminus of AA_permease	3	0.00065703
R. viridisi	Cullin family	3	0.00065703
R. viridisi	Dynamin family	3	0.00065703
R. viridisi	Exportin 1-like protein	3	0.00065703
R. viridisi	Dynein heavy chain C-terminal domain	3	0.00065703
R. viridisi	DIL domain	3	0.00065703
R. viridisi	Cytidylyltransferase-like	3	0.00065703
R. viridisi	Cytoskeletal-regulatory complex EF hand	3	0.00065703
R. viridisi	Domain found in Dishevelled, Egl-10, and Pleckstrin (DEP)	3	0.00065703
R. viridisi	Domain of unknown function (DUF5600)	3	0.00065703
R. viridisi	Double-stranded RNA binding motif	3	0.00065703
R. viridisi	bZIP transcription factor	3	0.00065703
R. viridisi	ABC-2 type transporter	3	0.00065703
R. viridisi	Amidohydrolase family	3	0.00065703
R. viridisi	Adaptor complexes medium subunit family	3	0.00065703
R. viridisi	Chromo (CHRromatin Organisation MOdifier) domain	3	0.00065703
R. viridisi	Armadillo/beta-catenin-like repeat	3	0.00065703
R. viridisi	Calcineurin-like phosphoesterase	3	0.00065703
R. viridisi	4Fe-4S binding domain	3	0.00065703
R. viridisi	Anticodon-binding domain of tRNA ligase	3	0.00065703
R. viridisi	Aldehyde dehydrogenase family	3	0.00065703
R. viridisi	Cation transporting ATPase, C-terminus	3	0.00065703
R. viridisi	Bacterial TSP3 repeat	3	0.00065703
R. viridisi	BTB And C-terminal Kelch	3	0.00065703
R. viridisi	Band 3 cytoplasmic domain	3	0.00065703
R. viridisi	C2 domain of PTEN tumour-suppressor protein	3	0.00065703
R. viridisi	B-box zinc finger	3	0.00065703
R. viridisi	Calcium-activated BK potassium channel alpha subunit	3	0.00065703
R. viridisi	Cid1 family poly A polymerase	3	0.00065703
R. viridisi	AMP-binding enzyme	3	0.00065703
R. viridisi	Biotin carboxylase C-terminal domain	3	0.00065703
R. viridisi	Carbamoyl-phosphate synthase L chain, ATP binding domain	3	0.00065703
R. viridisi	Biotin carboxylase, N-terminal domain	3	0.00065703
R. viridisi	Cation efflux family	3	0.00065703
R. viridisi	4Fe-4S dicluster domain	3	0.00065703
R. viridisi	CBF/Mak21 family	3	0.00065703
R. viridisi	BRCT domain, a BRCA1 C-terminus domain	3	0.00065703
R. viridisi	Acylphosphatase	3	0.00065703
R. viridisi	Brix domain	3	0.00065703
R. viridisi	Bestrophin, RFP-TM, chloride channel	3	0.00065703
R. viridisi	BED zinc finger	3	0.00065703
R. viridisi	Translation-initiation factor 2	2	0.00043802
R. viridisi	tRNA synthetases class I (I, L, M and V)	2	0.00043802
R. viridisi	Sulfate permease family	2	0.00043802
R. viridisi	TFIIS helical bundle-like domain	2	0.00043802
R. viridisi	Transketolase, C-terminal domain	2	0.00043802
R. viridisi	TGS domain	2	0.00043802
R. viridisi	Ubiquitin binding region	2	0.00043802
R. viridisi	U-box domain	2	0.00043802
R. viridisi	TIP49 P-loop domain	2	0.00043802
R. viridisi	Ulp1 protease family, C-terminal catalytic domain	2	0.00043802
R. viridisi	Zinc finger, C2HC type	2	0.00043802
R. viridisi	tRNA synthetases class II (D, K and N)	2	0.00043802
R. viridisi	Transketolase, pyrimidine binding domain	2	0.00043802
R. viridisi	UPA domain	2	0.00043802
R. viridisi	Sodium/calcium exchanger protein	2	0.00043802
R. viridisi	ZIP Zinc transporter	2	0.00043802
R. viridisi	VWA N-terminal	2	0.00043802
R. viridisi	Sodium/hydrogen exchanger family	2	0.00043802
R. viridisi	WD40-like Beta Propeller Repeat	2	0.00043802
R. viridisi	Vacuolar sorting protein 9 (VPS9) domain	2	0.00043802
R. viridisi	Zinc carboxypeptidase	2	0.00043802
R. viridisi	Vacuolar-sorting-associated 13 protein C-terminal	2	0.00043802
R. viridisi	TPR repeat	2	0.00043802
R. viridisi	Threonyl and Alanyl tRNA synthetase second additional domain	2	0.00043802
R. viridisi	Transient receptor ion channel II	2	0.00043802
R. viridisi	Vault protein inter-alpha-trypsin domain	2	0.00043802
R. viridisi	Zinc finger, ZZ type	2	0.00043802
R. viridisi	SprT-like family	2	0.00043802
R. viridisi	Spondin_N	2	0.00043802
R. viridisi	Ssl1-like	2	0.00043802
R. viridisi	Transmembrane amino acid transporter protein	2	0.00043802
R. viridisi	Type of WD40 repeat	2	0.00043802
R. viridisi	Thrombospondin type 3 repeat	2	0.00043802
R. viridisi	Sperm-tail PG-rich repeat	2	0.00043802
R. viridisi	Suppressor of forked protein (Suf)	2	0.00043802
R. viridisi	THO complex subunit 2 N-terminus	2	0.00043802
R. viridisi	tRNA synthetases class I (M)	2	0.00043802
R. viridisi	Prenyltransferase and squalene oxidase repeat	2	0.00043802
R. viridisi	Sema domain	2	0.00043802
R. viridisi	Protein of unknown function (DUF1601)	2	0.00043802
R. viridisi	Pyruvate kinase, barrel domain	2	0.00043802
R. viridisi	Reprolysin (M12B) family zinc metalloprotease	2	0.00043802
R. viridisi	SMC proteins Flexible Hinge Domain	2	0.00043802
R. viridisi	Snf7	2	0.00043802
R. viridisi	PP-loop family	2	0.00043802
R. viridisi	Protein of unknown function (DUF1668)	2	0.00043802
R. viridisi	Ribosomal protein S8e	2	0.00043802
R. viridisi	Serine aminopeptidase, S33	2	0.00043802
R. viridisi	RIH domain	2	0.00043802
R. viridisi	SERRATE/Ars2, N-terminal domain	2	0.00043802
R. viridisi	RimK-like ATP-grasp domain	2	0.00043802
R. viridisi	SNARE domain	2	0.00043802
R. viridisi	Protein of unknown function (DUF3627)	2	0.00043802
R. viridisi	PurA ssDNA and RNA-binding protein	2	0.00043802
R. viridisi	RING-variant domain	2	0.00043802
R. viridisi	Sec1 family	2	0.00043802
R. viridisi	RIO1 family	2	0.00043802
R. viridisi	PWI domain	2	0.00043802
R. viridisi	Rad4 beta-hairpin domain@2	2	0.00043802
R. viridisi	Seminal vesicle protein repeat	2	0.00043802
R. viridisi	Proprotein convertase P-domain	2	0.00043802
R. viridisi	Regulator of G-protein signalling DHEX domain	2	0.00043802
R. viridisi	Radial spokehead-like protein	2	0.00043802
R. viridisi	Programmed cell death protein 2, C-terminal putative domain	2	0.00043802
R. viridisi	Radical SAM superfamily	2	0.00043802
R. viridisi	PX domain	2	0.00043802
R. viridisi	RNB domain	2	0.00043802
R. viridisi	Pyruvate kinase, alpha/beta domain	2	0.00043802
R. viridisi	Rtf2 RING-finger	2	0.00043802
R. viridisi	short chain dehydrogenase	2	0.00043802
R. viridisi	Rap/ran-GAP	2	0.00043802
R. viridisi	Signal peptidase, peptidase S26	2	0.00043802
R. viridisi	PTB domain (IRS-1 type)	2	0.00043802
R. viridisi	Sodium:dicarboxylate symporter family	2	0.00043802
R. viridisi	SLOG in TRPM, prokaryote	2	0.00043802
R. viridisi	Ribosomal L28e protein family	2	0.00043802
R. viridisi	Smg8_Smg9	2	0.00043802
R. viridisi	Ribosomal protein L10	2	0.00043802
R. viridisi	Ribosomal protein S18	2	0.00043802
R. viridisi	Rhomboid family	2	0.00043802
R. viridisi	Ribonuclease III domain	2	0.00043802
R. viridisi	Pou domain - N-terminal to homeobox domain	2	0.00043802
R. viridisi	PAS fold	2	0.00043802
R. viridisi	Phospholipase A2	2	0.00043802
R. viridisi	Phage tail fibre repeat	2	0.00043802
R. viridisi	MIZ/SP-RING zinc finger	2	0.00043802
R. viridisi	Oligonucleotide/oligosaccharide-binding (OB)-fold	2	0.00043802
R. viridisi	Mono-functional DNA-alkylating methyl methanesulfonate N-term	2	0.00043802
R. viridisi	Peptidase family M1 domain	2	0.00043802
R. viridisi	MORN repeat	2	0.00043802
R. viridisi	Phosducin	2	0.00043802
R. viridisi	MTA R1 domain	2	0.00043802
R. viridisi	PIH1 CS-like domain	2	0.00043802
R. viridisi	Munc13 (mammalian uncoordinated) homology domain	2	0.00043802
R. viridisi	Oxysterol-binding protein	2	0.00043802
R. viridisi	Myelin proteolipid protein (PLP or lipophilin)	2	0.00043802
R. viridisi	Peptidase dimerisation domain	2	0.00043802
R. viridisi	MYND finger	2	0.00043802
R. viridisi	Peptidase M60, enhancin and enhancin-like	2	0.00043802
R. viridisi	MyTH4 domain	2	0.00043802
R. viridisi	MIF4G domain	2	0.00043802
R. viridisi	N-acetylglucosaminyltransferase II (MGAT2)	2	0.00043802
R. viridisi	Phosphatidylserine decarboxylase	2	0.00043802
R. viridisi	NAD dependent epimerase/dehydratase family	2	0.00043802
R. viridisi	Phosphotyrosine-binding domain	2	0.00043802
R. viridisi	NF-X1 type zinc finger	2	0.00043802
R. viridisi	Misato Segment II tubulin-like domain	2	0.00043802
R. viridisi	NHL repeat	2	0.00043802
R. viridisi	Otopetrin	2	0.00043802
R. viridisi	Nicastrin	2	0.00043802
R. viridisi	PA domain	2	0.00043802
R. viridisi	NLI interacting factor-like phosphatase	2	0.00043802
R. viridisi	PB1 domain	2	0.00043802
R. viridisi	MFS_1 like family	2	0.00043802
R. viridisi	Peptidase family C1 propeptide	2	0.00043802
R. viridisi	N-terminal domain of M60-like peptidases	2	0.00043802
R. viridisi	Peptidase family M3	2	0.00043802
R. viridisi	N-terminal or F0 domain of Talin-head FERM	2	0.00043802
R. viridisi	Peptidase S24-like	2	0.00043802
R. viridisi	N-terminal region of glycosyl transferase group 7	2	0.00043802
R. viridisi	Middle or third domain of peptidase_M16	2	0.00043802
R. viridisi	MH2 domain	2	0.00043802
R. viridisi	MIF4G like	2	0.00043802
R. viridisi	PLD-like domain	2	0.00043802
R. viridisi	Phosphatidylinositol-4-phosphate 5-Kinase	2	0.00043802
R. viridisi	Nucleotidyltransferase	2	0.00043802
R. viridisi	Phosphoinositide 3-kinase family, accessory domain (PIK domain)	2	0.00043802
R. viridisi	Nucleotidyltransferase domain	2	0.00043802
R. viridisi	Phospholipase D Active site motif	2	0.00043802
R. viridisi	NUDIX domain	2	0.00043802
R. viridisi	PIF1-like helicase	2	0.00043802
R. viridisi	Nup93/Nic96	2	0.00043802
R. viridisi	PKD domain	2	0.00043802
R. viridisi	OB-fold nucleic acid binding domain	2	0.00043802
R. viridisi	OCRE domain	2	0.00043802
R. viridisi	Nucleoside diphosphate kinase	2	0.00043802
R. viridisi	gag-polyprotein putative aspartyl protease	2	0.00043802
R. viridisi	Golgin subfamily A member 5	2	0.00043802
R. viridisi	LicD family	2	0.00043802
R. viridisi	GRIP domain	2	0.00043802
R. viridisi	Glycosyl hydrolases family 31	2	0.00043802
R. viridisi	Growth-Arrest-Specific Protein 2 Domain	2	0.00043802
R. viridisi	Glycosyltransferase family 10 (fucosyltransferase) C-term	2	0.00043802
R. viridisi	Guanylate kinase	2	0.00043802
R. viridisi	LysM domain	2	0.00043802
R. viridisi	Guanylate-binding protein, N-terminal domain	2	0.00043802
R. viridisi	Ion transport protein N-terminal	2	0.00043802
R. viridisi	Haem-NO-binding	2	0.00043802
R. viridisi	JmjC domain, hydroxylase	2	0.00043802
R. viridisi	HCO3- transporter family	2	0.00043802
R. viridisi	GATA zinc finger	2	0.00043802
R. viridisi	HD domain	2	0.00043802
R. viridisi	Galactose mutarotase-like	2	0.00043802
R. viridisi	Globin	2	0.00043802
R. viridisi	Lipoma HMGIC fusion partner-like protein	2	0.00043802
R. viridisi	Helix-hairpin-helix motif	2	0.00043802
R. viridisi	MalT-like TPR region	2	0.00043802
R. viridisi	Glucosidase II beta subunit-like protein	2	0.00043802
R. viridisi	MCM N-terminal domain	2	0.00043802
R. viridisi	Heme NO binding associated	2	0.00043802
R. viridisi	IPT/TIG domain	2	0.00043802
R. viridisi	HHH domain	2	0.00043802
R. viridisi	JAB1/Mov34/MPN/PAD-1 ubiquitin protease	2	0.00043802
R. viridisi	Histidine phosphatase superfamily (branch 2)	2	0.00043802
R. viridisi	JNK-interacting protein leucine zipper II	2	0.00043802
R. viridisi	Glutamine synthetase, catalytic domain	2	0.00043802
R. viridisi	KR domain	2	0.00043802
R. viridisi	Glycerophosphoryl diester phosphodiesterase family	2	0.00043802
R. viridisi	lactate/malate dehydrogenase, NAD binding domain	2	0.00043802
R. viridisi	Immunoglobulin V-set domain	2	0.00043802
R. viridisi	Lecithin:cholesterol acyltransferase	2	0.00043802
R. viridisi	Importin beta binding domain	2	0.00043802
R. viridisi	Glycosyltransferase Family 4	2	0.00043802
R. viridisi	Importin repeat	2	0.00043802
R. viridisi	Glycosyltransferase like family 2	2	0.00043802
R. viridisi	G8 domain	2	0.00043802
R. viridisi	LLGL2	2	0.00043802
R. viridisi	Inositol phosphatase	2	0.00043802
R. viridisi	Major intrinsic protein	2	0.00043802
R. viridisi	Insect antifreeze protein repeat	2	0.00043802
R. viridisi	MatE	2	0.00043802
R. viridisi	GON domain	2	0.00043802
R. viridisi	mbt repeat	2	0.00043802
R. viridisi	Glycosyl hydrolases family 15	2	0.00043802
R. viridisi	Integrin alpha	2	0.00043802
R. viridisi	Insertion domain in 60S ribosomal protein L10P	2	0.00043802
R. viridisi	F/Y rich C-terminus	2	0.00043802
R. viridisi	Cullin protein neddylation domain	2	0.00043802
R. viridisi	DNA polymerase phi	2	0.00043802
R. viridisi	Dock homology region 2	2	0.00043802
R. viridisi	ERAP1-like C-terminal domain	2	0.00043802
R. viridisi	Cytochrome b5-like Heme/Steroid binding domain	2	0.00043802
R. viridisi	FAT domain	2	0.00043802
R. viridisi	Domain of unknown function (DUF1899)	2	0.00043802
R. viridisi	Flavin containing amine oxidoreductase	2	0.00043802
R. viridisi	Domain of unknown function (DUF3504)	2	0.00043802
R. viridisi	ENTH domain	2	0.00043802
R. viridisi	Fringe-like	2	0.00043802
R. viridisi	Exocyst complex component Sec5	2	0.00043802
R. viridisi	Fructose-bisphosphate aldolase class-I	2	0.00043802
R. viridisi	Disintegrin	2	0.00043802
R. viridisi	DDHD domain	2	0.00043802
R. viridisi	Divergent CRAL/TRIO domain	2	0.00043802
R. viridisi	DDT domain	2	0.00043802
R. viridisi	Fibrillar collagen C-terminal domain	2	0.00043802
R. viridisi	Dppa2/4 conserved region in higher vertebrates	2	0.00043802
R. viridisi	Flotillin	2	0.00043802
R. viridisi	Dual specificity phosphatase, catalytic domain	2	0.00043802
R. viridisi	Enoyl-(Acyl carrier protein) reductase	2	0.00043802
R. viridisi	Delta serrate ligand	2	0.00043802
R. viridisi	Ephrin receptor ligand binding domain	2	0.00043802
R. viridisi	DENN (AEX-3) domain	2	0.00043802
R. viridisi	Eukaryotic translation initiation factor eIF2A	2	0.00043802
R. viridisi	Cytoplasmic polyadenylation element-binding protein ZZ domain	2	0.00043802
R. viridisi	Dipeptidyl peptidase IV (DPP IV) N-terminal region	2	0.00043802
R. viridisi	Dynein heavy chain, N-terminal region 2	2	0.00043802
R. viridisi	F/Y-rich N-terminus	2	0.00043802
R. viridisi	CPSF A subunit region	2	0.00043802
R. viridisi	Fasciclin domain	2	0.00043802
R. viridisi	Diacylglycerol kinase catalytic domain	2	0.00043802
R. viridisi	FATC domain	2	0.00043802
R. viridisi	E2F/DP family winged-helix DNA-binding domain	2	0.00043802
R. viridisi	DIX domain	2	0.00043802
R. viridisi	EF-hand	2	0.00043802
R. viridisi	FG-GAP repeat	2	0.00043802
R. viridisi	eIF4-gamma/eIF5/eIF2-epsilon	2	0.00043802
R. viridisi	DnaJ C terminal domain	2	0.00043802
R. viridisi	Dicer dimerisation domain	2	0.00043802
R. viridisi	Flavivirus envelope glycoprotein M	2	0.00043802
R. viridisi	Dihydrouridine synthase (Dus)	2	0.00043802
R. viridisi	C-terminal tandem repeated domain in type 4 procollagen	2	0.00043802
R. viridisi	CTLH/CRA C-terminal to LisH motif domain	2	0.00043802
R. viridisi	Dimerisation domain of Ca+-activated chloride-channel, anoctamin	2	0.00043802
R. viridisi	C-terminal, D2-small domain, of ClpB protein	2	0.00043802
R. viridisi	Acetyl-CoA hydrolase/transferase C-terminal domain	2	0.00043802
R. viridisi	Cation transporter/ATPase, N-terminus	2	0.00043802
R. viridisi	Beta-lactamase superfamily domain	2	0.00043802
R. viridisi	Anaphase-promoting complex, cyclosome, subunit 3	2	0.00043802
R. viridisi	CCR4-NOT transcription complex subunit@2	2	0.00043802
R. viridisi	Anion-transporting ATPase	2	0.00043802
R. viridisi	Clathrin adaptor complex small chain	2	0.00043802
R. viridisi	ANTH domain	2	0.00043802
R. viridisi	Cathepsin propeptide inhibitor domain (I29)	2	0.00043802
R. viridisi	Anticodon binding domain	2	0.00043802
R. viridisi	Ammonium Transporter Family	2	0.00043802
R. viridisi	40S ribosome biogenesis protein Tsr1 and BMS1 C-terminal	2	0.00043802
R. viridisi	Cep120 protein	2	0.00043802
R. viridisi	Alg9-like mannosyltransferase family	2	0.00043802
R. viridisi	Class II Aldolase and Adducin N-terminal domain	2	0.00043802
R. viridisi	Arginase family	2	0.00043802
R. viridisi	Amylo-alpha-1,6-glucosidase	2	0.00043802
R. viridisi	2Fe-2S iron-sulfur cluster binding domain	2	0.00043802
R. viridisi	Autophagy-related protein C terminal domain	2	0.00043802
R. viridisi	Alpha amylase, catalytic domain	2	0.00043802
R. viridisi	Aminotransferase class I and II	2	0.00043802
R. viridisi	2OG-Fe(II) oxygenase superfamily	2	0.00043802
R. viridisi	BAH domain	2	0.00043802
R. viridisi	Adenylate kinase	2	0.00043802
R. viridisi	CBS domain	2	0.00043802
R. viridisi	Arsenite-resistance protein 2	2	0.00043802
R. viridisi	CD80-like C2-set immunoglobulin domain	2	0.00043802
R. viridisi	Aspartyl protease	2	0.00043802
R. viridisi	Alcohol dehydrogenase GroES-like domain	2	0.00043802
R. viridisi	Amidase	2	0.00043802
R. viridisi	CLASP N terminal	2	0.00043802
R. viridisi	Adaptin C-terminal domain	2	0.00043802
R. viridisi	Class II histone deacetylase complex subunits 2 and 3	2	0.00043802
R. viridisi	Calx-beta domain	2	0.00043802
R. viridisi	Clp amino terminal domain, pathogenicity island component	2	0.00043802
R. viridisi	CAMSAP CH domain	2	0.00043802
R. viridisi	CobQ/CobB/MinD/ParA nucleotide binding domain	2	0.00043802
R. viridisi	Atypical Arm repeat	2	0.00043802
R. viridisi	Carbon-nitrogen hydrolase	2	0.00043802
R. viridisi	Acetyl-CoA hydrolase/transferase N-terminal domain	2	0.00043802
R. viridisi	Testicular haploid expressed repeat	1	0.00021901
R. viridisi	Starch/carbohydrate-binding module (family 53)	1	0.00021901
R. viridisi	Wnt-binding factor required for Wnt secretion	1	0.00021901
R. viridisi	Thymidylate synthase	1	0.00021901
R. viridisi	T-complex protein 10 C-terminus	1	0.00021901
R. viridisi	Tim10/DDP family zinc finger	1	0.00021901
R. viridisi	Vps5 C terminal like	1	0.00021901
R. viridisi	Tim17/Tim22/Tim23/Pmp24 family	1	0.00021901
R. viridisi	Thiamin pyrophosphokinase, catalytic domain	1	0.00021901
R. viridisi	TIM21	1	0.00021901
R. viridisi	Uncharacterised protein family (UPF0193)	1	0.00021901
R. viridisi	TIP49 AAA-lid domain	1	0.00021901
R. viridisi	UvrD/REP helicase N-terminal domain	1	0.00021901
R. viridisi	START domain	1	0.00021901
R. viridisi	Voltage gated chloride channel	1	0.00021901
R. viridisi	Tissue inhibitor of metalloproteinase	1	0.00021901
R. viridisi	WD40 associated region in TFIID subunit, NTD2 domain	1	0.00021901
R. viridisi	TLC domain	1	0.00021901
R. viridisi	Xrn1 helical domain	1	0.00021901
R. viridisi	TLD	1	0.00021901
R. viridisi	Spa2 homology domain (SHD) of GIT	1	0.00021901
R. viridisi	Topoisomerase DNA binding C4 zinc finger	1	0.00021901
R. viridisi	Soluble NSF attachment protein, SNAP	1	0.00021901
R. viridisi	STAS domain	1	0.00021901
R. viridisi	Uncharacterized conserved protein CG6151-P	1	0.00021901
R. viridisi	TPR/MLP1/MLP2-like protein	1	0.00021901
R. viridisi	Urocanase C-terminal domain	1	0.00021901
R. viridisi	TRAM domain	1	0.00021901
R. viridisi	Vacuolar-sorting protein 54, of GARP complex	1	0.00021901
R. viridisi	TRAM1-like protein	1	0.00021901
R. viridisi	Viral (Superfamily 1) RNA helicase	1	0.00021901
R. viridisi	Transcription- and export-related complex subunit	1	0.00021901
R. viridisi	Vps16, C-terminal region	1	0.00021901
R. viridisi	Transcription factor COE1 DNA-binding domain	1	0.00021901
R. viridisi	V-type ATPase 116kDa subunit family	1	0.00021901
R. viridisi	Transcription factor DP	1	0.00021901
R. viridisi	WHEP-TRS domain	1	0.00021901
R. viridisi	Transcription factor TFIID (or TATA-binding protein, TBP)	1	0.00021901
R. viridisi	XPG domain containing	1	0.00021901
R. viridisi	Transcription factor/nuclear export subunit protein 2	1	0.00021901
R. viridisi	Zic proteins zinc finger domain	1	0.00021901
R. viridisi	Transcriptional regulator, SIX1, N-terminal SD domain	1	0.00021901
R. viridisi	Thioredoxin-like	1	0.00021901
R. viridisi	Transducer of regulated CREB activity, N terminus	1	0.00021901
R. viridisi	Zn-dependent metallo-hydrolase RNA specificity domain	1	0.00021901
R. viridisi	Transferrin	1	0.00021901
R. viridisi	TB domain	1	0.00021901
R. viridisi	Transforming growth factor beta like domain	1	0.00021901
R. viridisi	UNC-50 family	1	0.00021901
R. viridisi	Transforming growth factor beta type I GS-motif	1	0.00021901
R. viridisi	Uncharacterized conserved protein (DUF2045)	1	0.00021901
R. viridisi	Transglutaminase-like superfamily	1	0.00021901
R. viridisi	Uncharacterized protein family UPF0004	1	0.00021901
R. viridisi	Sterile alpha motif (SAM)/Pointed domain	1	0.00021901
R. viridisi	SPOC domain	1	0.00021901
R. viridisi	Sterol-sensing domain of SREBP cleavage-activation	1	0.00021901
R. viridisi	Urocanase Rossmann-like domain	1	0.00021901
R. viridisi	STOP protein	1	0.00021901
R. viridisi	Vacuolar membrane-associated protein Iml1	1	0.00021901
R. viridisi	Transketolase, thiamine diphosphate binding domain	1	0.00021901
R. viridisi	VAD1 Analog of StAR-related lipid transfer domain	1	0.00021901
R. viridisi	Translation initiation factor 1A / IF-1	1	0.00021901
R. viridisi	Vinculin Binding Site	1	0.00021901
R. viridisi	Strabismus protein	1	0.00021901
R. viridisi	Vms1-associating treble clef domain	1	0.00021901
R. viridisi	Translocation protein Sec62	1	0.00021901
R. viridisi	Tex protein YqgF-like domain	1	0.00021901
R. viridisi	Transmembrane adaptor Erv26	1	0.00021901
R. viridisi	Vps23 core domain	1	0.00021901
R. viridisi	Striatin family	1	0.00021901
R. viridisi	Vps53-like, N-terminal	1	0.00021901
R. viridisi	Transmembrane protein 188	1	0.00021901
R. viridisi	WAP-type (Whey Acidic Protein) 'four-disulfide core'	1	0.00021901
R. viridisi	Transmembrane protein 26	1	0.00021901
R. viridisi	WD40 repeated domain	1	0.00021901
R. viridisi	Transport protein Avl9	1	0.00021901
R. viridisi	Wings apart-like protein regulation of heterochromatin	1	0.00021901
R. viridisi	Transposase	1	0.00021901
R. viridisi	XAP5, circadian clock regulator	1	0.00021901
R. viridisi	Spb1 C-terminal domain	1	0.00021901
R. viridisi	XRCC1 N terminal domain	1	0.00021901
R. viridisi	Trefoil (P-type) domain	1	0.00021901
R. viridisi	Zc3h12a-like Ribonuclease NYN domain	1	0.00021901
R. viridisi	Trichohyalin-plectin-homology domain	1	0.00021901
R. viridisi	SPT2 chromatin protein	1	0.00021901
R. viridisi	Triosephosphate isomerase	1	0.00021901
R. viridisi	Spt5 transcription elongation factor, acidic N-terminal	1	0.00021901
R. viridisi	tRNA (Uracil-5-)-methyltransferase	1	0.00021901
R. viridisi	Zinc-binding domain	1	0.00021901
R. viridisi	tRNA intron endonuclease, catalytic C-terminal domain	1	0.00021901
R. viridisi	Zinc-ribbon like family	1	0.00021901
R. viridisi	tRNA N6-adenosine threonylcarbamoyltransferase	1	0.00021901
R. viridisi	Staphylococcal nuclease homologue	1	0.00021901
R. viridisi	tRNA pseudouridine synthase	1	0.00021901
R. viridisi	Ubiquitin-specific protease C-terminal	1	0.00021901
R. viridisi	Sodium:solute symporter family	1	0.00021901
R. viridisi	UBX domain	1	0.00021901
R. viridisi	tRNA synthetases class I (E and Q), catalytic domain	1	0.00021901
R. viridisi	UME (NUC010) domain	1	0.00021901
R. viridisi	Sperm tail	1	0.00021901
R. viridisi	UNC-6/NTR/C345C module	1	0.00021901
R. viridisi	Sulfotransferase domain	1	0.00021901
R. viridisi	Uncharacterised protein family UPF0565	1	0.00021901
R. viridisi	tRNA synthetases class I (R)	1	0.00021901
R. viridisi	Uncharacterized conserved protein (DUF2152)	1	0.00021901
R. viridisi	tRNA synthetases class II (A)	1	0.00021901
R. viridisi	Uncharacterized conserved protein H4 (DUF2046)	1	0.00021901
R. viridisi	Sperm tail C-terminal domain	1	0.00021901
R. viridisi	Spin-doc zinc-finger	1	0.00021901
R. viridisi	tRNAHis guanylyltransferase	1	0.00021901
R. viridisi	T-complex protein 11	1	0.00021901
R. viridisi	Tropomyosin	1	0.00021901
R. viridisi	Uracil DNA glycosylase superfamily	1	0.00021901
R. viridisi	Tropomyosin like	1	0.00021901
R. viridisi	Urocanase N-terminal domain	1	0.00021901
R. viridisi	Suppressor of Fused Gli/Ci N terminal binding domain	1	0.00021901
R. viridisi	Utp13 specific WD40 associated domain	1	0.00021901
R. viridisi	Suppressor of fused protein (SUFU)	1	0.00021901
R. viridisi	Vacuolar 14 Fab1-binding region	1	0.00021901
R. viridisi	Trypsin Inhibitor like cysteine rich domain	1	0.00021901
R. viridisi	Solute carrier family 12	1	0.00021901
R. viridisi	Trypsin-like peptidase domain	1	0.00021901
R. viridisi	Telomere length regulation protein	1	0.00021901
R. viridisi	Tubulin binding cofactor A	1	0.00021901
R. viridisi	Telomere stability C-terminal	1	0.00021901
R. viridisi	Tubulin binding cofactor C	1	0.00021901
R. viridisi	Spondin-like TSP1 domain	1	0.00021901
R. viridisi	SURF1 family	1	0.00021901
R. viridisi	Vinculin family	1	0.00021901
R. viridisi	Tubulin domain	1	0.00021901
R. viridisi	Vitamin B6 photo-protection and homoeostasis	1	0.00021901
R. viridisi	Tubulin folding cofactor D C terminal	1	0.00021901
R. viridisi	Tetratrico peptide repeat	1	0.00021901
R. viridisi	Surp module	1	0.00021901
R. viridisi	Solute carrier family 3 member 2 N-terminus	1	0.00021901
R. viridisi	Sushi repeat (SCR repeat)	1	0.00021901
R. viridisi	von Willebrand factor type D domain	1	0.00021901
R. viridisi	Tudor domain	1	0.00021901
R. viridisi	Vps16, N-terminal region	1	0.00021901
R. viridisi	TUG ubiquitin-like domain	1	0.00021901
R. viridisi	Tex-like protein N-terminal domain	1	0.00021901
R. viridisi	Tumour protein D52 family	1	0.00021901
R. viridisi	Vps52 / Sac2 family	1	0.00021901
R. viridisi	TUP1-like enhancer of split	1	0.00021901
R. viridisi	Vps54-like protein	1	0.00021901
R. viridisi	SOH1	1	0.00021901
R. viridisi	TFA2 Winged helix domain 2	1	0.00021901
R. viridisi	Sybindin-like family	1	0.00021901
R. viridisi	TFIIE alpha subunit	1	0.00021901
R. viridisi	Symplekin tight junction protein C terminal	1	0.00021901
R. viridisi	WD40 region of Ge1, enhancer of mRNA-decapping protein	1	0.00021901
R. viridisi	Synaphin protein	1	0.00021901
R. viridisi	TFIIE beta subunit core domain	1	0.00021901
R. viridisi	Synaptobrevin	1	0.00021901
R. viridisi	WhiA LAGLIDADG-like domain	1	0.00021901
R. viridisi	U1 zinc finger	1	0.00021901
R. viridisi	wnt family	1	0.00021901
R. viridisi	U3 small nucleolar RNA-associated protein 6	1	0.00021901
R. viridisi	TFIIH C1-like domain	1	0.00021901
R. viridisi	UAA transporter family	1	0.00021901
R. viridisi	XK-related protein	1	0.00021901
R. viridisi	UBA/TS-N domain	1	0.00021901
R. viridisi	X-Pro dipeptidyl-peptidase (S15 family)	1	0.00021901
R. viridisi	UBA-like domain	1	0.00021901
R. viridisi	XRN 5'-3' exonuclease N-terminus	1	0.00021901
R. viridisi	UbiA prenyltransferase family	1	0.00021901
R. viridisi	Yippee zinc-binding/DNA-binding /Mis18, centromere assembly	1	0.00021901
R. viridisi	ubiE/COQ5 methyltransferase family	1	0.00021901
R. viridisi	zf-MYND-like zinc finger, mRNA-binding	1	0.00021901
R. viridisi	Syntaxin 6, N-terminal	1	0.00021901
R. viridisi	SOUL heme-binding protein	1	0.00021901
R. viridisi	TAFII55 protein conserved region	1	0.00021901
R. viridisi	Thg1 C terminal domain	1	0.00021901
R. viridisi	Ubiquitin carboxyl-terminal hydrolase, family@2	1	0.00021901
R. viridisi	Thiamin pyrophosphokinase, vitamin B1 binding domain	1	0.00021901
R. viridisi	Ubiquitin carboxyl-terminal hydrolases	1	0.00021901
R. viridisi	Srg family chemoreceptor	1	0.00021901
R. viridisi	Ubiquitin elongating factor core	1	0.00021901
R. viridisi	Thioredoxin-like domain	1	0.00021901
R. viridisi	Talin, middle domain	1	0.00021901
R. viridisi	Third Longin domain of FUZ, MON1 and HPS1	1	0.00021901
R. viridisi	Targeting protein for Xklp2 (TPX2) domain	1	0.00021901
R. viridisi	Zinc-ribbon	1	0.00021901
R. viridisi	TATA-binding protein interacting (TIP20)	1	0.00021901
R. viridisi	Tho1/MOS11 C-terminal domain	1	0.00021901
R. viridisi	Ubiquitin-binding domain	1	0.00021901
R. viridisi	Stage II sporulation protein E (SpoIIE)	1	0.00021901
R. viridisi	TAZ zinc finger	1	0.00021901
R. viridisi	Zona pellucida-like domain	1	0.00021901
R. viridisi	Ubiquitin-like domain	1	0.00021901
R. viridisi	Thymidylate kinase	1	0.00021901
R. viridisi	Ubiquitin-like modifier-activating enzyme ATG7 N-terminus	1	0.00021901
R. viridisi	Sds3-like	1	0.00021901
R. viridisi	Sodium / potassium ATPase beta chain	1	0.00021901
R. viridisi	Prolyl oligopeptidase, N-terminal beta-propeller domain	1	0.00021901
R. viridisi	Proteasome non-ATPase 26S subunit	1	0.00021901
R. viridisi	RyR and IP3R Homology associated	1	0.00021901
R. viridisi	Rad17 P-loop domain	1	0.00021901
R. viridisi	Septin	1	0.00021901
R. viridisi	Proteasome stabiliser	1	0.00021901
R. viridisi	Sleepless protein	1	0.00021901
R. viridisi	Rad51	1	0.00021901
R. viridisi	Probable N6-adenine methyltransferase	1	0.00021901
R. viridisi	PRELI-like family	1	0.00021901
R. viridisi	PRP8 domain IV core	1	0.00021901
R. viridisi	pre-mRNA processing factor 3 (PRP3)	1	0.00021901
R. viridisi	Sec63 Brl domain	1	0.00021901
R. viridisi	Radical_SAM C-terminal domain	1	0.00021901
R. viridisi	Putative tRNA binding domain	1	0.00021901
R. viridisi	RanBP1 domain	1	0.00021901
R. viridisi	Silencing defective 2 N-terminal ubiquitin domain	1	0.00021901
R. viridisi	Proteasome/cyclosome repeat	1	0.00021901
R. viridisi	Snake toxin and toxin-like protein	1	0.00021901
R. viridisi	Ras association (RalGDS/AF-6) domain	1	0.00021901
R. viridisi	Primase zinc finger	1	0.00021901
R. viridisi	Protein Family FAM60A	1	0.00021901
R. viridisi	rRNA-processing arch domain	1	0.00021901
R. viridisi	pre-mRNA processing factor 4 (PRP4) like	1	0.00021901
R. viridisi	S4 domain	1	0.00021901
R. viridisi	Pre-mRNA splicing factor PRP21 like protein	1	0.00021901
R. viridisi	SCA7, zinc-binding domain	1	0.00021901
R. viridisi	RasGEF N-terminal motif	1	0.00021901
R. viridisi	Sec23/Sec24 helical domain	1	0.00021901
R. viridisi	recA bacterial DNA recombination protein	1	0.00021901
R. viridisi	Sedlin, N-terminal conserved region	1	0.00021901
R. viridisi	Protein of unknown function	1	0.00021901
R. viridisi	Serine incorporator (Serinc)	1	0.00021901
R. viridisi	Receptor L domain	1	0.00021901
R. viridisi	Seven in absentia protein family	1	0.00021901
R. viridisi	RecF/RecN/SMC N terminal domain	1	0.00021901
R. viridisi	SHS2 domain found in N terminus of Rpb7p/Rpc25p/MJ0397	1	0.00021901
R. viridisi	RecQ zinc-binding	1	0.00021901
R. viridisi	Sister chromatid cohesion C-terminus	1	0.00021901
R. viridisi	Redoxin	1	0.00021901
R. viridisi	Small nuclear RNA activating complex (SNAPc), subunit SNAP43	1	0.00021901
R. viridisi	Regulator of chromosome condensation (RCC1) repeat	1	0.00021901
R. viridisi	SNF5 / SMARCB1 / INI1	1	0.00021901
R. viridisi	Protein of unknown function (DUF1011)	1	0.00021901
R. viridisi	RNA polymerase Rpb2, domain 6	1	0.00021901
R. viridisi	Regulator of G protein signalling-like domain	1	0.00021901
R. viridisi	Protein similar to CwfJ C-terminus@2	1	0.00021901
R. viridisi	Protein of unknown function (DUF1115)	1	0.00021901
R. viridisi	Roquin II domain	1	0.00021901
R. viridisi	Repeat of unknown function (DUF5650)	1	0.00021901
R. viridisi	Prp18 domain	1	0.00021901
R. viridisi	Repeating coiled region of VPS13	1	0.00021901
R. viridisi	S1 RNA binding domain	1	0.00021901
R. viridisi	Replication factor-A C terminal domain	1	0.00021901
R. viridisi	Prp19/Pso4-like	1	0.00021901
R. viridisi	Replication factor-A protein 1, N-terminal domain	1	0.00021901
R. viridisi	Sas10 C-terminal domain	1	0.00021901
R. viridisi	Replication protein A OB domain	1	0.00021901
R. viridisi	Scavenger receptor cysteine-rich domain	1	0.00021901
R. viridisi	Protein of unknown function (DUF1241)	1	0.00021901
R. viridisi	PROCT (NUC072) domain	1	0.00021901
R. viridisi	Required for nuclear transport of RNA pol II C-terminus@2	1	0.00021901
R. viridisi	Sec23/Sec24 zinc finger	1	0.00021901
R. viridisi	Retinitis pigmentosa G-protein regulator interacting C-terminal	1	0.00021901
R. viridisi	Second Longin domain of FUZ, MON1 and HPS1	1	0.00021901
R. viridisi	Retroviral aspartyl protease	1	0.00021901
R. viridisi	Pumilio-family RNA binding repeat	1	0.00021901
R. viridisi	Protein of unknown function (DUF1363)	1	0.00021901
R. viridisi	Serine carboxypeptidase S28	1	0.00021901
R. viridisi	Reverse transcriptase-like	1	0.00021901
R. viridisi	Serpentine type 7TM GPCR chemoreceptor Srv	1	0.00021901
R. viridisi	RF-1 domain	1	0.00021901
R. viridisi	Seryl-tRNA synthetase N-terminal domain	1	0.00021901
R. viridisi	Rft protein	1	0.00021901
R. viridisi	PWWP domain	1	0.00021901
R. viridisi	RFX DNA-binding domain	1	0.00021901
R. viridisi	Propionyl-coenzyme A carboxylase BT domain	1	0.00021901
R. viridisi	Rgp1	1	0.00021901
R. viridisi	Pyridoxal-dependent decarboxylase conserved domain	1	0.00021901
R. viridisi	Rh5 coiled-coil domain	1	0.00021901
R. viridisi	single CXXC unit	1	0.00021901
R. viridisi	Pre-mRNA-splicing factor of RES complex	1	0.00021901
R. viridisi	SKI/SNO/DAC family	1	0.00021901
R. viridisi	Protein of unknown function (DUF1604)	1	0.00021901
R. viridisi	Pyrimidine nucleoside phosphorylase C-terminal domain	1	0.00021901
R. viridisi	Protein of unknown function (DUF1619)	1	0.00021901
R. viridisi	Smg-4/UPF3 family	1	0.00021901
R. viridisi	PPR repeat	1	0.00021901
R. viridisi	Rab binding domain	1	0.00021901
R. viridisi	Ribonuclease HII	1	0.00021901
R. viridisi	snoRNA binding domain, fibrillarin	1	0.00021901
R. viridisi	Protein of unknown function (DUF1681)	1	0.00021901
R. viridisi	Rabenosyn Rab binding domain	1	0.00021901
R. viridisi	Ribonuclease-III-like	1	0.00021901
R. viridisi	RNA polymerase Rpb2, domain 7	1	0.00021901
R. viridisi	Ribonucleotide reductase, all-alpha domain	1	0.00021901
R. viridisi	Protein similar to CwfJ C-terminus 2	1	0.00021901
R. viridisi	Ribonucleotide reductase, barrel domain	1	0.00021901
R. viridisi	Probable molybdopterin binding domain	1	0.00021901
R. viridisi	Ribosomal L15	1	0.00021901
R. viridisi	RNSP1-SAP18 binding (RSB) motif	1	0.00021901
R. viridisi	Protein of unknown function (DUF1682)	1	0.00021901
R. viridisi	RPN1/RPN2 N-terminal domain	1	0.00021901
R. viridisi	Protein of unknown function (DUF1725)	1	0.00021901
R. viridisi	Proteolysis_6 C-terminal	1	0.00021901
R. viridisi	Ribosomal large subunit proteins 60S L5, and 50S L18	1	0.00021901
R. viridisi	Ryanodine Receptor TM 4-6	1	0.00021901
R. viridisi	Protein of unknown function (DUF3591)	1	0.00021901
R. viridisi	RyR domain	1	0.00021901
R. viridisi	Ribosomal protein L19	1	0.00021901
R. viridisi	S25 ribosomal protein	1	0.00021901
R. viridisi	Ribosomal protein L1p/L10e family	1	0.00021901
R. viridisi	SAC3/GANP family	1	0.00021901
R. viridisi	Ribosomal protein L24e	1	0.00021901
R. viridisi	SAM like domain present in kinase suppressor RAS@2	1	0.00021901
R. viridisi	Ribosomal protein L4/L1 family	1	0.00021901
R. viridisi	SAP domain-containing new25	1	0.00021901
R. viridisi	Ribosomal protein L44	1	0.00021901
R. viridisi	SBF-like CPA transporter family (DUF4137)	1	0.00021901
R. viridisi	Ribosomal protein L6e	1	0.00021901
R. viridisi	SCAMP family	1	0.00021901
R. viridisi	Ribosomal protein L7Ae/L30e/S12e/Gadd45 family	1	0.00021901
R. viridisi	Scd6-like Sm domain	1	0.00021901
R. viridisi	Ribosomal protein S10p/S20e	1	0.00021901
R. viridisi	PSP	1	0.00021901
R. viridisi	Ribosomal protein S12/S23	1	0.00021901
R. viridisi	Sec23/Sec24 beta-sandwich domain	1	0.00021901
R. viridisi	Ribosomal protein S15	1	0.00021901
R. viridisi	Sec23/Sec24 trunk domain	1	0.00021901
R. viridisi	Presenilin	1	0.00021901
R. viridisi	Sec23-binding domain of Sec16	1	0.00021901
R. viridisi	Ribosomal protein S3, C-terminal domain	1	0.00021901
R. viridisi	PTHB1 C-terminus	1	0.00021901
R. viridisi	Ribosomal protein S4/S9 N-terminal domain	1	0.00021901
R. viridisi	PTHB1 N-terminus	1	0.00021901
R. viridisi	Ribosomal protein S6	1	0.00021901
R. viridisi	Sel1 repeat	1	0.00021901
R. viridisi	Protein of unknown function (DUF3719)	1	0.00021901
R. viridisi	PQQ-like domain	1	0.00021901
R. viridisi	Ribosomal S13/S15 N-terminal domain	1	0.00021901
R. viridisi	Putative ephrin-receptor like	1	0.00021901
R. viridisi	Ribosome 60S biogenesis N-terminal	1	0.00021901
R. viridisi	Serine hydroxymethyltransferase	1	0.00021901
R. viridisi	Ribosome biogenesis protein Nop16	1	0.00021901
R. viridisi	Proline dehydrogenase	1	0.00021901
R. viridisi	Right handed beta helix region	1	0.00021901
R. viridisi	Putative methyltransferase	1	0.00021901
R. viridisi	Protein of unknown function (DUF3808)	1	0.00021901
R. viridisi	Putative zinc finger in N-recognin (UBR box)	1	0.00021901
R. viridisi	RIM-binding protein of the cytomatrix active zone	1	0.00021901
R. viridisi	Prolyl 4-Hydroxylase alpha-subunit, N-terminal region	1	0.00021901
R. viridisi	Protein of unknown function (DUF725)	1	0.00021901
R. viridisi	PRA1 family protein	1	0.00021901
R. viridisi	Ring finger domain	1	0.00021901
R. viridisi	Shal-type voltage-gated potassium channels, N-terminal	1	0.00021901
R. viridisi	RING/Ubox like zinc-binding domain	1	0.00021901
R. viridisi	SHNi-TPR	1	0.00021901
R. viridisi	Protein of unknown function C-terminus (DUF2451)	1	0.00021901
R. viridisi	SHR-binding domain of vacuolar-sorting associated protein 13	1	0.00021901
R. viridisi	Pre-SET motif	1	0.00021901
R. viridisi	Pyridine nucleotide-disulphide oxidoreductase, dimerisation domain	1	0.00021901
R. viridisi	RINT-1 / TIP-1 family	1	0.00021901
R. viridisi	Pyridoxal-phosphate dependent enzyme	1	0.00021901
R. viridisi	Protein phosphatase inhibitor 2 (IPP-2)	1	0.00021901
R. viridisi	Sin3 associated polypeptide p18 (SAP18)	1	0.00021901
R. viridisi	Rio2, N-terminal	1	0.00021901
R. viridisi	Sir2 family	1	0.00021901
R. viridisi	RNA pol II promoter Fmp27 protein domain	1	0.00021901
R. viridisi	Sister chromatid cohesion protein Dcc1	1	0.00021901
R. viridisi	RNA polymerase beta subunit	1	0.00021901
R. viridisi	Skp1 family, tetramerisation domain	1	0.00021901
R. viridisi	RNA polymerase I, Rpa2 specific domain	1	0.00021901
R. viridisi	SLIDE	1	0.00021901
R. viridisi	RNA polymerase II elongation factor ELL	1	0.00021901
R. viridisi	Predicted membrane protein	1	0.00021901
R. viridisi	RNA polymerase Rpb1, domain 2	1	0.00021901
R. viridisi	Predicted transmembrane protein 161AB	1	0.00021901
R. viridisi	RNA polymerase Rpb1, domain 3	1	0.00021901
R. viridisi	QLQ	1	0.00021901
R. viridisi	RNA polymerase Rpb1, domain 4	1	0.00021901
R. viridisi	Queuine tRNA-ribosyltransferase	1	0.00021901
R. viridisi	RNA polymerase Rpb1, domain 5	1	0.00021901
R. viridisi	Snf2-ATP coupling, chromatin remodelling complex	1	0.00021901
R. viridisi	RNA polymerase Rpb1, domain 6	1	0.00021901
R. viridisi	Rab interacting lysosomal protein	1	0.00021901
R. viridisi	RNA polymerase Rpb1, domain 7	1	0.00021901
R. viridisi	SOCS box	1	0.00021901
R. viridisi	RNA polymerase Rpb1, domain@2	1	0.00021901
R. viridisi	Sodium Bile acid symporter family	1	0.00021901
R. viridisi	RNA polymerase Rpb2, domain 2	1	0.00021901
R. viridisi	RNA polymerase Rpb2, domain 3	1	0.00021901
R. viridisi	Ribosomal L18 C-terminal region	1	0.00021901
R. viridisi	Phosphatidate cytidylyltransferase, mitochondrial	1	0.00021901
R. viridisi	Pecanex protein (C-terminus)	1	0.00021901
R. viridisi	Neural proliferation differentiation control-1 protein (NPDC1)	1	0.00021901
R. viridisi	Neuronal voltage-dependent calcium channel alpha 2acd	1	0.00021901
R. viridisi	Peptidyl-tRNA hydrolase PTH2	1	0.00021901
R. viridisi	Mediator complex subunit 13 C-terminal domain	1	0.00021901
R. viridisi	Phosphoinositide-specific phospholipase C, efhand-like	1	0.00021901
R. viridisi	Mediator complex subunit 23	1	0.00021901
R. viridisi	Patched family	1	0.00021901
R. viridisi	Neutral/alkaline non-lysosomal ceramidase, C-terminal	1	0.00021901
R. viridisi	MID domain of medPIWI	1	0.00021901
R. viridisi	Neutral/alkaline non-lysosomal ceramidase, N-terminal	1	0.00021901
R. viridisi	PH domain associated with Beige/BEACH	1	0.00021901
R. viridisi	NFACT protein RNA binding domain	1	0.00021901
R. viridisi	Phosphoenolpyruvate carboxykinase C-terminal P-loop domain	1	0.00021901
R. viridisi	NFRKB Winged Helix-like	1	0.00021901
R. viridisi	Minichromosome loss protein, Mcl1, middle region	1	0.00021901
R. viridisi	MoeA N-terminal region (domain I and II)	1	0.00021901
R. viridisi	PAP2 superfamily	1	0.00021901
R. viridisi	Molybdopterin oxidoreductase	1	0.00021901
R. viridisi	PCAF (P300/CBP-associated factor) N-terminal domain	1	0.00021901
R. viridisi	Med18 protein	1	0.00021901
R. viridisi	MCM6 C-terminal winged-helix domain	1	0.00021901
R. viridisi	Nicastrin small lobe	1	0.00021901
R. viridisi	Peptidase M1 N-terminal domain	1	0.00021901
R. viridisi	Nine Cysteines Domain of family 3 GPCR	1	0.00021901
R. viridisi	Pescadillo N-terminus	1	0.00021901
R. viridisi	NIPSNAP	1	0.00021901
R. viridisi	N2227-like protein	1	0.00021901
R. viridisi	NLE (NUC135) domain	1	0.00021901
R. viridisi	Phosphatidylinositol-glycan biosynthesis class S protein	1	0.00021901
R. viridisi	Mononegavirales RNA dependent RNA polymerase	1	0.00021901
R. viridisi	Phosphoglucomutase/phosphomannomutase, alpha/beta/alpha domain III	1	0.00021901
R. viridisi	NMD3 family	1	0.00021901
R. viridisi	Phospholipid-translocating ATPase N-terminal	1	0.00021901
R. viridisi	NMDA receptor-regulated protein@2	1	0.00021901
R. viridisi	PIGA (GPI anchor biosynthesis)	1	0.00021901
R. viridisi	Noggin	1	0.00021901
R. viridisi	Neuralized	1	0.00021901
R. viridisi	Methyltransferase TRM13	1	0.00021901
R. viridisi	Microtubule-binding calmodulin-regulated spectrin-associated	1	0.00021901
R. viridisi	Nop14-like family	1	0.00021901
R. viridisi	Mitochondrial ribosomal subunit	1	0.00021901
R. viridisi	NOP5NT (NUC127) domain	1	0.00021901
R. viridisi	PD-(D/E)XK nuclease superfamily	1	0.00021901
R. viridisi	NOT2 / NOT3 / NOT5 family	1	0.00021901
R. viridisi	Peptidase C13 family	1	0.00021901
R. viridisi	Nrap protein domain 3	1	0.00021901
R. viridisi	Myosin-binding striated muscle assembly central	1	0.00021901
R. viridisi	Nrap protein nucleotidyltransferase domain 4	1	0.00021901
R. viridisi	Peptidase family M48	1	0.00021901
R. viridisi	Nrap protein PAP/OAS1-like domain 5	1	0.00021901
R. viridisi	MYST family zinc finger domain	1	0.00021901
R. viridisi	NSD Cys-His rich domain	1	0.00021901
R. viridisi	Pericentriolar material@2	1	0.00021901
R. viridisi	Nsp1-like C-terminal region	1	0.00021901
R. viridisi	PGAP1-like protein	1	0.00021901
R. viridisi	N-terminal barrel of NtMGAM and CtMGAM, maltase-glucoamylase	1	0.00021901
R. viridisi	Phage tail repeat like	1	0.00021901
R. viridisi	N-terminal C2 in EEIG1 and EHBP1 proteins	1	0.00021901
R. viridisi	Mitochondrial and peroxisomal fission factor Mff	1	0.00021901
R. viridisi	N-terminal conserved domain of Nudc.	1	0.00021901
R. viridisi	Phosphatidylinositol transfer protein	1	0.00021901
R. viridisi	N-terminal domain of argonaute	1	0.00021901
R. viridisi	Phosphatidylinositol-specific phospholipase C, X domain	1	0.00021901
R. viridisi	Morc6 ribosomal protein S5 domain 2-like	1	0.00021901
R. viridisi	Phosphoglucomutase/phosphomannomutase, alpha/beta/alpha domain I	1	0.00021901
R. viridisi	Mitochondrial pyruvate carriers	1	0.00021901
R. viridisi	Phosphoglycerate kinase	1	0.00021901
R. viridisi	N-terminal domain of unknown function (DUF4140)	1	0.00021901
R. viridisi	Phospholipase B	1	0.00021901
R. viridisi	MG2 domain	1	0.00021901
R. viridisi	Phosphorylase superfamily	1	0.00021901
R. viridisi	N-terminal helicase PWI domain	1	0.00021901
R. viridisi	Piezo non-specific cation channel, R-Ras-binding domain	1	0.00021901
R. viridisi	N-terminal of Par3 and HAL proteins	1	0.00021901
R. viridisi	PIH1 N-terminal domain	1	0.00021901
R. viridisi	MORN repeat variant	1	0.00021901
R. viridisi	Plants and Prokaryotes Conserved (PCC) domain	1	0.00021901
R. viridisi	N-terminal region of Chorein or VPS13	1	0.00021901
R. viridisi	PAN-like domain	1	0.00021901
R. viridisi	MOZ/SAS family	1	0.00021901
R. viridisi	Microtubule-associated protein Bicaudal-D	1	0.00021901
R. viridisi	NUBPL iron-transfer P-loop NTPase	1	0.00021901
R. viridisi	Mitochondrial ribosomal protein L51 / S25 / CI-B8 domain	1	0.00021901
R. viridisi	Potential Monad-binding region of RPAP3	1	0.00021901
R. viridisi	Menin	1	0.00021901
R. viridisi	MH1 domain	1	0.00021901
R. viridisi	PBC domain	1	0.00021901
R. viridisi	P-loop containing NTP hydrolase pore-1	1	0.00021901
R. viridisi	Mediator complex subunit 27	1	0.00021901
R. viridisi	PNMA	1	0.00021901
R. viridisi	Mediator of CRAC channel activity	1	0.00021901
R. viridisi	Polo-like Kinase 4 Polo Box 2	1	0.00021901
R. viridisi	Pentatricopeptide repeat domain	1	0.00021901
R. viridisi	Metallo-beta-lactamase superfamily domain	1	0.00021901
R. viridisi	Methylmalonyl-CoA mutase	1	0.00021901
R. viridisi	Porphobilinogen deaminase, dipyromethane cofactor binding domain	1	0.00021901
R. viridisi	Peptidase family C54	1	0.00021901
R. viridisi	POT family	1	0.00021901
R. viridisi	Mid domain of argonaute	1	0.00021901
R. viridisi	Nucleoporin autopeptidase	1	0.00021901
R. viridisi	Methyltransferase small domain	1	0.00021901
R. viridisi	Microtubule associated protein (MAP65/ASE1 family)	1	0.00021901
R. viridisi	Peptidase family M50	1	0.00021901
R. viridisi	Nucleoporin Nup120/160	1	0.00021901
R. viridisi	Mcm10 replication factor	1	0.00021901
R. viridisi	Nucleoporin protein Ndc1-Nup	1	0.00021901
R. viridisi	Mitochondrial small ribosomal subunit Rsm22	1	0.00021901
R. viridisi	Plasmodium host cell traversal SPECT1	1	0.00021901
R. viridisi	Pericentrin-AKAP-450 domain of centrosomal targeting protein	1	0.00021901
R. viridisi	mRNA cleavage and polyadenylation factor CLP1 P-loop	1	0.00021901
R. viridisi	Pertussis toxin S5 subunit	1	0.00021901
R. viridisi	Plectin repeat	1	0.00021901
R. viridisi	pfkB family carbohydrate kinase	1	0.00021901
R. viridisi	Plexin cytoplasmic RasGAP domain	1	0.00021901
R. viridisi	Mediator of RNA pol II transcription subunit 19	1	0.00021901
R. viridisi	Mitochondrial 28S ribosomal protein S30 (PDCD9)	1	0.00021901
R. viridisi	N1221-like protein	1	0.00021901
R. viridisi	MSP (Major sperm protein) domain	1	0.00021901
R. viridisi	Mediator of RNA polymerase II transcription subunit@2	1	0.00021901
R. viridisi	Mitochondrial ribosomal death-associated protein 3	1	0.00021901
R. viridisi	NAB conserved region 2 (NCD2)	1	0.00021901
R. viridisi	MT-A70	1	0.00021901
R. viridisi	NACHT domain	1	0.00021901
R. viridisi	Nup133 N terminal like	1	0.00021901
R. viridisi	MINDY deubiquitinase	1	0.00021901
R. viridisi	Mucin-like	1	0.00021901
R. viridisi	NAD binding domain of 6-phosphogluconate dehydrogenase	1	0.00021901
R. viridisi	MED7 protein	1	0.00021901
R. viridisi	Phosphatidylinositolglycan class N (PIG-N)	1	0.00021901
R. viridisi	Multivesicular body subunit 12	1	0.00021901
R. viridisi	Mob1/phocein family	1	0.00021901
R. viridisi	Odorant response abnormal 4-like	1	0.00021901
R. viridisi	Phosphoenolpyruvate carboxykinase N-terminal domain	1	0.00021901
R. viridisi	Mitochondrial ribosomal protein L27	1	0.00021901
R. viridisi	Phosphoglucomutase/phosphomannomutase, alpha/beta/alpha domain II	1	0.00021901
R. viridisi	Oligosaccharyltransferase 48 kDa subunit beta	1	0.00021901
R. viridisi	Phosphoglucose isomerase	1	0.00021901
R. viridisi	Opioid growth factor receptor (OGFr) conserved region	1	0.00021901
R. viridisi	NAD(P)-binding Rossmann-like domain	1	0.00021901
R. viridisi	Meckelin (Transmembrane protein 67)	1	0.00021901
R. viridisi	NADH-ubiquinone oxidoreductase ASHI subunit (CI-ASHI or NDUFB8)	1	0.00021901
R. viridisi	Organic solute transporter Ostalpha	1	0.00021901
R. viridisi	NADH-ubiquinone oxidoreductase subunit G, C-terminal	1	0.00021901
R. viridisi	Osteopetrosis-associated transmembrane protein@2	1	0.00021901
R. viridisi	Phospholipid-translocating P-type ATPase C-terminal	1	0.00021901
R. viridisi	Myb DNA-binding like	1	0.00021901
R. viridisi	Phosphotransferase enzyme family	1	0.00021901
R. viridisi	Oxidative-stress-responsive kinase@2	1	0.00021901
R. viridisi	NADH-ubiquinone oxidoreductase-G iron-sulfur binding region	1	0.00021901
R. viridisi	Oxidoreductase NAD-binding domain	1	0.00021901
R. viridisi	Ndr family	1	0.00021901
R. viridisi	Myb-like DNA-binding domain	1	0.00021901
R. viridisi	Neogenin C-terminus	1	0.00021901
R. viridisi	Methyl-CpG binding domain	1	0.00021901
R. viridisi	Mini-chromosome maintenance protein 2	1	0.00021901
R. viridisi	PA26 p53-induced protein (sestrin)	1	0.00021901
R. viridisi	PLAC8 family	1	0.00021901
R. viridisi	PACS-1 cytosolic sorting protein	1	0.00021901
R. viridisi	Plasma membrane calcium transporter ATPase C terminal	1	0.00021901
R. viridisi	'Paired box' domain	1	0.00021901
R. viridisi	Neuroendocrine protein 7B2 precursor (Secretogranin V)	1	0.00021901
R. viridisi	Mediator complex subunit 25 von Willebrand factor type A	1	0.00021901
R. viridisi	Membrane-associating domain	1	0.00021901
R. viridisi	Nucleoside H+ symporter	1	0.00021901
R. viridisi	Plectin/S10 domain	1	0.00021901
R. viridisi	Nucleosome assembly protein (NAP)	1	0.00021901
R. viridisi	Plexin repeat	1	0.00021901
R. viridisi	Nucleotide-sugar transporter	1	0.00021901
R. viridisi	Nucleotidyl transferase	1	0.00021901
R. viridisi	Nuclear pore complex scaffold, nucleoporins 186/192/205	1	0.00021901
R. viridisi	P-loop containing region of AAA domain	1	0.00021901
R. viridisi	Nuclear pore component	1	0.00021901
R. viridisi	POLO box duplicated region	1	0.00021901
R. viridisi	Nuclear pore protein 84 / 107	1	0.00021901
R. viridisi	Polo-like Kinase 4 Polo Box@2	1	0.00021901
R. viridisi	Nuclear protein 96	1	0.00021901
R. viridisi	Porphobilinogen deaminase, C-terminal domain	1	0.00021901
R. viridisi	Nuclear transport factor 2 (NTF2) domain	1	0.00021901
R. viridisi	Possible tRNA binding domain	1	0.00021901
R. viridisi	Nucleolar complex-associated protein	1	0.00021901
R. viridisi	Memo-like protein	1	0.00021901
R. viridisi	Nucleolar pre-ribosomal-associated protein@2	1	0.00021901
R. viridisi	Nuclear condensing complex subunits, C-term domain	1	0.00021901
R. viridisi	LIM-domain binding protein	1	0.00021901
R. viridisi	Gamma tubulin complex component N-terminal	1	0.00021901
R. viridisi	Gtr1/RagA G protein conserved region	1	0.00021901
R. viridisi	Glutamate-cysteine ligase	1	0.00021901
R. viridisi	Helicase	1	0.00021901
R. viridisi	Histidine phosphatase superfamily (branch 1)	1	0.00021901
R. viridisi	Mab-21 protein	1	0.00021901
R. viridisi	Guanine nucleotide exchange factor in Golgi transport N-terminal	1	0.00021901
R. viridisi	Kazal-type serine protease inhibitor domain	1	0.00021901
R. viridisi	Histone acetyltransferases subunit 3	1	0.00021901
R. viridisi	Glycosyl transferase family, helical bundle domain	1	0.00021901
R. viridisi	Histone chaperone Rttp106-like	1	0.00021901
R. viridisi	Leucine-rich repeat	1	0.00021901
R. viridisi	Glutamine amidotransferase class-I	1	0.00021901
R. viridisi	Golgi complex component 7 (COG7)	1	0.00021901
R. viridisi	Histone methyltransferase Tudor domain	1	0.00021901
R. viridisi	Malic enzyme, N-terminal domain	1	0.00021901
R. viridisi	Histone methyltransferase Tudor domain@2	1	0.00021901
R. viridisi	GRIM-19 protein	1	0.00021901
R. viridisi	Histone RNA hairpin-binding protein RNA-binding domain	1	0.00021901
R. viridisi	Glycosyl transferase family 21	1	0.00021901
R. viridisi	Histone-binding protein RBBP4 or subunit C of CAF1 complex	1	0.00021901
R. viridisi	Kinesin-associated protein (KAP)	1	0.00021901
R. viridisi	Glutamine synthetase, beta-Grasp domain	1	0.00021901
R. viridisi	Helical and beta-bridge domain	1	0.00021901
R. viridisi	HIT domain	1	0.00021901
R. viridisi	Fucosyltransferase, N-terminal	1	0.00021901
R. viridisi	HIT zinc finger	1	0.00021901
R. viridisi	Helix-hairpin-helix domain	1	0.00021901
R. viridisi	Guanine nucleotide exchange factor synembryn	1	0.00021901
R. viridisi	GNAT acetyltransferase 2	1	0.00021901
R. viridisi	Glutaredoxin	1	0.00021901
R. viridisi	Lyase	1	0.00021901
R. viridisi	HMGL-like	1	0.00021901
R. viridisi	Golgi phosphoprotein 3 (GPP34)	1	0.00021901
R. viridisi	Gamma-glutamyltranspeptidase	1	0.00021901
R. viridisi	Hepatocyte growth factor-regulated tyrosine kinase substrate	1	0.00021901
R. viridisi	Holliday-junction resolvase-like of SPT6	1	0.00021901
R. viridisi	GRAM domain	1	0.00021901
R. viridisi	FtsJ-like methyltransferase	1	0.00021901
R. viridisi	Glycosyl transferase family 2	1	0.00021901
R. viridisi	Furin-like cysteine rich region	1	0.00021901
R. viridisi	gag gene protein p17 (matrix protein)	1	0.00021901
R. viridisi	Homeodomain-like domain	1	0.00021901
R. viridisi	Kinase associated domain@2	1	0.00021901
R. viridisi	Homeo-prospero domain	1	0.00021901
R. viridisi	Glycosyl transferase family 8	1	0.00021901
R. viridisi	homogentisate 1,2-dioxygenase	1	0.00021901
R. viridisi	GGA N-GAT domain	1	0.00021901
R. viridisi	Hormone-sensitive lipase (HSL) N-terminus	1	0.00021901
R. viridisi	GHMP kinases N terminal domain	1	0.00021901
R. viridisi	HSA	1	0.00021901
R. viridisi	Lariat debranching enzyme, C-terminal domain	1	0.00021901
R. viridisi	HSF-type DNA-binding	1	0.00021901
R. viridisi	Leishmanolysin	1	0.00021901
R. viridisi	Glutathione S-transferase, N-terminal domain	1	0.00021901
R. viridisi	Fumarate reductase flavoprotein C-term	1	0.00021901
R. viridisi	HSP20-like domain found in ArsA	1	0.00021901
R. viridisi	Helicase C-terminal domain	1	0.00021901
R. viridisi	GPCR-chaperone	1	0.00021901
R. viridisi	GMC oxidoreductase	1	0.00021901
R. viridisi	Hsp90 protein	1	0.00021901
R. viridisi	linker histone H1 and H5 family	1	0.00021901
R. viridisi	hTAFII28-like protein conserved region	1	0.00021901
R. viridisi	GPCR proteolysis site, GPS, motif	1	0.00021901
R. viridisi	Glycogen synthase	1	0.00021901
R. viridisi	LsmAD domain	1	0.00021901
R. viridisi	Hus1-like protein	1	0.00021901
R. viridisi	Lysyl oxidase	1	0.00021901
R. viridisi	Hyaluronan / mRNA binding family	1	0.00021901
R. viridisi	Mad3/BUB1 homology region@2	1	0.00021901
R. viridisi	Glycoside hydrolase family 5 C-terminal domain	1	0.00021901
R. viridisi	Mak16 protein C-terminal region	1	0.00021901
R. viridisi	Hydroxymethylglutaryl-coenzyme A synthase N terminal	1	0.00021901
R. viridisi	MAPEG family	1	0.00021901
R. viridisi	IBR domain, a half RING-finger domain	1	0.00021901
R. viridisi	Mature oligodendrocyte transmembrane protein, TMEM132D, C-term	1	0.00021901
R. viridisi	ICP0-binding domain of Ubiquitin-specific protease 7	1	0.00021901
R. viridisi	High-temperature-induced dauer-formation protein	1	0.00021901
R. viridisi	Ig-fold domain	1	0.00021901
R. viridisi	Jagunal, ER re-organisation during oogenesis	1	0.00021901
R. viridisi	Iguana/Dzip1-like DAZ-interacting protein N-terminal	1	0.00021901
R. viridisi	jmjN domain	1	0.00021901
R. viridisi	Glycosyl hydrolase family 20, catalytic domain	1	0.00021901
R. viridisi	GA-like domain	1	0.00021901
R. viridisi	Glycosyl hydrolase family 20, domain 2	1	0.00021901
R. viridisi	KCNQ voltage-gated potassium channel	1	0.00021901
R. viridisi	Gpi16 subunit, GPI transamidase component	1	0.00021901
R. viridisi	Keratin, high sulfur B2 protein	1	0.00021901
R. viridisi	IMP dehydrogenase / GMP reductase domain	1	0.00021901
R. viridisi	KIF-1 binding protein C terminal	1	0.00021901
R. viridisi	Guanylate-kinase-associated protein (GKAP) protein	1	0.00021901
R. viridisi	Kinase binding protein CGI-121	1	0.00021901
R. viridisi	GUCT (NUC152) domain	1	0.00021901
R. viridisi	Kindlin-2 N-terminal domain	1	0.00021901
R. viridisi	Importin repeat 6	1	0.00021901
R. viridisi	Kinesin protein 1B	1	0.00021901
R. viridisi	Glycosyl hydrolase family 47	1	0.00021901
R. viridisi	KOW motif	1	0.00021901
R. viridisi	Glycosyl hydrolase family 63 C-terminal domain	1	0.00021901
R. viridisi	Glycosyl transferase family, a/b domain	1	0.00021901
R. viridisi	Initiation factor 2 subunit family	1	0.00021901
R. viridisi	GHMP kinases C terminal	1	0.00021901
R. viridisi	GYF domain	1	0.00021901
R. viridisi	Glycosyl-hydrolase family 116, catalytic region	1	0.00021901
R. viridisi	Inositol monophosphatase family	1	0.00021901
R. viridisi	Laminin N-terminal (Domain VI)	1	0.00021901
R. viridisi	Gcd10p family	1	0.00021901
R. viridisi	Las1-like	1	0.00021901
R. viridisi	Hairy Orange	1	0.00021901
R. viridisi	Galactokinase galactose-binding signature	1	0.00021901
R. viridisi	GC-rich sequence DNA-binding factor-like protein	1	0.00021901
R. viridisi	LETM1-like protein	1	0.00021901
R. viridisi	Glycosyl hydrolase family 63 N-terminal domain	1	0.00021901
R. viridisi	Glycosyltransferase family 25 (LPS biosynthesis protein)	1	0.00021901
R. viridisi	Glycosyl hydrolase family 65 central catalytic domain	1	0.00021901
R. viridisi	Leucine zipper	1	0.00021901
R. viridisi	Ham1 family	1	0.00021901
R. viridisi	Leucyl-tRNA synthetase, Domain 2	1	0.00021901
R. viridisi	Integrator complex subunit 2	1	0.00021901
R. viridisi	Glycosyltransferase family 92	1	0.00021901
R. viridisi	Integrator complex subunit 3	1	0.00021901
R. viridisi	Glypican	1	0.00021901
R. viridisi	HAND	1	0.00021901
R. viridisi	LIM interaction domain (LID)	1	0.00021901
R. viridisi	Integrin beta chain VWA domain	1	0.00021901
R. viridisi	linker between RRM2 and RRM3 domains in RBM39 protein	1	0.00021901
R. viridisi	Integrin beta cytoplasmic domain	1	0.00021901
R. viridisi	Growth factor receptor domain IV	1	0.00021901
R. viridisi	Integrin plexin domain	1	0.00021901
R. viridisi	Lipoxygenase	1	0.00021901
R. viridisi	Integrin-alpha FG-GAP repeat-containing protein 2	1	0.00021901
R. viridisi	Low temperature viability protein	1	0.00021901
R. viridisi	Interferon regulatory factor 2-binding protein zinc finger	1	0.00021901
R. viridisi	LRRFIP family	1	0.00021901
R. viridisi	Interferon regulatory factor transcription factor	1	0.00021901
R. viridisi	LUC7 N_terminus	1	0.00021901
R. viridisi	Interferon-regulatory factor 3	1	0.00021901
R. viridisi	Helix-turn-helix DNA-binding domain of SPT6	1	0.00021901
R. viridisi	Glycosyl hydrolases family 2	1	0.00021901
R. viridisi	MA3 domain	1	0.00021901
R. viridisi	Intraflagellar transport 81 calponin homology domain	1	0.00021901
R. viridisi	MAC/Perforin domain	1	0.00021901
R. viridisi	Intraflagellar transport complex B protein 46 C terminal	1	0.00021901
R. viridisi	Golgi CORVET complex core vacuolar protein 8	1	0.00021901
R. viridisi	Intron-binding protein aquarius N-terminus	1	0.00021901
R. viridisi	helix-turn-helix, Psq domain	1	0.00021901
R. viridisi	GA-binding protein alpha chain	1	0.00021901
R. viridisi	Malic enzyme, NAD binding domain	1	0.00021901
R. viridisi	GAF domain	1	0.00021901
R. viridisi	GCM motif protein	1	0.00021901
R. viridisi	HAP1 N-terminal conserved region	1	0.00021901
R. viridisi	MAS20 protein import receptor	1	0.00021901
R. viridisi	HAT (Half-A-TPR) repeat	1	0.00021901
R. viridisi	Golgi-body localisation protein domain	1	0.00021901
R. viridisi	hAT family C-terminal dimerisation region	1	0.00021901
R. viridisi	Herpesvirus VP23 like capsid protein	1	0.00021901
R. viridisi	Iron only hydrogenase large subunit, C-terminal domain	1	0.00021901
R. viridisi	Golgin subfamily A member 7/ERF4 family	1	0.00021901
R. viridisi	Islet cell autoantigen ICA69, C-terminal domain	1	0.00021901
R. viridisi	Hint module	1	0.00021901
R. viridisi	Glycosyl transferase 4-like domain	1	0.00021901
R. viridisi	Dimerisation and cyclophilin-binding domain of Mon2	1	0.00021901
R. viridisi	Dephospho-CoA kinase	1	0.00021901
R. viridisi	FHA domain	1	0.00021901
R. viridisi	DNA polymerase delta subunit OB-fold domain	1	0.00021901
R. viridisi	ERCC3/RAD25/XPB C-terminal helicase	1	0.00021901
R. viridisi	DNA polymerase family B	1	0.00021901
R. viridisi	Dis3-like cold-shock domain 2 (CSD2)	1	0.00021901
R. viridisi	DNA polymerase family B, exonuclease domain	1	0.00021901
R. viridisi	DNA ligase N terminus	1	0.00021901
R. viridisi	DNA polymerase III, delta subunit	1	0.00021901
R. viridisi	Enolase, C-terminal TIM barrel domain	1	0.00021901
R. viridisi	Cytoplasmic Fragile-X interacting family	1	0.00021901
R. viridisi	Eukaryotic translation initiation factor 3 subunit 8 N-terminus	1	0.00021901
R. viridisi	DNA polymerase subunit Cdc27	1	0.00021901
R. viridisi	Family of unknown function (DUF5725)	1	0.00021901
R. viridisi	DNA-dependent RNA polymerase	1	0.00021901
R. viridisi	Ferrochelatase	1	0.00021901
R. viridisi	DNA-directed RNA polymerase N-terminal	1	0.00021901
R. viridisi	FKBP12-rapamycin binding domain	1	0.00021901
R. viridisi	Cupin-like domain	1	0.00021901
R. viridisi	c-SKI Smad4 binding domain	1	0.00021901
R. viridisi	DnaJ central domain	1	0.00021901
R. viridisi	Der1-like family	1	0.00021901
R. viridisi	CUT domain	1	0.00021901
R. viridisi	Ephrin	1	0.00021901
R. viridisi	Cytosolic carboxypeptidase N-terminal domain	1	0.00021901
R. viridisi	Eukaryotic cytochrome b561	1	0.00021901
R. viridisi	D domain of beta-TrCP	1	0.00021901
R. viridisi	Exonuclease	1	0.00021901
R. viridisi	Domain found in IF2B/IF5	1	0.00021901
R. viridisi	Cytochrome b(N-terminal)/b6/petB	1	0.00021901
R. viridisi	Domain of Unknown Function (DUF1041)	1	0.00021901
R. viridisi	FANCI solenoid 4	1	0.00021901
R. viridisi	Domain of Unknown Function (DUF1086)	1	0.00021901
R. viridisi	C-terminal domain on Strawberry notch homologue	1	0.00021901
R. viridisi	Domain of Unknown Function (DUF1087)	1	0.00021901
R. viridisi	FF domain	1	0.00021901
R. viridisi	Domain of Unknown Function (DUF1088)	1	0.00021901
R. viridisi	Fibronectin-binding protein A N-terminus (FbpA)	1	0.00021901
R. viridisi	Domain of Unknown Function (DUF1540)	1	0.00021901
R. viridisi	DM DNA binding domain	1	0.00021901
R. viridisi	Domain of unknown function (DUF1726)	1	0.00021901
R. viridisi	eIF3 subunit 6 N terminal domain	1	0.00021901
R. viridisi	Domain of unknown function (DUF1897)	1	0.00021901
R. viridisi	Conserved mid region of cactin	1	0.00021901
R. viridisi	D123	1	0.00021901
R. viridisi	Elongation factor@2	1	0.00021901
R. viridisi	Domain of unknown function (DUF1977)	1	0.00021901
R. viridisi	Endoplasmic reticulum vesicle transporter	1	0.00021901
R. viridisi	Domain of unknown function (DUF1981)	1	0.00021901
R. viridisi	ENT domain	1	0.00021901
R. viridisi	Domain of unknown function (DUF3337)	1	0.00021901
R. viridisi	ER membrane protein complex subunit 1, C-terminal	1	0.00021901
R. viridisi	Domain of unknown function (DUF3381)	1	0.00021901
R. viridisi	Est1 DNA/RNA binding domain	1	0.00021901
R. viridisi	Domain of unknown function (DUF3402)	1	0.00021901
R. viridisi	Eukaryotic initiation factor 4E	1	0.00021901
R. viridisi	Domain of unknown function (DUF3437)	1	0.00021901
R. viridisi	Diaphanous FH3 Domain	1	0.00021901
R. viridisi	Domain of unknown function (DUF3453)	1	0.00021901
R. viridisi	Copper type II ascorbate-dependent monooxygenase, N-terminal domain	1	0.00021901
R. viridisi	CW-type Zinc Finger	1	0.00021901
R. viridisi	FACT complex subunit (SPT16/CDC68)	1	0.00021901
R. viridisi	Domain of unknown function (DUF3510)	1	0.00021901
R. viridisi	Family of unknown function (DUF5523)	1	0.00021901
R. viridisi	Domain of unknown function (DUF3512)	1	0.00021901
R. viridisi	Family of unknown function (DUF5741)	1	0.00021901
R. viridisi	Domain of unknown function (DUF3523)	1	0.00021901
R. viridisi	Cytochrome b/b6/petB	1	0.00021901
R. viridisi	Domain of unknown function (DUF3819)	1	0.00021901
R. viridisi	FerB (NUC096) domain	1	0.00021901
R. viridisi	Domain of unknown function (DUF389)	1	0.00021901
R. viridisi	Dishevelled specific domain	1	0.00021901
R. viridisi	Domain of unknown function (DUF4042)	1	0.00021901
R. viridisi	Fes/CIP4, and EFC/F-BAR homology domain	1	0.00021901
R. viridisi	DALR anticodon binding domain	1	0.00021901
R. viridisi	FGGY family of carbohydrate kinases, C-terminal domain	1	0.00021901
R. viridisi	Daz repeat	1	0.00021901
R. viridisi	Fibronectin type II domain	1	0.00021901
R. viridisi	Domain of unknown function (DUF4210)	1	0.00021901
R. viridisi	First C2 domain of RPGR-interacting protein@2	1	0.00021901
R. viridisi	Domain of unknown function (DUF4217)	1	0.00021901
R. viridisi	Cupin superfamily protein	1	0.00021901
R. viridisi	Domain of unknown function (DUF4455)	1	0.00021901
R. viridisi	Folliculin-interacting protein C-terminus	1	0.00021901
R. viridisi	Domain of unknown function (DUF4456)	1	0.00021901
R. viridisi	DNA polymerase alpha/epsilon subunit B	1	0.00021901
R. viridisi	Domain of unknown function (DUF4481)	1	0.00021901
R. viridisi	Deltaretrovirus Tax protein	1	0.00021901
R. viridisi	Domain of unknown function (DUF4498)	1	0.00021901
R. viridisi	CSN8/PSMD8/EIF3K family	1	0.00021901
R. viridisi	Domain of unknown function (DUF4586)	1	0.00021901
R. viridisi	DeoC/LacD family aldolase	1	0.00021901
R. viridisi	Domain of unknown function (DUF4695)	1	0.00021901
R. viridisi	C-terminal domain of 1-Cys peroxiredoxin	1	0.00021901
R. viridisi	Domain of unknown function (DUF4704)	1	0.00021901
R. viridisi	Endonuclease V	1	0.00021901
R. viridisi	Domain of unknown function (DUF4728)	1	0.00021901
R. viridisi	Endonuclease-reverse transcriptase	1	0.00021901
R. viridisi	Fragile site-associated protein C-terminus	1	0.00021901
R. viridisi	Endoribonuclease XendoU	1	0.00021901
R. viridisi	Domain of unknown function (DUF4743)	1	0.00021901
R. viridisi	DHHA1 domain	1	0.00021901
R. viridisi	CXC domain	1	0.00021901
R. viridisi	Cyclin-dependent kinase 5 activator protein	1	0.00021901
R. viridisi	Domain of unknown function (DUF5601)	1	0.00021901
R. viridisi	Diacylglycerol kinase accessory domain	1	0.00021901
R. viridisi	Domain of Unknown Function (DUF913)	1	0.00021901
R. viridisi	CUE domain	1	0.00021901
R. viridisi	Domain of unknown function with conserved HDNR motif	1	0.00021901
R. viridisi	Erv1 / Alr family	1	0.00021901
R. viridisi	Dos2-interacting transcription regulator of RNA-Pol-II	1	0.00021901
R. viridisi	C-terminal domain of alpha-glycerophosphate oxidase	1	0.00021901
R. viridisi	Doublecortin	1	0.00021901
R. viridisi	Eukaryotic elongation factor 5A hypusine, DNA-binding OB fold	1	0.00021901
R. viridisi	DBC1	1	0.00021901
R. viridisi	Eukaryotic protein of unknown function (DUF953)	1	0.00021901
R. viridisi	Down-regulated in metastasis	1	0.00021901
R. viridisi	Eukaryotic translation initiation factor 3 subunit G	1	0.00021901
R. viridisi	DC-STAMP-like protein	1	0.00021901
R. viridisi	C-terminus of histone H2A	1	0.00021901
R. viridisi	DREV methyltransferase	1	0.00021901
R. viridisi	Exoribonuclease Xrn1 D1 domain	1	0.00021901
R. viridisi	COQ9	1	0.00021901
R. viridisi	CTP synthase N-terminus	1	0.00021901
R. viridisi	DUF1126 PH-like domain	1	0.00021901
R. viridisi	F5/8 type C domain	1	0.00021901
R. viridisi	DUP family	1	0.00021901
R. viridisi	FACT complex subunit SPT16 N-terminal lobe domain	1	0.00021901
R. viridisi	dUTPase	1	0.00021901
R. viridisi	FAD dependent oxidoreductase	1	0.00021901
R. viridisi	Dyggve-Melchior-Clausen syndrome protein	1	0.00021901
R. viridisi	Family of unknown function (DUF572)	1	0.00021901
R. viridisi	Dynamin central region	1	0.00021901
R. viridisi	Family of unknown function (DUF5731)	1	0.00021901
R. viridisi	dDENN domain	1	0.00021901
R. viridisi	Family of unknown function (DUF716)	1	0.00021901
R. viridisi	Dynamin GTPase effector domain	1	0.00021901
R. viridisi	Dimerisation domain of Zinc Transporter	1	0.00021901
R. viridisi	Dynamitin	1	0.00021901
R. viridisi	Diphosphoinositol pentakisphosphate kinase 2 N-terminal domain	1	0.00021901
R. viridisi	CPL (NUC119) domain	1	0.00021901
R. viridisi	DIS3-like exonuclease 2 C terminal	1	0.00021901
R. viridisi	Copper type II ascorbate-dependent monooxygenase, C-terminal domain	1	0.00021901
R. viridisi	FerI (NUC094) domain	1	0.00021901
R. viridisi	Cyclin M transmembrane N-terminal domain	1	0.00021901
R. viridisi	C-terminal extension of sodium/calcium exchanger domain	1	0.00021901
R. viridisi	Conserved hypothetical protein 95	1	0.00021901
R. viridisi	C-terminal leucine zipper domain of cyclic nucleotide-gated channels	1	0.00021901
R. viridisi	DegT/DnrJ/EryC1/StrS aminotransferase family	1	0.00021901
R. viridisi	Ferrous iron transport protein B	1	0.00021901
R. viridisi	Dehydrogenase E1 component	1	0.00021901
R. viridisi	FEZ-like protein	1	0.00021901
R. viridisi	Dynein light intermediate chain (DLIC)	1	0.00021901
R. viridisi	Cytochrome B561, N terminal	1	0.00021901
R. viridisi	Dyp-type peroxidase family	1	0.00021901
R. viridisi	FGGY family of carbohydrate kinases, N-terminal domain	1	0.00021901
R. viridisi	CRAL/TRIO, N-terminal domain	1	0.00021901
R. viridisi	D-isomer specific 2-hydroxyacid dehydrogenase, catalytic domain	1	0.00021901
R. viridisi	E2 binding domain	1	0.00021901
R. viridisi	C-terminal region of MMR_HSR1 domain	1	0.00021901
R. viridisi	E2F transcription factor CC-MB domain	1	0.00021901
R. viridisi	D-isomer specific 2-hydroxyacid dehydrogenase, NAD binding domain	1	0.00021901
R. viridisi	DEK C terminal domain	1	0.00021901
R. viridisi	First Longin domain of FUZ, MON1 and HPS1	1	0.00021901
R. viridisi	E3 ubiquitin-protein ligase UBR4	1	0.00021901
R. viridisi	Flagellar-associated PapD-like	1	0.00021901
R. viridisi	Early transcription elongation factor of RNA pol II, NGN section	1	0.00021901
R. viridisi	Cytochrome oxidase complex assembly protein@2	1	0.00021901
R. viridisi	CRM1 / Exportin repeat 2	1	0.00021901
R. viridisi	FMN-dependent dehydrogenase	1	0.00021901
R. viridisi	Cyclin, C-terminal domain	1	0.00021901
R. viridisi	Folliculin-interacting protein middle domain	1	0.00021901
R. viridisi	CRM1 / Exportin repeat 3	1	0.00021901
R. viridisi	DNA mitochondrial polymerase exonuclease domain	1	0.00021901
R. viridisi	CRM1 C terminal	1	0.00021901
R. viridisi	CS domain	1	0.00021901
R. viridisi	Domain of unknown function (DUF4735)	1	0.00021901
R. viridisi	Domain of unknown function (DUF4071)	1	0.00021901
R. viridisi	Conserved carboxylase domain	1	0.00021901
R. viridisi	Domain of unknown function (DUF4139)	1	0.00021901
R. viridisi	Chromatin associated protein KTI12	1	0.00021901
R. viridisi	60s Acidic ribosomal protein	1	0.00021901
R. viridisi	Amyloid A4 N-terminal heparin-binding	1	0.00021901
R. viridisi	Ataxin-1 and HBP1 module (AXH)	1	0.00021901
R. viridisi	Arf6-interacting domain of mitotic kinesin-like protein@2	1	0.00021901
R. viridisi	ATP cone domain	1	0.00021901
R. viridisi	Cns1/TTC4 Wheel domain	1	0.00021901
R. viridisi	ATP dependent DNA ligase C terminal region	1	0.00021901
R. viridisi	Calponin family repeat	1	0.00021901
R. viridisi	ATP dependent DNA ligase domain	1	0.00021901
R. viridisi	Adenylosuccinate lyase C-terminus	1	0.00021901
R. viridisi	7 transmembrane sweet-taste receptor of 3 GCPR	1	0.00021901
R. viridisi	Cell division protein anillin	1	0.00021901
R. viridisi	ATP synthase	1	0.00021901
R. viridisi	AI-2E family transporter	1	0.00021901
R. viridisi	ATP synthase (E/31 kDa) subunit	1	0.00021901
R. viridisi	COG4 transport protein	1	0.00021901
R. viridisi	ATP synthase alpha/beta family, beta-barrel domain	1	0.00021901
R. viridisi	Calcium-dependent channel, 7TM region, putative phosphate	1	0.00021901
R. viridisi	ATP synthase alpha/beta family, nucleotide-binding domain	1	0.00021901
R. viridisi	CAP-Gly domain	1	0.00021901
R. viridisi	ATP:guanido phosphotransferase, C-terminal catalytic domain	1	0.00021901
R. viridisi	16S rRNA methyltransferase RsmB/F	1	0.00021901
R. viridisi	A20-like zinc finger	1	0.00021901
R. viridisi	CCAAT-binding transcription factor (CBF-B/NF-YA) subunit B	1	0.00021901
R. viridisi	A49-like RNA polymerase I associated factor	1	0.00021901
R. viridisi	CDC45-like protein	1	0.00021901
R. viridisi	ALG11 mannosyltransferase N-terminus	1	0.00021901
R. viridisi	Centrosomal spindle body, CEP44	1	0.00021901
R. viridisi	Acyl-CoA oxidase	1	0.00021901
R. viridisi	Argonaute linker 2 domain	1	0.00021901
R. viridisi	Alkaline phosphatase	1	0.00021901
R. viridisi	Cleft lip and palate transmembrane protein@2	1	0.00021901
R. viridisi	Axin beta-catenin binding motif	1	0.00021901
R. viridisi	Coatomer epsilon subunit	1	0.00021901
R. viridisi	B12 binding domain	1	0.00021901
R. viridisi	Coiled-coil domain-containing protein 66	1	0.00021901
R. viridisi	Common central domain of tyrosinase	1	0.00021901
R. viridisi	Calcium-activated SK potassium channel	1	0.00021901
R. viridisi	COMPASS (Complex proteins associated with Set1p) component shg1	1	0.00021901
R. viridisi	Anaphase-promoting complex subunit 5	1	0.00021901
R. viridisi	Concanavalin A-like lectin/glucanases superfamily	1	0.00021901
R. viridisi	Anaphase-promoting complex, cyclosome, subunit 4	1	0.00021901
R. viridisi	Alpha adaptin AP2, C-terminal domain	1	0.00021901
R. viridisi	Carbohydrate phosphorylase	1	0.00021901
R. viridisi	Bacteroidetes VLRF1 release factor	1	0.00021901
R. viridisi	6-phosphogluconate dehydrogenase, C-terminal domain	1	0.00021901
R. viridisi	Acetyl-coenzyme A transporter@2	1	0.00021901
R. viridisi	Abl-interactor HHR	1	0.00021901
R. viridisi	3' exoribonuclease family, domain@2	1	0.00021901
R. viridisi	Apg6 BARA domain	1	0.00021901
R. viridisi	AAA ATPase domain	1	0.00021901
R. viridisi	Actin interacting protein 3	1	0.00021901
R. viridisi	BAT2 N-terminus	1	0.00021901
R. viridisi	Cdc37 Hsp90 binding domain	1	0.00021901
R. viridisi	B-block binding subunit of TFIIIC	1	0.00021901
R. viridisi	Cell division protein 48 (CDC48), domain 2	1	0.00021901
R. viridisi	Alpha-2-macroglobulin family	1	0.00021901
R. viridisi	Abnormal spindle-like microcephaly-assoc'd, ASPM-SPD-2-Hydin	1	0.00021901
R. viridisi	BCS1 N terminal	1	0.00021901
R. viridisi	CHDCT2 (NUC038) domain	1	0.00021901
R. viridisi	Alternative splicing regulator	1	0.00021901
R. viridisi	Chromosome region maintenance or exportin repeat	1	0.00021901
R. viridisi	Beige/BEACH domain	1	0.00021901
R. viridisi	Argonaute linker@2	1	0.00021901
R. viridisi	A-macroglobulin TED domain	1	0.00021901
R. viridisi	Cleavage and polyadenylation factor 2 C-terminal	1	0.00021901
R. viridisi	Beta2-adaptin appendage, C-terminal sub-domain	1	0.00021901
R. viridisi	ASF1 like histone chaperone	1	0.00021901
R. viridisi	beta-acetyl hexosaminidase like	1	0.00021901
R. viridisi	Coatomer beta C-terminal region	1	0.00021901
R. viridisi	Beta-Casp domain	1	0.00021901
R. viridisi	Acyl-CoA dehydrogenase, C-terminal domain	1	0.00021901
R. viridisi	beta-glucosidase 2, glycosyl-hydrolase family 116 N-term	1	0.00021901
R. viridisi	Coiled-coil domain-containing protein 124 /Oxs1	1	0.00021901
R. viridisi	Beta-ketoacyl synthase, C-terminal domain	1	0.00021901
R. viridisi	Astacin (Peptidase family M12A)	1	0.00021901
R. viridisi	COMM domain	1	0.00021901
R. viridisi	5'-nucleotidase, C-terminal domain	1	0.00021901
R. viridisi	Acyltransferase C-terminus	1	0.00021901
R. viridisi	ABC1 family	1	0.00021901
R. viridisi	beta-N-acetylglucosaminidase	1	0.00021901
R. viridisi	Calmodulin-binding	1	0.00021901
R. viridisi	beta-propeller of ELYS nucleoporin	1	0.00021901
R. viridisi	Aconitase family (aconitate hydratase)	1	0.00021901
R. viridisi	Biopterin-dependent aromatic amino acid hydroxylase	1	0.00021901
R. viridisi	ABC-2 family transporter protein	1	0.00021901
R. viridisi	Acyltransferase family	1	0.00021901
R. viridisi	Animal haem peroxidase	1	0.00021901
R. viridisi	5' nucleotidase family	1	0.00021901
R. viridisi	3'5'-cyclic nucleotide phosphodiesterase	1	0.00021901
R. viridisi	Biotin-lipoyl like	1	0.00021901
R. viridisi	Carbohydrate/starch-binding module (family 21)	1	0.00021901
R. viridisi	Biotin-protein ligase, N terminal	1	0.00021901
R. viridisi	Carboxyl transferase domain	1	0.00021901
R. viridisi	Amino acid kinase family	1	0.00021901
R. viridisi	Caspase recruitment domain	1	0.00021901
R. viridisi	Bivalent Mical/EHBP Rab binding domain	1	0.00021901
R. viridisi	Annexin	1	0.00021901
R. viridisi	BNR/Asp-box repeat	1	0.00021901
R. viridisi	Adenylate sensor of SNF1-like protein kinase	1	0.00021901
R. viridisi	Bravo-like intracellular region	1	0.00021901
R. viridisi	ADP-ribosyl cyclase	1	0.00021901
R. viridisi	26S proteasome non-ATPase regulatory subunit RPN1 C-terminal	1	0.00021901
R. viridisi	CBX family C-terminal motif	1	0.00021901
R. viridisi	14-3-3 protein	1	0.00021901
R. viridisi	CCR4-Not complex component, Not1	1	0.00021901
R. viridisi	BRE1 E3 ubiquitin ligase	1	0.00021901
R. viridisi	CD20-like family	1	0.00021901
R. viridisi	Aminopeptidase I zinc metalloprotease (M18)	1	0.00021901
R. viridisi	Cdc37 C terminal domain	1	0.00021901
R. viridisi	BRK domain	1	0.00021901
R. viridisi	Cdc37 N terminal kinase binding	1	0.00021901
R. viridisi	BRO1-like domain	1	0.00021901
R. viridisi	Cell cycle and development regulator	1	0.00021901
R. viridisi	26S proteasome regulatory subunit RPN2 C-terminal domain	1	0.00021901
R. viridisi	Cell division protein 48 (CDC48), N-terminal domain	1	0.00021901
R. viridisi	Bromodomain associated	1	0.00021901
R. viridisi	Cellulase (glycosyl hydrolase family 5)	1	0.00021901
R. viridisi	26S proteasome subunit RPN7	1	0.00021901
R. viridisi	Central domain of human glycogen debranching enzyme	1	0.00021901
R. viridisi	Aminopeptidase P, N-terminal domain	1	0.00021901
R. viridisi	Arfaptin-like domain	1	0.00021901
R. viridisi	AAA domain, putative AbiEii toxin, Type IV TA system	1	0.00021901
R. viridisi	CHDNT (NUC034) domain	1	0.00021901
R. viridisi	BTG family	1	0.00021901
R. viridisi	ADP-ribosylglycohydrolase	1	0.00021901
R. viridisi	BTK motif	1	0.00021901
R. viridisi	Chromosome segregation during meiosis	1	0.00021901
R. viridisi	bZIP Maf transcription factor	1	0.00021901
R. viridisi	Citrate synthase, C-terminal domain	1	0.00021901
R. viridisi	ADAM cysteine-rich domain	1	0.00021901
R. viridisi	AhpC/TSA family	1	0.00021901
R. viridisi	C1q domain	1	0.00021901
R. viridisi	AKAP7 2'5' RNA ligase-like domain	1	0.00021901
R. viridisi	3'-5' exonuclease	1	0.00021901
R. viridisi	Cleavage stimulation factor subunit 1, dimerisation domain	1	0.00021901
R. viridisi	C2 domain in Dock180 and Zizimin proteins	1	0.00021901
R. viridisi	Clostridium epsilon toxin ETX/Bacillus mosquitocidal toxin MTX2	1	0.00021901
R. viridisi	AMOP domain	1	0.00021901
R. viridisi	Asparaginase, N-terminal	1	0.00021901
R. viridisi	AARP2CN (NUC121) domain	1	0.00021901
R. viridisi	Coatomer (COPI) alpha subunit C-terminus	1	0.00021901
R. viridisi	C-5 cytosine-specific DNA methylase	1	0.00021901
R. viridisi	Coatomer beta subunit appendage platform	1	0.00021901
R. viridisi	C5HC2 zinc finger	1	0.00021901
R. viridisi	Coatomer WD associated region	1	0.00021901
R. viridisi	C8 domain	1	0.00021901
R. viridisi	Cofactor of BRCA1 (COBRA1)	1	0.00021901
R. viridisi	CAAX prenyl protease N-terminal, five membrane helices	1	0.00021901
R. viridisi	Cohesin loading factor	1	0.00021901
R. viridisi	Acidic N-terminal SPT6	1	0.00021901
R. viridisi	Coiled-coil domain-containing protein 154	1	0.00021901
R. viridisi	2-oxoacid dehydrogenases acyltransferase (catalytic domain)	1	0.00021901
R. viridisi	'Cold-shock' DNA-binding domain	1	0.00021901
R. viridisi	CAF1 family ribonuclease	1	0.00021901
R. viridisi	Acyl-CoA dehydrogenase, middle domain	1	0.00021901
R. viridisi	Aconitase C-terminal domain	1	0.00021901
R. viridisi	Beta-ketoacyl synthase, N-terminal domain	1	0.00021901
R. viridisi	Component of IIS longevity pathway SMK-1	1	0.00021901
R. viridisi	Bacterial regulatory proteins, luxR family	1	0.00021901
R. viridisi	116 kDa U5 small nuclear ribonucleoprotein component N-terminus	1	0.00021901
R. viridisi	Bacterial transferase hexapeptide (six repeats)	1	0.00021901
S. longicornis	Protein kinase domain	161	0.0182809
S. longicornis	Protein tyrosine and serine/threonine kinase	154	0.0174861
S. longicornis	Leucine Rich Repeat	105	0.0119223
S. longicornis	Kelch motif	100	0.0113546
S. longicornis	Immunoglobulin domain	100	0.0113546
S. longicornis	RNA recognition motif. (a.k.a. RRM, RBD, or RNP domain)	98	0.0111275
S. longicornis	Ankyrin repeat	98	0.0111275
S. longicornis	Tetratricopeptide repeat	97	0.011014
S. longicornis	WD domain, G-beta repeat	96	0.0109004
S. longicornis	7 transmembrane receptor (rhodopsin family)	89	0.0101056
S. longicornis	Ankyrin repeats (many copies)	80	0.00908368
S. longicornis	EF-hand domain pair	73	0.00828886
S. longicornis	EF hand	69	0.00783468
S. longicornis	Helicase conserved C-terminal domain	65	0.00738049
S. longicornis	Reverse transcriptase (RNA-dependent DNA polymerase)	58	0.00658567
S. longicornis	PDZ domain	57	0.00647212
S. longicornis	Zinc finger, C3HC4 type (RING finger)	56	0.00635858
S. longicornis	Major Facilitator Superfamily	54	0.00613149
S. longicornis	Zinc finger, C2H2 type	53	0.00601794
S. longicornis	Ion transport protein	53	0.00601794
S. longicornis	Immunoglobulin I-set domain	52	0.00590439
S. longicornis	Ankyrin repeats (3 copies)	51	0.00579085
S. longicornis	Homeodomain	42	0.00476893
S. longicornis	Methyltransferase domain	41	0.00465539
S. longicornis	Cadherin domain	41	0.00465539
S. longicornis	DEAD/DEAH box helicase	39	0.0044283
S. longicornis	BTB/POZ domain	39	0.0044283
S. longicornis	RNase H-like domain found in reverse transcriptase	36	0.00408766
S. longicornis	C2H2-type zinc finger	36	0.00408766
S. longicornis	Lectin C-type domain	35	0.00397411
S. longicornis	Variant SH3 domain	33	0.00374702
S. longicornis	Fibronectin type III domain	33	0.00374702
S. longicornis	Type III restriction enzyme, res subunit	31	0.00351993
S. longicornis	Ion channel	31	0.00351993
S. longicornis	Galactose oxidase, central domain	31	0.00351993
S. longicornis	Zinc-finger of C2H2 type	29	0.00329284
S. longicornis	Trypsin	29	0.00329284
S. longicornis	ABC transporter	28	0.00317929
S. longicornis	Ras family	27	0.00306574
S. longicornis	haloacid dehalogenase-like hydrolase	27	0.00306574
S. longicornis	SH2 domain	26	0.0029522
S. longicornis	50S ribosome-binding GTPase	26	0.0029522
S. longicornis	ADP-ribosylation factor family	25	0.00283865
S. longicornis	Ubiquitin carboxyl-terminal hydrolase	24	0.00272511
S. longicornis	Innexin	24	0.00272511
S. longicornis	C2 domain	24	0.00272511
S. longicornis	AAA domain	24	0.00272511
S. longicornis	Serpentine type 7TM GPCR chemoreceptor Srx	23	0.00261156
S. longicornis	SH3 domain	23	0.00261156
S. longicornis	Ras of Complex, Roc, domain of DAPkinase	23	0.00261156
S. longicornis	PHD-finger	23	0.00261156
S. longicornis	Amiloride-sensitive sodium channel	23	0.00261156
S. longicornis	Papain family cysteine protease	22	0.00249801
S. longicornis	LIM domain	22	0.00249801
S. longicornis	ATPase family associated with various cellular activities (AAA)	22	0.00249801
S. longicornis	Zinc knuckle	21	0.00238447
S. longicornis	Tetraspanin family	21	0.00238447
S. longicornis	Mitochondrial carrier protein	21	0.00238447
S. longicornis	Neurotransmitter-gated ion-channel ligand binding domain	21	0.00238447
S. longicornis	Helix-loop-helix DNA-binding domain	21	0.00238447
S. longicornis	Glutathione S-transferase, C-terminal domain	21	0.00238447
S. longicornis	EF-hand domain	21	0.00238447
S. longicornis	RhoGAP domain	20	0.00227092
S. longicornis	Ligand-gated ion channel	20	0.00227092
S. longicornis	Serpentine type 7TM GPCR chemoreceptor Srsx	19	0.00215737
S. longicornis	RNA-binding, Nab2-type zinc finger	19	0.00215737
S. longicornis	Ring finger domain	19	0.00215737
S. longicornis	SAM domain (Sterile alpha motif)	19	0.00215737
S. longicornis	PH domain	19	0.00215737
S. longicornis	Calponin homology (CH) domain	19	0.00215737
S. longicornis	AAA domain (dynein-related subfamily)	19	0.00215737
S. longicornis	Serpentine type 7TM GPCR chemoreceptor Srw	18	0.00204383
S. longicornis	KH domain	18	0.00204383
S. longicornis	von Willebrand factor type A domain	17	0.00193028
S. longicornis	Thrombospondin type@2	17	0.00193028
S. longicornis	Protein-tyrosine phosphatase	17	0.00193028
S. longicornis	DnaJ domain	17	0.00193028
S. longicornis	Acetyltransferase (GNAT) domain	17	0.00193028
S. longicornis	Sugar (and other) transporter	16	0.00181674
S. longicornis	Serpin (serine protease inhibitor)	16	0.00181674
S. longicornis	RING-type zinc-finger	16	0.00181674
S. longicornis	BTB And C-terminal Kelch	16	0.00181674
S. longicornis	SET domain	15	0.00170319
S. longicornis	RhoGEF domain	15	0.00170319
S. longicornis	Neurotransmitter-gated ion-channel transmembrane region	15	0.00170319
S. longicornis	Galactosyltransferase	15	0.00170319
S. longicornis	Elongation factor Tu GTP binding domain	15	0.00170319
S. longicornis	Dynein heavy chain AAA lid domain	15	0.00170319
S. longicornis	BspA type Leucine rich repeat region (6 copies)	15	0.00170319
S. longicornis	short chain dehydrogenase	14	0.00158964
S. longicornis	SNF2 family N-terminal domain	14	0.00158964
S. longicornis	Human growth factor-like EGF	14	0.00158964
S. longicornis	Kinase-like	14	0.00158964
S. longicornis	Forkhead domain	14	0.00158964
S. longicornis	Cathepsin propeptide inhibitor domain (I29)	14	0.00158964
S. longicornis	Calcineurin-like phosphoesterase	14	0.00158964
S. longicornis	Amino acid permease	14	0.00158964
S. longicornis	AAA+ lid domain	14	0.00158964
S. longicornis	Zinc finger C-x8-C-x5-C-x3-H type (and similar)	13	0.0014761
S. longicornis	Phospholipase A2	13	0.0014761
S. longicornis	Laminin G domain	13	0.0014761
S. longicornis	EGF-like domain	13	0.0014761
S. longicornis	Bestrophin, RFP-TM, chloride channel	13	0.0014761
S. longicornis	Acetyltransferase (GNAT) family	13	0.0014761
S. longicornis	Zinc finger, C4 type (two domains)	12	0.00136255
S. longicornis	Rab-GTPase-TBC domain	12	0.00136255
S. longicornis	N-terminal domain of galactosyltransferase	12	0.00136255
S. longicornis	PCI domain	12	0.00136255
S. longicornis	Methyltransferase small domain	12	0.00136255
S. longicornis	Kinesin motor domain	12	0.00136255
S. longicornis	HMG (high mobility group) box	12	0.00136255
S. longicornis	G-patch domain	12	0.00136255
S. longicornis	Dynein heavy chain, N-terminal region 2	12	0.00136255
S. longicornis	Enoyl-(Acyl carrier protein) reductase	12	0.00136255
S. longicornis	Bromodomain	12	0.00136255
S. longicornis	Cyclic nucleotide-binding domain	12	0.00136255
S. longicornis	Ubiquitin-2 like Rad60 SUMO-like	11	0.00124901
S. longicornis	Tubulin-tyrosine ligase family	11	0.00124901
S. longicornis	SPFH domain / Band 7 family	11	0.00124901
S. longicornis	Proteasome subunit	11	0.00124901
S. longicornis	Immunoglobulin V-set domain	11	0.00124901
S. longicornis	Microtubule-binding stalk of dynein motor	11	0.00124901
S. longicornis	Guanylate kinase	11	0.00124901
S. longicornis	Glutathione S-transferase, N-terminal domain	11	0.00124901
S. longicornis	FERM central domain	11	0.00124901
S. longicornis	HMG-box domain	11	0.00124901
S. longicornis	DDE superfamily endonuclease	11	0.00124901
S. longicornis	Collagen triple helix repeat (20 copies)	11	0.00124901
S. longicornis	Cation transport ATPase (P-type)	11	0.00124901
S. longicornis	Cyclin, N-terminal domain	11	0.00124901
S. longicornis	Basic region leucine zipper	11	0.00124901
S. longicornis	ATP-binding dynein motor region	11	0.00124901
S. longicornis	Actin	11	0.00124901
S. longicornis	Acyl-CoA dehydrogenase, C-terminal domain	11	0.00124901
S. longicornis	zinc-finger of a C2HC-type	10	0.00113546
S. longicornis	Ubiquitin family	10	0.00113546
S. longicornis	Ubiquitin-conjugating enzyme	10	0.00113546
S. longicornis	TCP-1/cpn60 chaperonin family	10	0.00113546
S. longicornis	Sodium:neurotransmitter symporter family	10	0.00113546
S. longicornis	Phosphatidylinositol 3- and 4-kinase	10	0.00113546
S. longicornis	Myb-like DNA-binding domain	10	0.00113546
S. longicornis	N-terminal region of glycosyl transferase group 7	10	0.00113546
S. longicornis	Integrase core domain	10	0.00113546
S. longicornis	Homeobox KN domain	10	0.00113546
S. longicornis	Glycosyl transferases group@2	10	0.00113546
S. longicornis	E1-E2 ATPase	10	0.00113546
S. longicornis	Cysteine-rich secretory protein family	10	0.00113546
S. longicornis	Carboxylesterase family	10	0.00113546
S. longicornis	ABC transporter transmembrane region	10	0.00113546
S. longicornis	SLOG in TRPM	9	0.00102191
S. longicornis	Thioredoxin	9	0.00102191
S. longicornis	Spectrin repeat	9	0.00102191
S. longicornis	Pyridine nucleotide-disulphide oxidoreductase	9	0.00102191
S. longicornis	PHD-zinc-finger like domain	9	0.00102191
S. longicornis	PAN domain	9	0.00102191
S. longicornis	IQ calmodulin-binding motif	9	0.00102191
S. longicornis	Integrase zinc binding domain	9	0.00102191
S. longicornis	Hydrolytic ATP binding site of dynein motor region	9	0.00102191
S. longicornis	HECT-domain (ubiquitin-transferase)	9	0.00102191
S. longicornis	Gtr1/RagA G protein conserved region	9	0.00102191
S. longicornis	F-box domain	9	0.00102191
S. longicornis	Helicase associated domain (HA2)	9	0.00102191
S. longicornis	FHA domain	9	0.00102191
S. longicornis	Fungal protein kinase	9	0.00102191
S. longicornis	Ets-domain	9	0.00102191
S. longicornis	DHHC palmitoyltransferase	9	0.00102191
S. longicornis	Endonuclease/Exonuclease/phosphatase family	9	0.00102191
S. longicornis	Dynein heavy chain, N-terminal region@2	9	0.00102191
S. longicornis	Dynein light chain type@2	9	0.00102191
S. longicornis	Dynein heavy chain C-terminal domain	9	0.00102191
S. longicornis	Cyclophilin type peptidyl-prolyl cis-trans isomerase/CLD	9	0.00102191
S. longicornis	Transmembrane amino acid transporter protein	8	0.000908368
S. longicornis	Tubulin/FtsZ family, GTPase domain	8	0.000908368
S. longicornis	WW domain	8	0.000908368
S. longicornis	Sel1 repeat	8	0.000908368
S. longicornis	T-box	8	0.000908368
S. longicornis	Sodium / potassium ATPase beta chain	8	0.000908368
S. longicornis	P-loop containing dynein motor region D4	8	0.000908368
S. longicornis	Peptidase M60, enhancin and enhancin-like	8	0.000908368
S. longicornis	Ligated ion channel L-glutamate- and glycine-binding site	8	0.000908368
S. longicornis	Holliday junction DNA helicase RuvB P-loop domain	8	0.000908368
S. longicornis	MCM P-loop domain	8	0.000908368
S. longicornis	Laminin EGF domain	8	0.000908368
S. longicornis	Leucine Rich repeats (2 copies)	8	0.000908368
S. longicornis	FAD binding domain	8	0.000908368
S. longicornis	Ferrous iron transport protein B	8	0.000908368
S. longicornis	Endonuclease-reverse transcriptase	8	0.000908368
S. longicornis	Calcium-activated chloride channel	8	0.000908368
S. longicornis	bZIP Maf transcription factor	8	0.000908368
S. longicornis	Cadherin-like	8	0.000908368
S. longicornis	Bacterial extracellular solute-binding proteins, family 3	8	0.000908368
S. longicornis	BED zinc finger	8	0.000908368
S. longicornis	AMP-binding enzyme	8	0.000908368
S. longicornis	AAA domain (Cdc48 subfamily)	8	0.000908368
S. longicornis	alpha/beta hydrolase fold	8	0.000908368
S. longicornis	Tubulin C-terminal domain	7	0.000794822
S. longicornis	ZIP Zinc transporter	7	0.000794822
S. longicornis	Zn-finger in Ran binding protein and others	7	0.000794822
S. longicornis	TPR repeat	7	0.000794822
S. longicornis	Serine aminopeptidase, S33	7	0.000794822
S. longicornis	Sleepless protein	7	0.000794822
S. longicornis	Serpentine type 7TM GPCR chemoreceptor Srv	7	0.000794822
S. longicornis	SPRY domain	7	0.000794822
S. longicornis	Regulator of G protein signaling domain	7	0.000794822
S. longicornis	Regulator of chromosome condensation (RCC1) repeat	7	0.000794822
S. longicornis	Receptor family ligand binding region	7	0.000794822
S. longicornis	Phorbol esters/diacylglycerol binding domain (C1 domain)	7	0.000794822
S. longicornis	Proprotein convertase P-domain	7	0.000794822
S. longicornis	PHD-like zinc-binding domain	7	0.000794822
S. longicornis	P-loop containing dynein motor region	7	0.000794822
S. longicornis	Pleckstrin homology domain	7	0.000794822
S. longicornis	NLI interacting factor-like phosphatase	7	0.000794822
S. longicornis	MCM OB domain	7	0.000794822
S. longicornis	Magnesium chelatase, subunit ChlI	7	0.000794822
S. longicornis	Kunitz/Bovine pancreatic trypsin inhibitor domain	7	0.000794822
S. longicornis	Lipopolysaccharide kinase (Kdo/WaaP) family	7	0.000794822
S. longicornis	Histidine kinase-, DNA gyrase B-, and HSP90-like ATPase	7	0.000794822
S. longicornis	Filamin/ABP280 repeat	7	0.000794822
S. longicornis	Dual specificity phosphatase, catalytic domain	7	0.000794822
S. longicornis	Dynein heavy chain region D6 P-loop domain	7	0.000794822
S. longicornis	Cation transporting ATPase, C-terminus	7	0.000794822
S. longicornis	CRAL/TRIO domain	7	0.000794822
S. longicornis	bZIP transcription factor	7	0.000794822
S. longicornis	Biotin-requiring enzyme	7	0.000794822
S. longicornis	BRCA1 C Terminus (BRCT) domain	7	0.000794822
S. longicornis	Aminotransferase class I and II	7	0.000794822
S. longicornis	Armadillo/beta-catenin-like repeat	7	0.000794822
S. longicornis	Anaphase-promoting complex subunit 4 WD40 domain	7	0.000794822
S. longicornis	Transposase (partial DDE domain)	6	0.000681276
S. longicornis	Universal stress protein family	6	0.000681276
S. longicornis	tRNA synthetases class II (D, K and N)	6	0.000681276
S. longicornis	Secreted protein acidic and rich in cysteine Ca binding region	6	0.000681276
S. longicornis	Sec7 domain	6	0.000681276
S. longicornis	Sec63 Brl domain	6	0.000681276
S. longicornis	Thioredoxin-like domain	6	0.000681276
S. longicornis	PX domain	6	0.000681276
S. longicornis	Ribosomal protein L11 methyltransferase (PrmA)	6	0.000681276
S. longicornis	Peptidase family M13	6	0.000681276
S. longicornis	Protein kinase C terminal domain	6	0.000681276
S. longicornis	Plasma-membrane choline transporter	6	0.000681276
S. longicornis	Peptidase family M1 domain	6	0.000681276
S. longicornis	Putative GTPase activating protein for Arf	6	0.000681276
S. longicornis	Nucleoporin FG repeat region	6	0.000681276
S. longicornis	MORN repeat	6	0.000681276
S. longicornis	Oligonucleotide/oligosaccharide-binding (OB)-fold	6	0.000681276
S. longicornis	Myotubularin-like phosphatase domain	6	0.000681276
S. longicornis	ML domain	6	0.000681276
S. longicornis	Major intrinsic protein	6	0.000681276
S. longicornis	MATH domain	6	0.000681276
S. longicornis	MatE	6	0.000681276
S. longicornis	JAB1/Mov34/MPN/PAD-1 ubiquitin protease	6	0.000681276
S. longicornis	MCM AAA-lid domain	6	0.000681276
S. longicornis	Metallo-peptidase family M12B Reprolysin-like	6	0.000681276
S. longicornis	HCO3- transporter family	6	0.000681276
S. longicornis	G-protein alpha subunit	6	0.000681276
S. longicornis	HEAT repeats	6	0.000681276
S. longicornis	Histidine phosphatase superfamily (branch 2)	6	0.000681276
S. longicornis	FERM C-terminal PH-like domain	6	0.000681276
S. longicornis	Fibrillar collagen C-terminal domain	6	0.000681276
S. longicornis	HEAT repeat	6	0.000681276
S. longicornis	HEAT-like repeat	6	0.000681276
S. longicornis	Frizzled/Smoothened family membrane region	6	0.000681276
S. longicornis	FERM N-terminal domain	6	0.000681276
S. longicornis	F-box-like	6	0.000681276
S. longicornis	Glycosyl transferase family 2	6	0.000681276
S. longicornis	Enoyl-CoA hydratase/isomerase	6	0.000681276
S. longicornis	Eukaryotic translation initiation factor eIF2A	6	0.000681276
S. longicornis	Exonuclease	6	0.000681276
S. longicornis	Annexin	6	0.000681276
S. longicornis	Adenylate and Guanylate cyclase catalytic domain	6	0.000681276
S. longicornis	Aldehyde dehydrogenase family	6	0.000681276
S. longicornis	UPF0506	5	0.00056773
S. longicornis	Ubiquitin-like domain	5	0.00056773
S. longicornis	UBA/TS-N domain	5	0.00056773
S. longicornis	tRNA synthetases class I (M)	5	0.00056773
S. longicornis	tRNA synthetase class II core domain (G, H, P, S and T)	5	0.00056773
S. longicornis	wnt family	5	0.00056773
S. longicornis	Sodium:solute symporter family	5	0.00056773
S. longicornis	SWIM zinc finger	5	0.00056773
S. longicornis	TLC domain	5	0.00056773
S. longicornis	ThiF family	5	0.00056773
S. longicornis	SLOG in TRPM, prokaryote	5	0.00056773
S. longicornis	Scramblase	5	0.00056773
S. longicornis	Sodium/hydrogen exchanger family	5	0.00056773
S. longicornis	Sec1 family	5	0.00056773
S. longicornis	Subtilase family	5	0.00056773
S. longicornis	RUN domain	5	0.00056773
S. longicornis	RING-H2 zinc finger domain	5	0.00056773
S. longicornis	Receptor L domain	5	0.00056773
S. longicornis	RasGEF domain	5	0.00056773
S. longicornis	PWWP domain	5	0.00056773
S. longicornis	RecF/RecN/SMC N terminal domain	5	0.00056773
S. longicornis	Proteasome subunit A N-terminal signature	5	0.00056773
S. longicornis	Polycystin cation channel	5	0.00056773
S. longicornis	PMP-22/EMP/MP20/Claudin tight junction	5	0.00056773
[truncated: 2,434 more rows]
