# Supplementary material for: De novo transcriptome assembly and identification of G-Protein-Coupled-Receptors (GPCRs) in two species of monogenean parasites of fish
Source: Parasite. 2022 Nov 9;29:51. doi: 10.1051/parasite/2022052 (PMC9645230; doi:10.1051/parasite/2022052)
Supplement: Supplementary file 4 — – Supplementary Table S3. UniProt keyword annotation of putative proteins of Rhabdosynochus viridisi and Scutogyrus longicornis. – Supplementary Table S4. Information on each step of the classification of GPCRs of Rhabdosynochus viridisi and Scutogyrus longicornis. – Supplementary Table S5. Information on GPCR identification in each platyhelminth species. – Supplementary Table S6. Information on the e-values of the alignment of GPCRs. – Supplementary Table S7. UniProt annotation of putative proteins of Rhabdosynochus viridisi and Scutogyrus longicornis. – Supplementary Table S8. Domain annotation of putative proteins of Rhabdosynochus viridisi and Scutogyrus longicornis. – Supplementary Table S9. COG annotation of putative proteins of Rhabdosynochus viridisi and Scutogyrus longicornis. [file parasite-29-51-s4.zip › parasite220026-4-olm/Supplementary_Table_S9_COG.xls]

## Sheet: Hoja1
	Supplementary Table S9. COG annotation of putative proteins of Rhabdosynochus viridisi and Scutogyrus longicornis.
Species	Description	Number of ORFs	Percent of ORFs
R. viridisi	Serine Threonine protein kinase	85	0.0556647
R. viridisi	major facilitator Superfamily	64	0.0419122
R. viridisi	phosphatidylinositol kinase activity	55	0.0360183
R. viridisi	Calcium-binding protein	54	0.0353635
R. viridisi	Ankyrin Repeat	47	0.0307793
R. viridisi	helicase	41	0.02685
R. viridisi	Zinc finger protein	29	0.0189915
R. viridisi	heavy chain	23	0.0150622
R. viridisi	PotAssium voltage-gated channel	20	0.0130976
R. viridisi	Histone-lysine N-methyltransferase	20	0.0130976
R. viridisi	leucine Rich Repeat	20	0.0130976
R. viridisi	purine NTP-dependent helicase activity	15	0.00982318
R. viridisi	Microtubule associated monoxygenase, calponin and LIM domain containing	15	0.00982318
R. viridisi	bromodomain	14	0.0091683
R. viridisi	Transporter	13	0.00851343
R. viridisi	protein tyrosine phosphatase	13	0.00851343
R. viridisi	Scp-like extracellular	12	0.00785855
R. viridisi	ubiquitin protein ligase	12	0.00785855
R. viridisi	gtp-binding protein	12	0.00785855
R. viridisi	(ABC) transporter	12	0.00785855
R. viridisi	protease	10	0.00654879
R. viridisi	Band 7 protein	10	0.00654879
R. viridisi	Vacuolar Protein	10	0.00654879
R. viridisi	dual specificity phosphatase	10	0.00654879
R. viridisi	Membrane	10	0.00654879
R. viridisi	Guanylate Cyclase	10	0.00654879
R. viridisi	Histone deacetylase	10	0.00654879
R. viridisi	Kinesin family member	9	0.00589391
R. viridisi	Zinc finger, DHHC-type containing	8	0.00523903
R. viridisi	forkhead box	8	0.00523903
R. viridisi	dna replication licensing factor	7	0.00458415
R. viridisi	repeat-containing protein	7	0.00458415
R. viridisi	Catalyzes the GTP-dependent ribosomal translocation step during translation elongation. During this step, the ribosome changes from the pre-translocational (PRE) to the post- translocational (POST) state as the newly formed A-site-bound peptidyl-tRNA and P-site-bound deacylated tRNA move to the P and E sites, respectively. Catalyzes the coordinated movement of the two tRNA molecules, the mRNA and…	7	0.00458415
R. viridisi	myosin heavy chain	7	0.00458415
R. viridisi	Ccr4-NOT transcription complex, subunit	7	0.00458415
R. viridisi	Carboxylesterase	7	0.00458415
R. viridisi	Transcription factor	7	0.00458415
R. viridisi	TBC1 domain family member	6	0.00392927
R. viridisi	wd repeat	6	0.00392927
R. viridisi	domain, ankyrin repeat and PH domain	6	0.00392927
R. viridisi	and Sec7 domain	6	0.00392927
R. viridisi	Ectonucleoside triphosphate diphosphohydrolase	6	0.00392927
R. viridisi	PHOsphatase	6	0.00392927
R. viridisi	Sodium hydrogen exchanger	6	0.00392927
R. viridisi	3-isopropylmalate dehydrogenase activity	6	0.00392927
R. viridisi	Digests double-stranded RNA. Involved in the processing of primary rRNA transcript to yield the immediate precursors to the large and small rRNAs (23S and 16S). Also processes some mRNAs, and tRNAs when they are encoded in the rRNA operon (By similarity)	6	0.00392927
R. viridisi	amino acid	6	0.00392927
R. viridisi	Aaa atpase	6	0.00392927
R. viridisi	ATP binding to DnaK triggers the release of the substrate protein, thus completing the reaction cycle. Several rounds of ATP-dependent interactions between DnaJ, DnaK and GrpE are required for fully efficient folding. Also involved, together with DnaK and GrpE, in the DNA replication of plasmids through activation of initiation proteins (By similarity)	6	0.00392927
R. viridisi	metalloendopeptidase activity	6	0.00392927
R. viridisi	amino acid transport	5	0.00327439
R. viridisi	metallocarboxypeptidase activity	5	0.00327439
R. viridisi	DNA-dependent RNA polymerase catalyzes the transcription of DNA into RNA using the four ribonucleoside triphosphates as substrates (By similarity)	5	0.00327439
R. viridisi	Glycosyl transferase (Group 1	5	0.00327439
R. viridisi	small protein activating enzyme activity	5	0.00327439
R. viridisi	Actin-related protein	5	0.00327439
R. viridisi	Mate efflux family protein	5	0.00327439
R. viridisi	Nuclear chaperone required for maturation and nuclear export of pre-60S ribosome subunits (By similarity)	5	0.00327439
R. viridisi	ubiquitin carboxyl-terminal hydrolase	5	0.00327439
R. viridisi	ubiquitin-conjugating enzyme	5	0.00327439
R. viridisi	Heat shock protein	5	0.00327439
R. viridisi	Dehydrogenase	4	0.00261952
R. viridisi	acetyltransferase	4	0.00261952
R. viridisi	Importin	4	0.00261952
R. viridisi	Catalyzes the conversion of inosine 5'-phosphate (IMP) to xanthosine 5'-phosphate (XMP), the first committed and rate- limiting step in the de novo synthesis of guanine nucleotides, and therefore plays an important role in the regulation of cell growth (By similarity)	4	0.00261952
R. viridisi	zinc finger	4	0.00261952
R. viridisi	deoxyribo-dipyrimidine photolyase	4	0.00261952
R. viridisi	Exosome complex	4	0.00261952
R. viridisi	Methyltransferase	4	0.00261952
R. viridisi	succinyl-diaminopimelate desuccinylase activity	4	0.00261952
R. viridisi	nucleotidyl transferase	4	0.00261952
R. viridisi	Thioredoxin	4	0.00261952
R. viridisi	exportin	4	0.00261952
R. viridisi	translation initiation factor	4	0.00261952
R. viridisi	cytidylyltransferase	4	0.00261952
R. viridisi	Prevents misfolding and promotes the refolding and proper assembly of unfolded polypeptides generated under stress conditions (By similarity)	4	0.00261952
R. viridisi	serine threonine-protein phosphatase	4	0.00261952
R. viridisi	Nudix hydrolase	4	0.00261952
R. viridisi	membrane bound O-acyltransferase domain containing	4	0.00261952
R. viridisi	La ribonucleoprotein domain family member	4	0.00261952
R. viridisi	diacylglycerol kinase	4	0.00261952
R. viridisi	Rna-binding protein	4	0.00261952
R. viridisi	Involved in regulation of DNA replication (By similarity)	4	0.00261952
R. viridisi	Histone acetyltransferase	4	0.00261952
R. viridisi	26S protease regulatory subunit	3	0.00196464
R. viridisi	carboxylase	3	0.00196464
R. viridisi	cullin 1	3	0.00196464
R. viridisi	Amp-dependent synthetase and ligase	3	0.00196464
R. viridisi	histidine triad (hIT) protein	3	0.00196464
R. viridisi	Dihydroorotase	3	0.00196464
R. viridisi	CTD (Carboxy-terminal domain, RNA polymerase II, polypeptide A)	3	0.00196464
R. viridisi	Catalyzes the reversible oxidation of malate to oxaloacetate (By similarity)	3	0.00196464
R. viridisi	transcriptional regulator, crp fnr family	3	0.00196464
R. viridisi	proprotein convertase subtilisin kexin type	3	0.00196464
R. viridisi	Nuclear transcription factor Y	3	0.00196464
R. viridisi	zinc ion binding	3	0.00196464
R. viridisi	peptidase s9 prolyl oligopeptidase active site domain protein	3	0.00196464
R. viridisi	protein polymerization	3	0.00196464
R. viridisi	glycerol-3-phosphate dehydrogenase	3	0.00196464
R. viridisi	Catalyzes the synthesis of dihydrouridine a modified base found in the D-loop of most tRNAs (By similarity)	3	0.00196464
R. viridisi	The proteasome is a multicatalytic proteinase complex which is characterized by its ability to cleave peptides with Arg, Phe, Tyr, Leu, and Glu adjacent to the leaving group at neutral or slightly basic pH. The proteasome has an ATP-dependent proteolytic activity (By similarity)	3	0.00196464
R. viridisi	cation diffusion facilitator family transporter	3	0.00196464
R. viridisi	5'-3' exoribonuclease	3	0.00196464
R. viridisi	domain) containing	3	0.00196464
R. viridisi	Myblike DNAbinding domain containing protein	3	0.00196464
R. viridisi	alcohol dehydrogenase	3	0.00196464
R. viridisi	Dehydrogenase reductase	3	0.00196464
R. viridisi	Cell cycle control protein	3	0.00196464
R. viridisi	asparaginyl-tRNA synthetase	3	0.00196464
R. viridisi	cleavage and polyadenylation	3	0.00196464
R. viridisi	peptidase (S8 and S53, subtilisin, kexin, sedolisin	3	0.00196464
R. viridisi	Component of the FACT complex, a general chromatin factor that acts to reorganize nucleosomes. The FACT complex is involved in multiple processes that require DNA as a template such as mRNA elongation, DNA replication and DNA repair. During transcription elongation the FACT complex acts as a histone chaperone that both destabilizes and restores nucleosomal structure. It facilitates the passage of…	3	0.00196464
R. viridisi	peptidyl-prolyl cis-trans isomerase activity	3	0.00196464
R. viridisi	Component of the Mediator complex, a coactivator involved in regulated gene transcription of nearly all RNA polymerase II-dependent genes. Mediator functions as a bridge to convey information from gene-specific regulatory proteins to the basal RNA polymerase II transcription machinery. Mediator is recruited to promoters by direct interactions with regulatory proteins and serves as a scaffold for …	3	0.00196464
R. viridisi	glutamine synthetase	3	0.00196464
R. viridisi	zinc transporter	3	0.00196464
R. viridisi	S. cerevisiae	2	0.00130976
R. viridisi	Major role in the synthesis of nucleoside triphosphates other than ATP. The ATP gamma phosphate is transferred to the NDP beta phosphate via a ping-pong mechanism, using a phosphorylated active-site intermediate (By similarity)	2	0.00130976
R. viridisi	Hydrolase	2	0.00130976
R. viridisi	DNAj domain protein	2	0.00130976
R. viridisi	Regulatory subunit of the condensin complex, a complex required for conversion of interphase chromatin into mitotic-like condense chromosomes. The condensin complex probably introduces positive supercoils into relaxed DNA in the presence of type I topoisomerases and converts nicked DNA into positive knotted forms in the presence of type II topoisomerases (By similarity)	2	0.00130976
R. viridisi	domain protein	2	0.00130976
R. viridisi	cytochrome-b5 reductase activity, acting on NAD(P)H	2	0.00130976
R. viridisi	Metal Dependent Phosphohydrolase	2	0.00130976
R. viridisi	3'-5' exoribonuclease that releases 5'-nucleoside monophosphates and is involved in maturation of structured RNAs (By similarity)	2	0.00130976
R. viridisi	alpha amylase, catalytic	2	0.00130976
R. viridisi	P-type atpase	2	0.00130976
R. viridisi	cell division cycle 25 homolog	2	0.00130976
R. viridisi	Required for chromosome condensation and partitioning (By similarity)	2	0.00130976
R. viridisi	methylmalonyl-coA mutase	2	0.00130976
R. viridisi	Catalyzes the condensation reaction of fatty acid synthesis by the addition to an acyl acceptor of two carbons from malonyl-ACP (By similarity)	2	0.00130976
R. viridisi	Domain-Containing protein	2	0.00130976
R. viridisi	sulfate transporter	2	0.00130976
R. viridisi	Channel that permits osmotically driven movement of water in both directions. It is involved in the osmoregulation and in the maintenance of cell turgor during volume expansion in rapidly growing cells. It mediates rapid entry or exit of water in response to abrupt changes in osmolarity (By similarity)	2	0.00130976
R. viridisi	importin subunit alpha	2	0.00130976
R. viridisi	mitochondrial import inner membrane translocase, subunit	2	0.00130976
R. viridisi	L-asparaginase	2	0.00130976
R. viridisi	Molybdenum cofactor synthesis domain protein	2	0.00130976
R. viridisi	alpha-2-macroglobulin domain protein	2	0.00130976
R. viridisi	mRNA processing	2	0.00130976
R. viridisi	Pyruvate kinase	2	0.00130976
R. viridisi	Class II aldolase adducin	2	0.00130976
R. viridisi	Required for 40S ribosome biogenesis. Involved in nucleolar processing of pre-18S ribosomal RNA and ribosome assembly (By similarity)	2	0.00130976
R. viridisi	Enoyl-CoA hydratase	2	0.00130976
R. viridisi	Ribosome biogenesis protein bms1	2	0.00130976
R. viridisi	NDH-1 shuttles electrons from NADH, via FMN and iron- sulfur (Fe-S) centers, to quinones in the respiratory chain. The immediate electron acceptor for the enzyme in this species is believed to be ubiquinone. Couples the redox reaction to proton translocation (for every two electrons transferred, four hydrogen ions are translocated across the cytoplasmic membrane), and thus conserves the redox ene…	2	0.00130976
R. viridisi	aminopeptidase	2	0.00130976
R. viridisi	nitrilase cyanide hydratase and apolipoprotein n-acyltransferase	2	0.00130976
R. viridisi	cytochrome b5	2	0.00130976
R. viridisi	Non-lysosomal glucosylceramidase that catalyzes the conversion of glucosylceramide to free glucose and ceramide (By similarity)	2	0.00130976
R. viridisi	Specifically methylates the uridine in position 2552 of 23S rRNA at the 2'-O position of the ribose in the fully assembled 50S ribosomal subunit (By similarity)	2	0.00130976
R. viridisi	nOP2 Sun	2	0.00130976
R. viridisi	aminotransferase	2	0.00130976
R. viridisi	epimerase dehydratase	2	0.00130976
R. viridisi	threonine-tRNA ligase activity	2	0.00130976
R. viridisi	Essential for recycling GMP and indirectly, cGMP (By similarity)	2	0.00130976
R. viridisi	Acyltransferase	2	0.00130976
R. viridisi	nucleolar complex associated 3 homolog (S. cerevisiae)	2	0.00130976
R. viridisi	DNA polymerase	2	0.00130976
R. viridisi	Nucleolar protein	2	0.00130976
R. viridisi	whole genome shotgun sequence	2	0.00130976
R. viridisi	nucleotide-excision repair	2	0.00130976
R. viridisi	Allows the formation of correctly charged Gln-tRNA(Gln) through the transamidation of misacylated Glu-tRNA(Gln) in organisms which lack glutaminyl-tRNA synthetase. The reaction takes place in the presence of glutamine and ATP through an activated gamma-phospho-Glu-tRNA(Gln) (By similarity)	2	0.00130976
R. viridisi	exodeoxyribonuclease v alpha	2	0.00130976
R. viridisi	Provides the precursors necessary for DNA synthesis. Catalyzes the biosynthesis of deoxyribonucleotides from the corresponding ribonucleotides (By similarity)	2	0.00130976
R. viridisi	Alpha beta hydrolase	2	0.00130976
R. viridisi	Acetyl-CoA hydrolase	2	0.00130976
R. viridisi	One of the essential components for the initiation of protein synthesis. Protects formylmethionyl-tRNA from spontaneous hydrolysis and promotes its binding to the 30S ribosomal subunits. Also involved in the hydrolysis of GTP during the formation of the 70S ribosomal complex (By similarity)	2	0.00130976
R. viridisi	receptor accessory protein	2	0.00130976
R. viridisi	One of the primary rRNA binding proteins, it binds directly near the 3'-end of the 23S rRNA, where it nucleates assembly of the 50S subunit (By similarity)	2	0.00130976
R. viridisi	guanine nucleotide exchange factor	2	0.00130976
R. viridisi	One of the primary rRNA binding proteins, it binds directly to 16S rRNA where it nucleates assembly of the body of the 30S subunit (By similarity)	2	0.00130976
R. viridisi	Required for a late step of 50S ribosomal subunit assembly. Has GTPase activity (By similarity)	2	0.00130976
R. viridisi	otu domain-containing protein	2	0.00130976
R. viridisi	Required, probably indirectly, for the hydroxylation of 2-octaprenylphenol to 2-octaprenyl-6-hydroxy-phenol, the fourth step in ubiquinone biosynthesis (By similarity)	2	0.00130976
R. viridisi	Outer membrane autotransporter	2	0.00130976
R. viridisi	Core component of nucleosome. Nucleosomes wrap and compact DNA into chromatin, limiting DNA accessibility to the cellular machineries which require DNA as a template. Histones thereby play a central role in transcription regulation, DNA repair, DNA replication and chromosomal stability. DNA accessibility is regulated via a complex set of post-translational modifications of histones, also called h…	2	0.00130976
R. viridisi	oxidoreductase activity, acting on paired donors, with incorporation or reduction of molecular oxygen, NAD(P)H as one donor, and incorporation of one atom of oxygen	2	0.00130976
R. viridisi	50s ribosomal protein L10	2	0.00130976
R. viridisi	cleavage stimulation factor, 3 pre-RNA, subunit 3, 77kDa	2	0.00130976
R. viridisi	serine threonine-protein kinase	2	0.00130976
R. viridisi	peptidase m28	2	0.00130976
R. viridisi	Signal peptidase i	2	0.00130976
R. viridisi	Fibronectin-binding A domain protein	2	0.00130976
R. viridisi	sodium dicarboxylate symporter	2	0.00130976
R. viridisi	Cofactor D	2	0.00130976
R. viridisi	sorting nexin	2	0.00130976
R. viridisi	pfkb domain protein	2	0.00130976
R. viridisi	decarboxylase	2	0.00130976
R. viridisi	phd finger	2	0.00130976
R. viridisi	symporter	2	0.00130976
R. viridisi	Formation of pseudouridine at positions 38, 39 and 40 in the anticodon stem and loop of transfer RNAs (By similarity)	2	0.00130976
R. viridisi	The coatomer is a cytosolic protein complex that binds to dilysine motifs and reversibly associates with Golgi non- clathrin-coated vesicles, which further mediate biosynthetic protein transport from the ER, via the Golgi up to the trans Golgi network. Coatomer complex is required for budding from Golgi membranes, and is essential for the retrograde Golgi-to-ER transport of dilysine-tagged protei…	2	0.00130976
R. viridisi	fructose-bisphosphate aldolase	2	0.00130976
R. viridisi	hydrolase, family 31	2	0.00130976
R. viridisi	phosphatidylinositol-4-phosphate 5-kinase	2	0.00130976
R. viridisi	(Membrane-Associated Ring finger (C3HC4))	2	0.00130976
R. viridisi	phosphohexokinase	2	0.00130976
R. viridisi	Catalyzes the radical-mediated insertion of two sulfur atoms into the C-6 and C-8 positions of the octanoyl moiety bound to the lipoyl domains of lipoate-dependent enzymes, thereby converting the octanoylated domains into lipoylated derivatives (By similarity)	2	0.00130976
R. viridisi	g2 mitotic-specific	2	0.00130976
R. viridisi	type iii restriction protein res subunit	2	0.00130976
R. viridisi	PPIases accelerate the folding of proteins. It catalyzes the cis-trans isomerization of proline imidic peptide bonds in oligopeptides. Acts as a regulatory subunit for PP2A-like phosphatases modulating their activity or substrate specificity, probably by inducing a conformational change in the catalytic subunit, a direct target of the PPIase. Can reactivate inactive phosphatase PP2A-phosphatase m…	2	0.00130976
R. viridisi	ASF1 anti-silencing function 1 homolog	2	0.00130976
R. viridisi	complex subunit 10	2	0.00130976
R. viridisi	Universal stress protein	2	0.00130976
R. viridisi	prolyl oligopeptidase	2	0.00130976
R. viridisi	CCR4-NOT transcription complex subunit 4	2	0.00130976
R. viridisi	Component of the eukaryotic translation initiation factor 3 (eIF-3) complex, which is involved in protein synthesis and, together with other initiation factors, stimulates binding of mRNA and methionyl-tRNAi to the 40S ribosome (By similarity)	2	0.00130976
R. viridisi	DNA-dependent RNA polymerase catalyzes the transcription of DNA into RNA using the four ribonucleoside triphosphates as substrates	2	0.00130976
R. viridisi	glycerophosphoryl diester phosphodiesterase	2	0.00130976
R. viridisi	malic enzyme	2	0.00130976
R. viridisi	protein phosphatase type 2A regulator activity	2	0.00130976
R. viridisi	Glycogen debranching enzyme	2	0.00130976
R. viridisi	Inhibitor of growth family member	2	0.00130976
R. viridisi	inositol	2	0.00130976
R. viridisi	(ribosomal) protein	1	0.000654879
R. viridisi	RNA methylase	1	0.000654879
R. viridisi	pseudouridine synthase activity	1	0.000654879
R. viridisi	Catalyzes a reversible aldol reaction between acetaldehyde and D-glyceraldehyde 3-phosphate to generate 2-deoxy- D-ribose 5-phosphate (By similarity)	1	0.000654879
R. viridisi	Surfeit locus 1 family protein	1	0.000654879
R. viridisi	Catalyzes the 2-thiolation of uridine at the wobble position (U34) of tRNA, leading to the formation of s(2)U34 (By similarity)	1	0.000654879
R. viridisi	Catalyzes a 2-step reaction, involving the ATP-dependent carboxylation of the covalently attached biotin in the first step and the transfer of the carboxyl group to pyruvate in the second (By similarity)	1	0.000654879
R. viridisi	Catalyzes the ATP-dependent amination of UTP to CTP with either L-glutamine or ammonia as the source of nitrogen (By similarity)	1	0.000654879
R. viridisi	Required for meiotic nuclear division 5 homolog	1	0.000654879
R. viridisi	Glycosyl Transferase	1	0.000654879
R. viridisi	Small nucleolar	1	0.000654879
R. viridisi	Catalyzes the attachment of glutamate to tRNA(Glu) in a two-step reaction glutamate is first activated by ATP to form Glu-AMP and then transferred to the acceptor end of tRNA(Glu) (By similarity)	1	0.000654879
R. viridisi	thiamine diphosphokinase activity	1	0.000654879
R. viridisi	Glycosyl transferase, family 2	1	0.000654879
R. viridisi	Ubiquitin conjugation factor E4	1	0.000654879
R. viridisi	glycosyltransferase	1	0.000654879
R. viridisi	ATPase required for the post-translational delivery of tail-anchored (TA) proteins to the endoplasmic reticulum. Recognizes and selectively binds the transmembrane domain of TA proteins in the cytosol. This complex then targets to the endoplasmic reticulum by membrane-bound receptors, where the tail- anchored protein is released for insertion. This process is regulated by ATP binding and hydrolys…	1	0.000654879
R. viridisi	glyoxalase bleomycin resistance protein dioxygenase	1	0.000654879
R. viridisi	DNA polymerase iii	1	0.000654879
R. viridisi	Catalyzes the attachment of glycine to tRNA(Gly) (By similarity)	1	0.000654879
R. viridisi	ribosomal large subunit biogenesis	1	0.000654879
R. viridisi	Catalyzes the attachment of proline to tRNA(Pro) in a two-step reaction proline is first activated by ATP to form Pro- AMP and then transferred to the acceptor end of tRNA(Pro). As ProRS can inadvertently accommodate and process non-cognate amino acids such as alanine and cysteine, to avoid such errors it has two additional distinct editing activities against alanine. One activity is designated a…	1	0.000654879
R. viridisi	Selectively cleaves double-stranded DNA at the second phosphodiester bond 3' to a deoxyinosine leaving behind the intact lesion on the nicked DNA. Acts in DNA repair (By similarity)	1	0.000654879
R. viridisi	Catalyzes the attachment of serine to tRNA(Ser). Is also able to aminoacylate tRNA(Sec) with serine, to form the misacylated tRNA L-seryl-tRNA(Sec), which will be further converted into selenocysteinyl-tRNA(Sec) (By similarity)	1	0.000654879
R. viridisi	Stores iron in a soluble, non-toxic, readily available form. Important for iron homeostasis (By similarity)	1	0.000654879
R. viridisi	guanylyltransferase	1	0.000654879
R. viridisi	TFIIA is a component of the transcription machinery of RNA polymerase II and plays an important role in transcriptional activation (By similarity)	1	0.000654879
R. viridisi	Catalyzes the attachment of tyrosine to tRNA(Tyr) in a two-step reaction tyrosine is first activated by ATP to form Tyr- AMP and then transferred to the acceptor end of tRNA(Tyr) (By similarity)	1	0.000654879
R. viridisi	Excision repair cross-complementing rodent repair deficiency, complementation group 4	1	0.000654879
R. viridisi	Catalyzes the condensation of isopentenyl diphosphate (IPP) with allylic pyrophosphates generating different type of terpenoids (By similarity)	1	0.000654879
R. viridisi	TSR1, 20S rRNA accumulation, homolog (S. cerevisiae)	1	0.000654879
R. viridisi	)-reductase	1	0.000654879
R. viridisi	von Willebrand factor, type A	1	0.000654879
R. viridisi	high mobility group	1	0.000654879
R. viridisi	Produces ATP from ADP in the presence of a proton gradient across the membrane. The gamma chain is believed to be important in regulating ATPase activity and the flow of protons through the CF(0) complex (By similarity)	1	0.000654879
R. viridisi	histidine ammonia-lyase	1	0.000654879
R. viridisi	dihydrofolate reductase activity	1	0.000654879
R. viridisi	Histidine kinase	1	0.000654879
R. viridisi	pyridine nucleotide-disulfide oxidoreductase	1	0.000654879
R. viridisi	alkaline phosphatase	1	0.000654879
R. viridisi	Repressor of RNA polymerase III transcription maf1	1	0.000654879
R. viridisi	Catalyzes the conversion of oxaloacetate (OAA) to phosphoenolpyruvate (PEP), the rate-limiting step in the metabolic pathway that produces glucose from lactate and other precursors derived from the citric acid cycle (By similarity)	1	0.000654879
R. viridisi	Retinoblastoma binding protein 6	1	0.000654879
R. viridisi	Catalyzes the decarboxylation of orotidine 5'- monophosphate (OMP) to uridine 5'-monophosphate (UMP) (By similarity)	1	0.000654879
R. viridisi	ribosome biogenesis protein brx1	1	0.000654879
R. viridisi	Catalyzes the ferrous insertion into protoporphyrin IX (By similarity)	1	0.000654879
R. viridisi	Beta-lactamase domain protein	1	0.000654879
R. viridisi	homogentisate 1,2-dioxygenase activity	1	0.000654879
R. viridisi	Binds 23S rRNA and is also seen to make contacts with the A and possibly P site tRNAs (By similarity)	1	0.000654879
R. viridisi	Homoserine Kinase	1	0.000654879
R. viridisi	solute carrier family 5 (sodium glucose cotransporter), member	1	0.000654879
R. viridisi	however, it seems to stimulate more or less all the activities of the other two initiation factors, IF-2 and IF-3 (By similarity)	1	0.000654879
R. viridisi	Succinyl-CoA synthetase subunit beta	1	0.000654879
R. viridisi	catalyzes the formation of 5-methyl-uridine at position	1	0.000654879
R. viridisi	synthase	1	0.000654879
R. viridisi	hydrolase activity, acting on carbon-nitrogen (but not peptide) bonds, in linear amidines	1	0.000654879
R. viridisi	The glycine cleavage system catalyzes the degradation of glycine (By similarity)	1	0.000654879
R. viridisi	hydrolase family 2	1	0.000654879
R. viridisi	This protein is located at the 30S-50S ribosomal subunit interface and may play a role in the structure and function of the aminoacyl-tRNA binding site (By similarity)	1	0.000654879
R. viridisi	hydrolase family 65	1	0.000654879
R. viridisi	transcription initiation factor tfiid subunit	1	0.000654879
R. viridisi	Catalyzes the formation of N(4)-acetylcytidine (ac(4)C) at the wobble position of tRNA(Met), by using acetyl-CoA as an acetyl donor and ATP (or GTP) (By similarity)	1	0.000654879
R. viridisi	Calponin	1	0.000654879
R. viridisi	hydroxymethylglutaryl-CoA synthase activity	1	0.000654879
R. viridisi	u3 small nucleolar ribonucleoprotein	1	0.000654879
R. viridisi	alkyl hydroperoxide reductase	1	0.000654879
R. viridisi	uridine kinase	1	0.000654879
R. viridisi	Catalyzes the hydroxylation of the N(6)-(4-aminobutyl)- L-lysine intermediate to form hypusine, an essential post- translational modification only found in mature eIF-5A factor (By similarity)	1	0.000654879
R. viridisi	geranylgeranyl reductase	1	0.000654879
R. viridisi	Catalyzes the methylthiolation of N6- (dimethylallyl)adenosine (i(6)A), leading to the formation of 2- methylthio-N6-(dimethylallyl)adenosine (ms(2)i(6)A) at position 37 in tRNAs that read codons beginning with uridine (By similarity)	1	0.000654879
R. viridisi	Produces ATP from ADP in the presence of a proton gradient across the membrane (By similarity)	1	0.000654879
R. viridisi	inorganic phosphate transmembrane transporter activity	1	0.000654879
R. viridisi	Proline dehydrogenase	1	0.000654879
R. viridisi	Catalyzes the NADPH dependent reduction of L-gamma- glutamyl 5-phosphate into L-glutamate 5-semialdehyde and phosphate. The product spontaneously undergoes cyclization to form 1-pyrroline-5-carboxylate (By similarity)	1	0.000654879
R. viridisi	ATP-dependent CLP protease ATP-binding subunit	1	0.000654879
R. viridisi	Involved in DNA double-strand break repair (DSBR). The Rad50 Mre11 complex possesses single-strand endonuclease activity and ATP-dependent double-strand-specific 3'-5' exonuclease activity. Rad50 provides an ATP-dependent control of Mre11 by unwinding and or repositioning DNA ends into the Mre11 active site (By similarity)	1	0.000654879
R. viridisi	Provides the sole de novo source of dTMP for DNA biosynthesis (By similarity)	1	0.000654879
R. viridisi	Catalyzes the oxidation of the C8 methyl side group on heme O porphyrin ring into a formyl group (By similarity)	1	0.000654879
R. viridisi	pumilio homolog	1	0.000654879
R. viridisi	Involved in targeting and insertion of nascent membrane proteins into the cytoplasmic membrane. Acts as a receptor for the complex formed by the signal recognition particle (SRP) and the ribosome-nascent chain (RNC)	1	0.000654879
R. viridisi	pyrophosphorylase	1	0.000654879
R. viridisi	iron ion homeostasis	1	0.000654879
R. viridisi	DNA replication	1	0.000654879
R. viridisi	Is involved in NO detoxification in an aerobic process, termed nitric oxide dioxygenase (NOD) reaction that utilizes O(2) and NAD(P)H to convert NO to nitrate, which protects the bacterium from various noxious nitrogen compounds. Therefore, plays a central role in the inducible response to nitrosative stress (By similarity)	1	0.000654879
R. viridisi	Acyl-CoA binding domain containing	1	0.000654879
R. viridisi	Is required not only for elongation of protein synthesis but also for the initiation of all mRNA translation through initiator tRNA(fMet) aminoacylation (By similarity)	1	0.000654879
R. viridisi	RER1 retention in endoplasmic reticulum 1 homolog (S. cerevisiae)	1	0.000654879
R. viridisi	isocitrate dehydrogenase (NADp)	1	0.000654879
R. viridisi	Rhodanese domain protein	1	0.000654879
R. viridisi	IWS1 homolog (S. cerevisiae)	1	0.000654879
R. viridisi	ribosomal protein L19	1	0.000654879
R. viridisi	Key enzyme in the regulation of glycerol uptake and metabolism (By similarity)	1	0.000654879
R. viridisi	ribulose-phosphate 3-epimerase activity	1	0.000654879
R. viridisi	Catalyzes the oxidative decarboxylation of 6- phosphogluconate to ribulose 5-phosphate and CO(2), with concomitant reduction of NADP to NADPH (By similarity)	1	0.000654879
R. viridisi	Beta-Ig-H3 fasciclin	1	0.000654879
R. viridisi	KTI12 homolog, chromatin associated (S. cerevisiae)	1	0.000654879
R. viridisi	SEC24 family, member	1	0.000654879
R. viridisi	Catalyzes the phosphorylation of the 3'-hydroxyl group of dephosphocoenzyme A to form coenzyme A (By similarity)	1	0.000654879
R. viridisi	Binds 16S rRNA, required for the assembly of 30S particles and may also be responsible for determining the conformation of the 16S rRNA at the A site (By similarity)	1	0.000654879
R. viridisi	lAO AO transport system ATPase	1	0.000654879
R. viridisi	sites to release the intron. The products are an intron and two tRNA half-molecules bearing 2',3' cyclic phosphate and 5'-OH termini. Recognizes a pseudosymmetric substrate in which 2 bulged loops of 3 bases are separated by a stem of 4 bp (By similarity)	1	0.000654879
R. viridisi	Alkylated DNA repair protein	1	0.000654879
R. viridisi	Binds as a heterodimer with protein S6 to the central domain of the 16S rRNA, where it helps stabilize the platform of the 30S subunit (By similarity)	1	0.000654879
R. viridisi	l-carnitine dehydratase bile acid-inducible protein F	1	0.000654879
R. viridisi	Specifically methylates the N1 position of guanosine-37 in various cytoplasmic and mitochondrial tRNAs. Methylation is not dependent on the nature of the nucleoside 5' of the target nucleoside. This is the first step in the biosynthesis of wybutosine (yW), a modified base adjacent to the anticodon of tRNAs and required for accurate decoding (By similarity)	1	0.000654879
R. viridisi	Catalyzes the reversible interconversion of serine and glycine with tetrahydrofolate (THF) serving as the one-carbon carrier. This reaction serves as the major source of one-carbon groups required for the biosynthesis of purines, thymidylate, methionine, and other important biomolecules. Also exhibits THF- independent aldolase activity toward beta-hydroxyamino acids, producing glycine and aldehyd…	1	0.000654879
R. viridisi	subunit g	1	0.000654879
R. viridisi	licD family	1	0.000654879
R. viridisi	Binds directly to 23S rRNA. The L1 stalk is quite mobile in the ribosome, and is involved in E site tRNA release (By similarity)	1	0.000654879
R. viridisi	Ligates lysine onto the cytidine present at position 34 of the AUA codon-specific tRNA(Ile) that contains the anticodon CAU, in an ATP-dependent manner. Cytidine is converted to lysidine, thus changing the amino acid specificity of the tRNA from methionine to isoleucine (By similarity)	1	0.000654879
R. viridisi	Epimerase	1	0.000654879
R. viridisi	Lipoate-protein, ligase	1	0.000654879
R. viridisi	Binds to 23S rRNA. Forms part of two intersubunit bridges in the 70S ribosome (By similarity)	1	0.000654879
R. viridisi	listerin E3 ubiquitin protein ligase 1	1	0.000654879
R. viridisi	The enzymes which catalyze the reversible phosphorolysis of pyrimidine nucleosides are involved in the degradation of these compounds and in their utilization as carbon and energy sources, or in the rescue of pyrimidine bases for nucleotide synthesis (By similarity)	1	0.000654879
R. viridisi	Located on the platform of the 30S subunit, it bridges several disparate RNA helices of the 16S rRNA. Forms part of the Shine-Dalgarno cleft in the 70S ribosome (By similarity)	1	0.000654879
R. viridisi	Binds together with S18 to 16S ribosomal RNA (By similarity)	1	0.000654879
R. viridisi	M18 family aminopeptidase	1	0.000654879
R. viridisi	This enzyme is involved in nucleotide metabolism it produces dUMP, the immediate precursor of thymidine nucleotides and it decreases the intracellular concentration of dUTP so that uracil cannot be incorporated into DNA (By similarity)	1	0.000654879
R. viridisi	(alpha) subunit	1	0.000654879
R. viridisi	This protein promotes the GTP-dependent binding of aminoacyl-tRNA to the A-site of ribosomes during protein biosynthesis (By similarity)	1	0.000654879
R. viridisi	Catalyzes the reversible phosphatidyl group transfer from one phosphatidylglycerol molecule to another to form cardiolipin (CL) (diphosphatidylglycerol) and glycerol (By similarity)	1	0.000654879
R. viridisi	Transcription elongation factor	1	0.000654879
R. viridisi	MAK16 homolog (S. cerevisiae)	1	0.000654879
R. viridisi	Exonuclease involved in the 3' processing of various precursor tRNAs. Initiates hydrolysis at the 3'-terminus of an RNA molecule and releases 5'-mononucleotides (By similarity)	1	0.000654879
R. viridisi	malate L-lactate dehydrogenase	1	0.000654879
R. viridisi	transmembrane protein 165	1	0.000654879
R. viridisi	Catalyzes the reversible transfer of the terminal phosphate group between ATP and AMP. Plays an important role in cellular energy homeostasis and in adenine nucleotide metabolism (By similarity)	1	0.000654879
R. viridisi	tRNA binding	1	0.000654879
R. viridisi	Malonyl coA-acyl carrier protein transacylase	1	0.000654879
R. viridisi	Can catalyze the hydrolysis of ATP in the presence of single-stranded DNA, the ATP-dependent uptake of single-stranded DNA by duplex DNA, and the ATP-dependent hybridization of homologous single-stranded DNAs. It interacts with LexA causing its activation and leading to its autocatalytic cleavage (By similarity)	1	0.000654879
R. viridisi	5-formyltetrahydrofolate cyclo-ligase	1	0.000654879
R. viridisi	ubiquitin	1	0.000654879
R. viridisi	May conjugate Arg from its aminoacyl-tRNA to the N- termini of proteins containing an N-terminal aspartate or glutamate	1	0.000654879
R. viridisi	adenylosuccinate lyase	1	0.000654879
R. viridisi	May function in recognizing stalled ribosomes, interact with stem-loop structures in stalled mRNA molecules, and effect endonucleolytic cleavage of the mRNA. May play a role in the release non-functional ribosomes and degradation of damaged mRNAs. Has endoribonuclease activity (By similarity)	1	0.000654879
R. viridisi	Functions as a ribosomal silencing factor. Interacts with ribosomal protein L14 (rplN), blocking formation of intersubunit bridge B8. Prevents association of the 30S and 50S ribosomal subunits and the formation of functional ribosomes, thus repressing translation (By similarity)	1	0.000654879
R. viridisi	Catalyzes the transfer of a phosphate group to glutamate to form glutamate 5-phosphate which rapidly cyclizes to 5- oxoproline (By similarity)	1	0.000654879
R. viridisi	GDP dissociation inhibitor	1	0.000654879
R. viridisi	cathepsin	1	0.000654879
R. viridisi	GlcNAc 6-P deacetylase	1	0.000654879
R. viridisi	5-Nucleotidase	1	0.000654879
R. viridisi	Dehydrogenase, E1 component	1	0.000654879
R. viridisi	CBS Domain protein	1	0.000654879
R. viridisi	Produces ATP from ADP in the presence of a proton gradient across the membrane. The alpha chain is a regulatory subunit (By similarity)	1	0.000654879
R. viridisi	CCAAT enhancer binding protein (C EBP), zeta	1	0.000654879
R. viridisi	Produces ATP from ADP in the presence of a proton gradient across the membrane. The V-type beta chain is a regulatory subunit (By similarity)	1	0.000654879
R. viridisi	metallo-sulfur cluster assembly	1	0.000654879
R. viridisi	deoxyhypusine synthase	1	0.000654879
R. viridisi	CCR4-NOT transcription complex subunit 2	1	0.000654879
R. viridisi	Derlin 1	1	0.000654879
R. viridisi	alpha beta hydrolase fold-3 domain protein	1	0.000654879
R. viridisi	atp-dependent dna helicase	1	0.000654879
R. viridisi	mevalonate kinase	1	0.000654879
R. viridisi	dihydrolipoyl dehydrogenase	1	0.000654879
R. viridisi	26S proteasome nonATPase regulatory subunit	1	0.000654879
R. viridisi	PRP8 pre-mRNA processing factor 8 homolog (S. cerevisiae)	1	0.000654879
R. viridisi	CCR4-NOT transcription complex, subunit 3	1	0.000654879
R. viridisi	ATP-dependent specificity component of the Clp protease. It directs the protease to specific substrates. Can perform chaperone functions in the absence of ClpP (By similarity)	1	0.000654879
R. viridisi	Molecular chaperone. Has ATPase activity (By similarity)	1	0.000654879
R. viridisi	Diphosphomevalonate decarboxylase	1	0.000654879
R. viridisi	molybdenum cofactor biosynthesis protein	1	0.000654879
R. viridisi	Pyridoxal kinase	1	0.000654879
R. viridisi	cdp-diacylglycerol-glycerol-3-phosphate 3-phosphatidyltransferase	1	0.000654879
R. viridisi	B double prime 1, subunit of RNA polymerase III transcription initiation factor IIIB	1	0.000654879
R. viridisi	amidinotransferase	1	0.000654879
R. viridisi	DNA polymerase III subunit delta'	1	0.000654879
R. viridisi	60S ribosomal export protein Nmd3	1	0.000654879
R. viridisi	replication factor c	1	0.000654879
R. viridisi	myeloid lymphoid or mixed-lineage leukemia (trithorax homolog, Drosophila)	1	0.000654879
R. viridisi	BadF BadG BcrA BcrD	1	0.000654879
R. viridisi	Channel protein (Hemolysin III family	1	0.000654879
R. viridisi	b-cell receptor-associated protein	1	0.000654879
R. viridisi	NAD-dependent protein deacetylase which modulates the activities of several enzymes which are inactive in their acetylated form	1	0.000654879
R. viridisi	DNA-directed RNA Polymerase	1	0.000654879
R. viridisi	8-Amino-7-oxononanoate synthase	1	0.000654879
R. viridisi	Responsible for synthesis of pseudouridine from uracil- 54 and uracil-55 in the psi GC loop of transfer RNAs (By similarity)	1	0.000654879
R. viridisi	neuromuscular junction development	1	0.000654879
R. viridisi	Reversibly transfers an adenylyl group from ATP to 4'- phosphopantetheine, yielding dephospho-CoA (dPCoA) and pyrophosphate (By similarity)	1	0.000654879
R. viridisi	nicotinate-nucleotide diphosphorylase (carboxylating) activity	1	0.000654879
R. viridisi	rhomboid family	1	0.000654879
R. viridisi	chloride channel	1	0.000654879
R. viridisi	Ribosomal protein	1	0.000654879
R. viridisi	citrate synthase	1	0.000654879
R. viridisi	beta SUBUNIT	1	0.000654879
R. viridisi	amino acids such as threonine, to avoid such errors, it has a posttransfer editing activity that hydrolyzes mischarged Thr-tRNA(Val) in a tRNA-dependent manner (By similarity)	1	0.000654879
R. viridisi	ribosome production factor 2 homolog	1	0.000654879
R. viridisi	amino acids such as valine, to avoid such errors it has two additional distinct tRNA(Ile)-dependent editing activities. One activity is designated as 'pretransfer' editing and involves the hydrolysis of activated Val-AMP. The other activity is designated 'posttransfer' editing and involves deacylation of mischarged Val-tRNA(Ile) (By similarity)	1	0.000654879
R. viridisi	Ring finger protein	1	0.000654879
R. viridisi	nuclear pore complex protein	1	0.000654879
R. viridisi	RNA polymerase II, TATA box binding protein (TBP)-associated factor	1	0.000654879
R. viridisi	26S proteasome non-ATPase regulatory subunit	1	0.000654879
R. viridisi	ruvB-like	1	0.000654879
R. viridisi	nuclease	1	0.000654879
R. viridisi	bile acid	1	0.000654879
R. viridisi	cobalamin synthesis protein	1	0.000654879
R. viridisi	Sel1 domain protein repeat-containing protein	1	0.000654879
R. viridisi	acetyl-CoA carboxylase biotin carboxylase	1	0.000654879
R. viridisi	Selenocysteine-specific translation elongation factor	1	0.000654879
R. viridisi	Nucleolar protein 9	1	0.000654879
R. viridisi	doxx family	1	0.000654879
R. viridisi	Coiled-coil domain-containing protein	1	0.000654879
R. viridisi	Dynamin family	1	0.000654879
R. viridisi	Competence protein	1	0.000654879
R. viridisi	small nuclear ribonucleoprotein	1	0.000654879
R. viridisi	ammecr1 domain-containing protein	1	0.000654879
R. viridisi	ec 3.2.1.52	1	0.000654879
R. viridisi	Oacyltransferase	1	0.000654879
R. viridisi	elongation factor 1 homolog	1	0.000654879
R. viridisi	oligopeptidase a	1	0.000654879
R. viridisi	endo-beta-n-acetylglucosaminidase	1	0.000654879
R. viridisi	Component of the coenzyme Q biosynthetic pathway. May play a role in organizing a multi-subunit COQ enzyme complex required for coenzyme Q biosynthesis. Required for steady-state levels of other COQ polypeptides (By similarity)	1	0.000654879
R. viridisi	Endonuclease that specifically degrades the RNA of RNA- DNA hybrids (By similarity)	1	0.000654879
R. viridisi	26s proteasome regulatory subunit	1	0.000654879
R. viridisi	stress granule assembly	1	0.000654879
R. viridisi	Acetylornithine aminotransferase	1	0.000654879
R. viridisi	Succinate DeHydrogenase	1	0.000654879
R. viridisi	One of the primary rRNA binding proteins, this protein initially binds near the 5'-end of the 23S rRNA. It is important during the early stages of 50S assembly. It makes multiple contacts with different domains of the 23S rRNA in the assembled 50S subunit and ribosome (By similarity)	1	0.000654879
R. viridisi	endothelin-converting enzyme	1	0.000654879
R. viridisi	orotate phosphoribosyltransferase activity	1	0.000654879
R. viridisi	SUMO1 sentrin specific peptidase	1	0.000654879
R. viridisi	30S ribosomal protein S9	1	0.000654879
R. viridisi	SWI SNF related, matrix associated, actin dependent regulator of chromatin, subfamily d, member	1	0.000654879
R. viridisi	Component of the NOP7 complex, which is required for maturation of the 25S and 5.8S ribosomal RNAs and formation of the 60S ribosome (By similarity)	1	0.000654879
R. viridisi	SYNtaxin	1	0.000654879
R. viridisi	oxidoreductase	1	0.000654879
R. viridisi	TAF11 RNA polymerase II, TATA box binding protein (TBP)-associated factor	1	0.000654879
R. viridisi	Converts heme B (protoheme IX) to heme O by substitution of the vinyl group on carbon 2 of heme B porphyrin ring with a hydroxyethyl farnesyl side group (By similarity)	1	0.000654879
R. viridisi	Tetrapolymerization of the monopyrrole PBG into the hydroxymethylbilane pre-uroporphyrinogen in several discrete steps (By similarity)	1	0.000654879
R. viridisi	oxidoreductase activity, acting on paired donors, with incorporation or reduction of molecular oxygen, reduced pteridine as one donor, and incorporation of one atom of oxygen	1	0.000654879
R. viridisi	ESF1, nucleolar pre-rRNA processing protein, homolog (S. cerevisiae)	1	0.000654879
R. viridisi	Patatin group	1	0.000654879
R. viridisi	The exact function is not known. Can catalyze the reduction of a variety of substrates like dimethyl sulfoxide, trimethylamine N-oxide, phenylmethyl sulfoxide and L-methionine sulfoxide. Cannot reduce cyclic N-oxides. Shows no activity as sulfite oxidase (By similarity)	1	0.000654879
R. viridisi	peptidase'	1	0.000654879
R. viridisi	The natural substrate for this enzyme may be peptidyl- tRNAs which drop off the ribosome during protein synthesis (By similarity)	1	0.000654879
R. viridisi	cop9 signalosome complex subunit	1	0.000654879
R. viridisi	The purine nucleoside phosphorylases catalyze the phosphorolytic breakdown of the N-glycosidic bond in the beta- (deoxy)ribonucleoside molecules, with the formation of the corresponding free purine bases and pentose-1-phosphate (By similarity)	1	0.000654879
R. viridisi	peptidase M24	1	0.000654879
R. viridisi	exchanger	1	0.000654879
R. viridisi	aconitate hydratase	1	0.000654879
R. viridisi	This protein binds to the 23S rRNA, and is important in its secondary structure. It is located near the subunit interface in the base of the L7 L12 stalk, and near the tRNA binding site of the peptidyltransferase center (By similarity)	1	0.000654879
R. viridisi	37S ribosomal protein RSM22	1	0.000654879
R. viridisi	This protein is one of the early assembly proteins of the 50S ribosomal subunit, although it is not seen to bind rRNA by itself. It is important during the early stages of 50S assembly (By similarity)	1	0.000654879
R. viridisi	Peptide chain release factor 2 directs the termination of translation in response to the peptide chain termination codons UGA and UAA (By similarity)	1	0.000654879
R. viridisi	Threonine dehydratase	1	0.000654879
R. viridisi	Peptidyl-prolyl cis-trans isomerase	1	0.000654879
R. viridisi	trafficking protein particle complex	1	0.000654879
R. viridisi	aspartyl-trna synthetase	1	0.000654879
R. viridisi	acyl-CoA dehydrogenase	1	0.000654879
R. viridisi	peroxidase	1	0.000654879
R. viridisi	transcriptional	1	0.000654879
R. viridisi	cysteine desulfurase	1	0.000654879
R. viridisi	Transketolase	1	0.000654879
R. viridisi	Acts as a processive, ATP-dependent zinc metallopeptidase for both cytoplasmic and membrane proteins. Plays a role in the quality control of integral membrane proteins (By similarity)	1	0.000654879
R. viridisi	translocation protein	1	0.000654879
R. viridisi	ATP guanido phosphotransferase	1	0.000654879
R. viridisi	transmembrane protein 63C	1	0.000654879
R. viridisi	phosphatidylethanolamine-binding protein	1	0.000654879
R. viridisi	triosephosphate isomerase	1	0.000654879
R. viridisi	phosphatidylinositol glycan anchor biosynthesis, class K	1	0.000654879
R. viridisi	tRNA thio-modification	1	0.000654879
R. viridisi	ATP synthase mitochondrial F1 complex assembly factor	1	0.000654879
R. viridisi	type i phosphodiesterase nucleotide pyrophosphatase	1	0.000654879
R. viridisi	phosphatidylinositol transfer protein	1	0.000654879
R. viridisi	U mismatch-specific DNA glycosylase	1	0.000654879
R. viridisi	Cytosine-specific methyltransferase	1	0.000654879
R. viridisi	ubiquinone biosynthesis protein Coq9	1	0.000654879
R. viridisi	Phosphatidylserine decarboxylase	1	0.000654879
R. viridisi	CAP-GLY domain containing linker protein	1	0.000654879
R. viridisi	phosphoglucomutase	1	0.000654879
R. viridisi	Carbonic anhydrase	1	0.000654879
R. viridisi	ATP synthase, subunit	1	0.000654879
R. viridisi	Fumarylacetoacetate hydrolase	1	0.000654879
R. viridisi	Phosphorolytic exoribonuclease that removes nucleotide residues following the -CCA terminus of tRNA and adds nucleotides to the ends of RNA molecules by using nucleoside diphosphates as substrates (By similarity)	1	0.000654879
R. viridisi	UTP6, small subunit (SSU) processome component, homolog (yeast)	1	0.000654879
R. viridisi	Phosphorylase is an important allosteric enzyme in carbohydrate metabolism. Enzymes from different sources differ in their regulatory mechanisms and in their natural substrates. However, all known phosphorylases share catalytic and structural properties (By similarity)	1	0.000654879
R. viridisi	Vesicle-associated membrane protein	1	0.000654879
R. viridisi	Phosphorylation of dTMP to form dTDP in both de novo and salvage pathways of dTTP synthesis (By similarity)	1	0.000654879
R. viridisi	ADP-ribosylation Crystallin J1	1	0.000654879
R. viridisi	phosphotransferase 1	1	0.000654879
R. viridisi	general transcription factor IIE, polypeptide 2, beta 34kDa	1	0.000654879
R. viridisi	phytoene synthase	1	0.000654879
R. viridisi	GINS complex subunit 4 (Sld5 homolog)	1	0.000654879
R. viridisi	pirin domain protein	1	0.000654879
R. viridisi	Zinc phosphodiesterase, which displays some tRNA 3'- processing endonuclease activity. Probably involved in tRNA maturation, by removing a 3'-trailer from precursor tRNA (By similarity)	1	0.000654879
R. viridisi	ATPase 116 kDa subunit	1	0.000654879
R. viridisi	glutathione Stransferase	1	0.000654879
R. viridisi	ATPase family, AAA	1	0.000654879
S. longicornis	Serine Threonine protein kinase	120	0.0459946
S. longicornis	helicase	95	0.0364124
S. longicornis	Calcium-binding protein	81	0.0310464
S. longicornis	major facilitator Superfamily	80	0.0306631
S. longicornis	heavy chain	70	0.0268302
S. longicornis	phosphatidylinositol kinase activity	65	0.0249138
S. longicornis	Ankyrin Repeat	58	0.0222307
S. longicornis	Zinc finger protein	44	0.0168647
S. longicornis	purine NTP-dependent helicase activity	42	0.0160981
S. longicornis	Dehydrogenase reductase	39	0.0149483
S. longicornis	PotAssium voltage-gated channel	33	0.0126485
S. longicornis	(ABC) transporter	33	0.0126485
S. longicornis	Histone-lysine N-methyltransferase	33	0.0126485
S. longicornis	bromodomain	32	0.0122652
S. longicornis	leucine Rich Repeat	31	0.0118819
S. longicornis	Microtubule associated monoxygenase, calponin and LIM domain containing	27	0.0103488
S. longicornis	Membrane	24	0.00919893
S. longicornis	protein tyrosine phosphatase	19	0.00728248
S. longicornis	ubiquitin protein ligase	17	0.00651591
S. longicornis	protease	17	0.00651591
S. longicornis	Band 7 protein	17	0.00651591
S. longicornis	gtp-binding protein	16	0.00613262
S. longicornis	Kinesin family member	15	0.00574933
S. longicornis	Transporter	15	0.00574933
S. longicornis	Vacuolar Protein	15	0.00574933
S. longicornis	Component of the Mediator complex, a coactivator involved in regulated gene transcription of nearly all RNA polymerase II-dependent genes. Mediator functions as a bridge to convey information from gene-specific regulatory proteins to the basal RNA polymerase II transcription machinery. Mediator is recruited to promoters by direct interactions with regulatory proteins and serves as a scaffold for …	15	0.00574933
S. longicornis	cathepsin	15	0.00574933
S. longicornis	DNA-dependent RNA polymerase catalyzes the transcription of DNA into RNA using the four ribonucleoside triphosphates as substrates (By similarity)	15	0.00574933
S. longicornis	Essential for recycling GMP and indirectly, cGMP (By similarity)	14	0.00536604
S. longicornis	PHOsphatase	13	0.00498275
S. longicornis	repeat-containing protein	13	0.00498275
S. longicornis	Dehydrogenase	13	0.00498275
S. longicornis	DNA polymerase	13	0.00498275
S. longicornis	Transcription factor	12	0.00459946
S. longicornis	Thioredoxin	12	0.00459946
S. longicornis	Zinc finger, DHHC-type containing	12	0.00459946
S. longicornis	Histone deacetylase	12	0.00459946
S. longicornis	ATP binding to DnaK triggers the release of the substrate protein, thus completing the reaction cycle. Several rounds of ATP-dependent interactions between DnaJ, DnaK and GrpE are required for fully efficient folding. Also involved, together with DnaK and GrpE, in the DNA replication of plasmids through activation of initiation proteins (By similarity)	12	0.00459946
S. longicornis	Rna-binding protein	11	0.00421617
S. longicornis	Guanylate Cyclase	11	0.00421617
S. longicornis	serine-type endopeptidase inhibitor activity	10	0.00383289
S. longicornis	symporter	10	0.00383289
S. longicornis	forkhead box	10	0.00383289
S. longicornis	Cell division control protein	10	0.00383289
S. longicornis	and Sec7 domain	10	0.00383289
S. longicornis	cleavage and polyadenylation	10	0.00383289
S. longicornis	zinc finger	9	0.0034496
S. longicornis	ubiquitin carboxyl-terminal hydrolase	9	0.0034496
S. longicornis	TBC1 domain family member	9	0.0034496
S. longicornis	Ccr4-NOT transcription complex, subunit	9	0.0034496
S. longicornis	5'-3' exoribonuclease	9	0.0034496
S. longicornis	Component of the FACT complex, a general chromatin factor that acts to reorganize nucleosomes. The FACT complex is involved in multiple processes that require DNA as a template such as mRNA elongation, DNA replication and DNA repair. During transcription elongation the FACT complex acts as a histone chaperone that both destabilizes and restores nucleosomal structure. It facilitates the passage of…	9	0.0034496
S. longicornis	Methyltransferase	8	0.00306631
S. longicornis	Mate efflux family protein	8	0.00306631
S. longicornis	wd repeat	8	0.00306631
S. longicornis	Prevents misfolding and promotes the refolding and proper assembly of unfolded polypeptides generated under stress conditions (By similarity)	8	0.00306631
S. longicornis	P-type atpase	8	0.00306631
S. longicornis	Scp-like extracellular	8	0.00306631
S. longicornis	Catalyzes the reversible transfer of the terminal phosphate group between ATP and AMP. Plays an important role in cellular energy homeostasis and in adenine nucleotide metabolism (By similarity)	8	0.00306631
S. longicornis	Hydrolase	8	0.00306631
S. longicornis	Carbonic anhydrase	8	0.00306631
S. longicornis	translation initiation factor	7	0.00268302
S. longicornis	that it carries out the mismatch recognition step. This protein has a weak ATPase activity (By similarity)	7	0.00268302
S. longicornis	protein polymerization	7	0.00268302
S. longicornis	peptidyl-prolyl cis-trans isomerase activity	7	0.00268302
S. longicornis	myosin heavy chain	7	0.00268302
S. longicornis	amino acid	7	0.00268302
S. longicornis	Amp-dependent synthetase and ligase	7	0.00268302
S. longicornis	dual specificity phosphatase	7	0.00268302
S. longicornis	CTD (Carboxy-terminal domain, RNA polymerase II, polypeptide A)	7	0.00268302
S. longicornis	Component of the eukaryotic translation initiation factor 3 (eIF-3) complex, which is involved in protein synthesis and, together with other initiation factors, stimulates binding of mRNA and methionyl-tRNAi to the 40S ribosome (By similarity)	7	0.00268302
S. longicornis	dna replication licensing factor	7	0.00268302
S. longicornis	transcriptional regulator, crp fnr family	6	0.00229973
S. longicornis	regulator of chromosome condensation	6	0.00229973
S. longicornis	phd finger	6	0.00229973
S. longicornis	Ribosomal protein	6	0.00229973
S. longicornis	peptidase (S8 and S53, subtilisin, kexin, sedolisin	6	0.00229973
S. longicornis	mRNA processing	6	0.00229973
S. longicornis	ubiquitin-conjugating enzyme	6	0.00229973
S. longicornis	Sodium hydrogen exchanger	6	0.00229973
S. longicornis	Heat shock protein	6	0.00229973
S. longicornis	atp-dependent dna helicase	6	0.00229973
S. longicornis	Actin-related protein	6	0.00229973
S. longicornis	Cell cycle control protein	6	0.00229973
S. longicornis	acyl-CoA dehydrogenase	6	0.00229973
S. longicornis	Digests double-stranded RNA. Involved in the processing of primary rRNA transcript to yield the immediate precursors to the large and small rRNAs (23S and 16S). Also processes some mRNAs, and tRNAs when they are encoded in the rRNA operon (By similarity)	6	0.00229973
S. longicornis	decarboxylase	6	0.00229973
S. longicornis	Histone acetyltransferase	6	0.00229973
S. longicornis	NAD-dependent protein deacetylase which modulates the activities of several enzymes which are inactive in their acetylated form	5	0.00191644
S. longicornis	The proteasome is a multicatalytic proteinase complex which is characterized by its ability to cleave peptides with Arg, Phe, Tyr, Leu, and Glu adjacent to the leaving group at neutral or slightly basic pH. The proteasome has an ATP-dependent proteolytic activity (By similarity)	5	0.00191644
S. longicornis	inositol	5	0.00191644
S. longicornis	amino acid transport	5	0.00191644
S. longicornis	Catalyzes the GTP-dependent ribosomal translocation step during translation elongation. During this step, the ribosome changes from the pre-translocational (PRE) to the post- translocational (POST) state as the newly formed A-site-bound peptidyl-tRNA and P-site-bound deacylated tRNA move to the P and E sites, respectively. Catalyzes the coordinated movement of the two tRNA molecules, the mRNA and…	5	0.00191644
S. longicornis	carboxylase	5	0.00191644
S. longicornis	Glycosyl transferase (Group 1	5	0.00191644
S. longicornis	(ribosomal) protein	5	0.00191644
S. longicornis	Catalyzes the conversion of uracil and 5-phospho-alpha- D-ribose 1-diphosphate (PRPP) to UMP and diphosphate (By similarity)	5	0.00191644
S. longicornis	acetyltransferase	5	0.00191644
S. longicornis	Exosome complex	5	0.00191644
S. longicornis	Allows the formation of correctly charged Gln-tRNA(Gln) through the transamidation of misacylated Glu-tRNA(Gln) in organisms which lack glutaminyl-tRNA synthetase. The reaction takes place in the presence of glutamine and ATP through an activated gamma-phospho-Glu-tRNA(Gln) (By similarity)	5	0.00191644
S. longicornis	Carboxylesterase	5	0.00191644
S. longicornis	Dynamin family	5	0.00191644
S. longicornis	endothelin-converting enzyme	5	0.00191644
S. longicornis	domain protein	5	0.00191644
S. longicornis	domain, ankyrin repeat and PH domain	5	0.00191644
S. longicornis	proprotein convertase subtilisin kexin type	4	0.00153315
S. longicornis	neuromuscular junction development	4	0.00153315
S. longicornis	Nad-dependent epimerase dehydratase	4	0.00153315
S. longicornis	small nuclear ribonucleoprotein	4	0.00153315
S. longicornis	serine threonine-protein kinase	4	0.00153315
S. longicornis	oxidoreductase activity, acting on paired donors, with incorporation or reduction of molecular oxygen, NAD(P)H as one donor, and incorporation of one atom of oxygen	4	0.00153315
S. longicornis	This protein is involved in the repair of mismatches in DNA. It is required for dam-dependent methyl-directed DNA mismatch repair. May act as a molecular matchmaker , a protein that promotes the formation of a stable complex between two or more DNA-binding proteins in an ATP-dependent manner without itself being part of a final effector complex (By similarity)	4	0.00153315
S. longicornis	S. cerevisiae	4	0.00153315
S. longicornis	serine threonine-protein phosphatase	4	0.00153315
S. longicornis	nucleotidyl transferase	4	0.00153315
S. longicornis	La ribonucleoprotein domain family member	4	0.00153315
S. longicornis	membrane bound O-acyltransferase domain containing	4	0.00153315
S. longicornis	nitrilase cyanide hydratase and apolipoprotein n-acyltransferase	4	0.00153315
S. longicornis	whole genome shotgun sequence	4	0.00153315
S. longicornis	Nucleolar protein	4	0.00153315
S. longicornis	Peptidyl-prolyl cis-trans isomerase	4	0.00153315
S. longicornis	rhomboid family	4	0.00153315
S. longicornis	SYNtaxin	4	0.00153315
S. longicornis	sorting nexin	4	0.00153315
S. longicornis	phosphatidylinositol-4-phosphate 5-kinase	4	0.00153315
S. longicornis	Required for chromosome condensation and partitioning (By similarity)	4	0.00153315
S. longicornis	zinc transporter	4	0.00153315
S. longicornis	Excision repair cross-complementing rodent repair deficiency, complementation group 4	4	0.00153315
S. longicornis	Inhibitor of growth family member	4	0.00153315
S. longicornis	exportin	4	0.00153315
S. longicornis	Glycosyl transferase, family 2	4	0.00153315
S. longicornis	Involved in regulation of DNA replication (By similarity)	4	0.00153315
S. longicornis	Acts as a processive, ATP-dependent zinc metallopeptidase for both cytoplasmic and membrane proteins. Plays a role in the quality control of integral membrane proteins (By similarity)	4	0.00153315
S. longicornis	aminopeptidase	4	0.00153315
S. longicornis	aminotransferase	4	0.00153315
S. longicornis	F(1)F(0) ATP synthase produces ATP from ADP in the presence of a proton or sodium gradient. F-type ATPases consist of two structural domains, F(1) containing the extramembraneous catalytic core and F(0) containing the membrane proton channel, linked together by a central stalk and a peripheral stalk. During catalysis, ATP synthesis in the catalytic domain of F(1) is coupled via a rotary mechanism…	4	0.00153315
S. longicornis	asparaginyl-tRNA synthetase	4	0.00153315
S. longicornis	deaminase	4	0.00153315
S. longicornis	alcohol dehydrogenase	4	0.00153315
S. longicornis	DNAj domain protein	4	0.00153315
S. longicornis	Channel that permits osmotically driven movement of water in both directions. It is involved in the osmoregulation and in the maintenance of cell turgor during volume expansion in rapidly growing cells. It mediates rapid entry or exit of water in response to abrupt changes in osmolarity (By similarity)	4	0.00153315
S. longicornis	Specifically methylates the uridine in position 2552 of 23S rRNA at the 2'-O position of the ribose in the fully assembled 50S ribosomal subunit (By similarity)	3	0.00114987
S. longicornis	Removes the N-terminal methionine from nascent proteins (By similarity)	3	0.00114987
S. longicornis	NDH-1 shuttles electrons from NADH, via FMN and iron- sulfur (Fe-S) centers, to quinones in the respiratory chain. The immediate electron acceptor for the enzyme in this species is believed to be ubiquinone. Couples the redox reaction to proton translocation (for every two electrons transferred, four hydrogen ions are translocated across the cytoplasmic membrane), and thus conserves the redox ene…	3	0.00114987
S. longicornis	Nuclear transcription factor Y	3	0.00114987
S. longicornis	zinc ion binding	3	0.00114987
S. longicornis	nucleotide-excision repair	3	0.00114987
S. longicornis	This protein promotes the GTP-dependent binding of aminoacyl-tRNA to the A-site of ribosomes during protein biosynthesis (By similarity)	3	0.00114987
S. longicornis	oxidoreductase activity, acting on paired donors, with incorporation or reduction of molecular oxygen, reduced pteridine as one donor, and incorporation of one atom of oxygen	3	0.00114987
S. longicornis	ubiquitin	3	0.00114987
S. longicornis	peptidase	3	0.00114987
S. longicornis	Required for a late step of 50S ribosomal subunit assembly. Has GTPase activity (By similarity)	3	0.00114987
S. longicornis	peptidase s9 prolyl oligopeptidase active site domain protein	3	0.00114987
S. longicornis	small protein activating enzyme activity	3	0.00114987
S. longicornis	phosphatidylinositol transfer protein	3	0.00114987
S. longicornis	Myblike DNAbinding domain containing protein	3	0.00114987
S. longicornis	Major role in the synthesis of nucleoside triphosphates other than ATP. The ATP gamma phosphate is transferred to the NDP beta phosphate via a ping-pong mechanism, using a phosphorylated active-site intermediate (By similarity)	3	0.00114987
S. longicornis	transcription initiation factor tfiid subunit	3	0.00114987
S. longicornis	pseudouridine synthase activity	3	0.00114987
S. longicornis	u3 small nucleolar ribonucleoprotein	3	0.00114987
S. longicornis	pyridine nucleotide-disulfide oxidoreductase	3	0.00114987
S. longicornis	Ubiquitin conjugation factor E4	3	0.00114987
S. longicornis	receptor accessory protein	3	0.00114987
S. longicornis	nOP2 Sun	3	0.00114987
S. longicornis	DNA polymerase III subunit delta'	3	0.00114987
S. longicornis	histidine triad (hIT) protein	3	0.00114987
S. longicornis	Dopey family member	3	0.00114987
S. longicornis	Calponin	3	0.00114987
S. longicornis	cullin 1	3	0.00114987
S. longicornis	CAP-GLY domain containing linker protein	3	0.00114987
S. longicornis	Alkylated DNA repair protein	3	0.00114987
S. longicornis	8-Amino-7-oxononanoate synthase	3	0.00114987
S. longicornis	guanine nucleotide exchange factor	3	0.00114987
S. longicornis	casein kinase ii	3	0.00114987
S. longicornis	Importin	3	0.00114987
S. longicornis	Catalyzes the conversion of inosine 5'-phosphate (IMP) to xanthosine 5'-phosphate (XMP), the first committed and rate- limiting step in the de novo synthesis of guanine nucleotides, and therefore plays an important role in the regulation of cell growth (By similarity)	3	0.00114987
S. longicornis	Deoxynucleoside kinase	3	0.00114987
S. longicornis	Aaa atpase	3	0.00114987
S. longicornis	alkaline phosphatase	3	0.00114987
S. longicornis	Catalyzes the synthesis of dihydrouridine a modified base found in the D-loop of most tRNAs (By similarity)	3	0.00114987
S. longicornis	domain) containing	3	0.00114987
S. longicornis	cation diffusion facilitator family transporter	3	0.00114987
S. longicornis	Alpha beta hydrolase	3	0.00114987
S. longicornis	Acetyl-CoA hydrolase	3	0.00114987
S. longicornis	high mobility group	3	0.00114987
S. longicornis	ceramide synthase	3	0.00114987
S. longicornis	3'-5' exoribonuclease that releases 5'-nucleoside monophosphates and is involved in maturation of structured RNAs (By similarity)	3	0.00114987
S. longicornis	Class II aldolase adducin	3	0.00114987
S. longicornis	importin subunit alpha	3	0.00114987
S. longicornis	26S protease regulatory subunit	3	0.00114987
S. longicornis	Adaptor-related protein complex	3	0.00114987
S. longicornis	Nudix hydrolase	2	0.000766577
S. longicornis	The coatomer is a cytosolic protein complex that binds to dilysine motifs and reversibly associates with Golgi non- clathrin-coated vesicles, which further mediate biosynthetic protein transport from the ER, via the Golgi up to the trans Golgi network. Coatomer complex is required for budding from Golgi membranes, and is essential for the retrograde Golgi-to-ER transport of dilysine-tagged protei…	2	0.000766577
S. longicornis	Structure-specific nuclease with 5'-flap endonuclease and 5'-3' exonuclease activities involved in DNA replication and repair. During DNA replication, cleaves the 5'-overhanging flap structure that is generated by displacement synthesis when DNA polymerase encounters the 5'-end of a downstream Okazaki fragment. It enters the flap from the 5'-end and then tracks to cleave the flap base, leaving a …	2	0.000766577
S. longicornis	phosphotransferase 1	2	0.000766577
S. longicornis	transcriptional	2	0.000766577
S. longicornis	polyA polymerase	2	0.000766577
S. longicornis	Specifically methylates the adenine in position 1618 of 23S rRNA (By similarity)	2	0.000766577
S. longicornis	Poorly processive error-prone DNA polymerase involved in untargeted mutagenesis. Copies undamaged DNA at stalled replication forks which arise in vivo from mismatched or misaligned primer ends. These misaligned primers can be extended by polIV. Exhibits no 3-5 exonuclease (proofreading) activity. May be involved in translesional synthesis in conjunction with the beta clamp from polIII (By similar…	2	0.000766577
S. longicornis	SWI SNF related, matrix associated, actin dependent regulator of chromatin, subfamily c, member	2	0.000766577
S. longicornis	PPIases accelerate the folding of proteins. It catalyzes the cis-trans isomerization of proline imidic peptide bonds in oligopeptides. Acts as a regulatory subunit for PP2A-like phosphatases modulating their activity or substrate specificity, probably by inducing a conformational change in the catalytic subunit, a direct target of the PPIase. Can reactivate inactive phosphatase PP2A-phosphatase m…	2	0.000766577
S. longicornis	Located on the platform of the 30S subunit, it bridges several disparate RNA helices of the 16S rRNA. Forms part of the Shine-Dalgarno cleft in the 70S ribosome (By similarity)	2	0.000766577
S. longicornis	protein phosphatase type 2A regulator activity	2	0.000766577
S. longicornis	tspo and mbr like protein	2	0.000766577
S. longicornis	PRP8 pre-mRNA processing factor 8 homolog (S. cerevisiae)	2	0.000766577
S. longicornis	Non-SMC condensin I complex subunit G	2	0.000766577
S. longicornis	One of the primary rRNA binding proteins, it binds directly near the 3'-end of the 23S rRNA, where it nucleates assembly of the 50S subunit (By similarity)	2	0.000766577
S. longicornis	Splicing factor 3b subunit	2	0.000766577
S. longicornis	Leucyl-trna synthetase	2	0.000766577
S. longicornis	succinyl-diaminopimelate desuccinylase activity	2	0.000766577
S. longicornis	pyrophosphorylase	2	0.000766577
S. longicornis	synthase	2	0.000766577
S. longicornis	Zinc phosphodiesterase, which displays some tRNA 3'- processing endonuclease activity. Probably involved in tRNA maturation, by removing a 3'-trailer from precursor tRNA (By similarity)	2	0.000766577
S. longicornis	thioesterase Superfamily protein	2	0.000766577
S. longicornis	Patatin group	2	0.000766577
S. longicornis	iron ion homeostasis	2	0.000766577
S. longicornis	reductase	2	0.000766577
S. longicornis	tRNA binding	2	0.000766577
S. longicornis	Regulatory subunit of the condensin complex, a complex required for conversion of interphase chromatin into mitotic-like condense chromosomes. The condensin complex probably introduces positive supercoils into relaxed DNA in the presence of type I topoisomerases and converts nicked DNA into positive knotted forms in the presence of type II topoisomerases (By similarity)	2	0.000766577
S. longicornis	type iii restriction protein res subunit	2	0.000766577
S. longicornis	Releases the supercoiling and torsional tension of DNA, which is introduced during the DNA replication and transcription, by transiently cleaving and rejoining one strand of the DNA duplex. Introduces a single-strand break via transesterification at a target site in duplex DNA. The scissile phosphodiester is attacked by the catalytic tyrosine of the enzyme, resulting in the formation of a DNA-(5'…	2	0.000766577
S. longicornis	uridine kinase	2	0.000766577
S. longicornis	nucleolar complex associated 3 homolog (S. cerevisiae)	2	0.000766577
S. longicornis	phosphorylase kinase regulator activity	2	0.000766577
S. longicornis	peptidase'	2	0.000766577
S. longicornis	Ligates lysine onto the cytidine present at position 34 of the AUA codon-specific tRNA(Ile) that contains the anticodon CAU, in an ATP-dependent manner. Cytidine is converted to lysidine, thus changing the amino acid specificity of the tRNA from methionine to isoleucine (By similarity)	2	0.000766577
S. longicornis	Required for the insertion and or proper folding and or complex formation of integral membrane proteins into the membrane. Involved in integration of membrane proteins that insert both dependently and independently of the Sec translocase complex, as well as at least some lipoproteins	2	0.000766577
S. longicornis	Stores iron in a soluble, non-toxic, readily available form. Important for iron homeostasis (By similarity)	2	0.000766577
S. longicornis	Required, probably indirectly, for the hydroxylation of 2-octaprenylphenol to 2-octaprenyl-6-hydroxy-phenol, the fourth step in ubiquinone biosynthesis (By similarity)	2	0.000766577
S. longicornis	Succinyl-CoA synthetase subunit beta	2	0.000766577
S. longicornis	RER1 retention in endoplasmic reticulum 1 homolog (S. cerevisiae)	2	0.000766577
S. longicornis	SUMO1 sentrin specific peptidase	2	0.000766577
S. longicornis	Reversibly transfers an adenylyl group from ATP to 4'- phosphopantetheine, yielding dephospho-CoA (dPCoA) and pyrophosphate (By similarity)	2	0.000766577
S. longicornis	Molybdenum cofactor synthesis domain protein	2	0.000766577
S. longicornis	ribosomal large subunit biogenesis	2	0.000766577
S. longicornis	pfkb domain protein	2	0.000766577
S. longicornis	yip1 interacting factor homolog	2	0.000766577
S. longicornis	The glycine cleavage system catalyzes the degradation of glycine. The P protein binds the alpha-amino group of glycine through its pyridoxal phosphate cofactor	2	0.000766577
S. longicornis	listerin E3 ubiquitin protein ligase 1	2	0.000766577
S. longicornis	Key enzyme in the regulation of glycerol uptake and metabolism (By similarity)	2	0.000766577
S. longicornis	RNA methylase	2	0.000766577
S. longicornis	Transcription elongation factor	2	0.000766577
S. longicornis	RNA polymerase II, TATA box binding protein (TBP)-associated factor	2	0.000766577
S. longicornis	phenylalanyl-tRNA synthetase (beta subunit)	2	0.000766577
S. longicornis	K07001 NTE family protein	2	0.000766577
S. longicornis	phosphatidate Cytidylyltransferase	2	0.000766577
S. longicornis	Sel1 domain protein repeat-containing protein	2	0.000766577
S. longicornis	tryptophanyltRNA synthetase	2	0.000766577
S. longicornis	Key enzyme for ketone body catabolism. Transfers the CoA moiety from succinate to acetoacetate. Formation of the enzyme-CoA intermediate proceeds via an unstable anhydride species formed between the carboxylate groups of the enzyme and substrate (By similarity)	2	0.000766577
S. longicornis	type i phosphodiesterase nucleotide pyrophosphatase	2	0.000766577
S. longicornis	microtubule-associated protein RP EB family member	2	0.000766577
S. longicornis	phosphatidylinositol glycan anchor biosynthesis, class K	2	0.000766577
S. longicornis	minichromosome maintenance complex component 3 associated protein	2	0.000766577
S. longicornis	One of the essential components for the initiation of protein synthesis. Protects formylmethionyl-tRNA from spontaneous hydrolysis and promotes its binding to the 30S ribosomal subunits. Also involved in the hydrolysis of GTP during the formation of the 70S ribosomal complex (By similarity)	2	0.000766577
S. longicornis	peptidase m28	2	0.000766577
S. longicornis	Vesicle-associated membrane protein	2	0.000766577
S. longicornis	sodium dicarboxylate symporter	2	0.000766577
S. longicornis	Xenotropic and polytropic retrovirus receptor 1	2	0.000766577
S. longicornis	Molecular chaperone. Has ATPase activity (By similarity)	2	0.000766577
S. longicornis	solute carrier family 5 (sodium glucose cotransporter), member	2	0.000766577
S. longicornis	Nuclear chaperone required for maturation and nuclear export of pre-60S ribosome subunits (By similarity)	2	0.000766577
S. longicornis	Histidine kinase	2	0.000766577
S. longicornis	Enoyl-CoA hydratase	2	0.000766577
S. longicornis	DNA primase is the polymerase that synthesizes small RNA primers for the Okazaki fragments on both template strands at replication forks during chromosomal DNA synthesis (By similarity)	2	0.000766577
S. longicornis	5-Nucleotidase	2	0.000766577
S. longicornis	glutamine synthetase	2	0.000766577
S. longicornis	(Membrane-Associated Ring finger (C3HC4))	2	0.000766577
S. longicornis	Derlin 1	2	0.000766577
S. longicornis	50s ribosomal protein L10	2	0.000766577
S. longicornis	Beta-lactamase domain protein	2	0.000766577
S. longicornis	aspartyl-trna synthetase	2	0.000766577
S. longicornis	fumarate	2	0.000766577
S. longicornis	Catalyzes the attachment of alanine to tRNA(Ala) in a two-step reaction alanine is first activated by ATP to form Ala- AMP and then transferred to the acceptor end of tRNA(Ala). Also edits incorrectly charged Ser-tRNA(Ala) and Gly-tRNA(Ala) via its editing domain (By similarity)	2	0.000766577
S. longicornis	GTP binding protein	2	0.000766577
S. longicornis	Catalyzes the attachment of glutamate to tRNA(Glu) in a two-step reaction glutamate is first activated by ATP to form Glu-AMP and then transferred to the acceptor end of tRNA(Glu) (By similarity)	2	0.000766577
S. longicornis	ASF1 anti-silencing function 1 homolog	2	0.000766577
S. longicornis	Catalyzes the attachment of serine to tRNA(Ser). Is also able to aminoacylate tRNA(Sec) with serine, to form the misacylated tRNA L-seryl-tRNA(Sec), which will be further converted into selenocysteinyl-tRNA(Sec) (By similarity)	2	0.000766577
S. longicornis	DNA ligase	2	0.000766577
S. longicornis	Catalyzes the attachment of tyrosine to tRNA(Tyr) in a two-step reaction tyrosine is first activated by ATP to form Tyr- AMP and then transferred to the acceptor end of tRNA(Tyr) (By similarity)	2	0.000766577
S. longicornis	beta SUBUNIT	2	0.000766577
S. longicornis	Catalyzes the condensation of isopentenyl diphosphate (IPP) with allylic pyrophosphates generating different type of terpenoids (By similarity)	2	0.000766577
S. longicornis	Ectonucleoside triphosphate diphosphohydrolase	2	0.000766577
S. longicornis	Catalyzes the condensation reaction of fatty acid synthesis by the addition to an acyl acceptor of two carbons from malonyl-ACP (By similarity)	2	0.000766577
S. longicornis	alpha-2-macroglobulin domain protein	2	0.000766577
S. longicornis	Catalyzes the conversion of 3'-phosphate to a 2',3'- cyclic phosphodiester at the end of RNA. The mechanism of action of the enzyme occurs in 3 steps (A) adenylation of the enzyme by ATP	2	0.000766577
S. longicornis	gamma-glutamyltransferase activity	2	0.000766577
S. longicornis	Catalyzes the conversion of glucosamine-6-phosphate to glucosamine-1-phosphate (By similarity)	2	0.000766577
S. longicornis	glycerophosphoryl diester phosphodiesterase	2	0.000766577
S. longicornis	acetolactate synthase	2	0.000766577
S. longicornis	3-isopropylmalate dehydrogenase activity	2	0.000766577
S. longicornis	Catalyzes the phosphorylation of the 3'-hydroxyl group of dephosphocoenzyme A to form coenzyme A (By similarity)	2	0.000766577
S. longicornis	hydrolase, family 31	2	0.000766577
S. longicornis	Catalyzes the reversible phosphatidyl group transfer from one phosphatidylglycerol molecule to another to form cardiolipin (CL) (diphosphatidylglycerol) and glycerol (By similarity)	2	0.000766577
S. longicornis	Dehydrogenase, E1 component	2	0.000766577
S. longicornis	acetyl-coa acetyltransferase	2	0.000766577
S. longicornis	diacylglycerol kinase	2	0.000766577
S. longicornis	cation transport	2	0.000766577
S. longicornis	DNA polymerase iii	2	0.000766577
S. longicornis	CCR4-NOT transcription complex subunit 4	2	0.000766577
S. longicornis	DNA-directed RNA Polymerase	2	0.000766577
S. longicornis	Channel protein (Hemolysin III family	2	0.000766577
S. longicornis	Beta-lactamase	2	0.000766577
S. longicornis	chloride channel	2	0.000766577
S. longicornis	ec 3.2.1.52	2	0.000766577
S. longicornis	ATP-dependent serine protease that mediates the selective degradation of mutant and abnormal proteins as well as certain short-lived regulatory proteins. Required for cellular homeostasis and for survival from DNA damage and developmental changes induced by stress. Degrades polypeptides processively to yield small peptide fragments that are 5 to 10 amino acids long. Binds to DNA in a double-stran…	2	0.000766577
S. longicornis	Electron transfer flavoprotein	2	0.000766577
S. longicornis	cleavage stimulation factor, 3 pre-RNA, subunit 3, 77kDa	2	0.000766577
S. longicornis	epimerase dehydratase	2	0.000766577
S. longicornis	Cleaves peptides in various proteins in a process that requires ATP hydrolysis. Has a chymotrypsin-like activity. Plays a major role in the degradation of misfolded proteins (By similarity)	2	0.000766577
S. longicornis	extra spindle pole bodies homolog 1 (S. cerevisiae)	2	0.000766577
S. longicornis	Cofactor D	2	0.000766577
S. longicornis	Fumarylacetoacetate hydrolase	2	0.000766577
S. longicornis	Coiled-coil domain-containing protein	2	0.000766577
S. longicornis	GDP dissociation inhibitor	2	0.000766577
S. longicornis	complex subunit 10	2	0.000766577
S. longicornis	glycerol-3-phosphate dehydrogenase	2	0.000766577
S. longicornis	cop9 signalosome complex subunit	2	0.000766577
S. longicornis	amino acids such as valine, to avoid such errors it has two additional distinct tRNA(Ile)-dependent editing activities. One activity is designated as 'pretransfer' editing and involves the hydrolysis of activated Val-AMP. The other activity is designated 'posttransfer' editing and involves deacylation of mischarged Val-tRNA(Ile) (By similarity)	2	0.000766577
S. longicornis	Acyltransferase	2	0.000766577
S. longicornis	30S ribosomal protein S9	2	0.000766577
S. longicornis	Cysteinyl-tRNA synthetase	2	0.000766577
S. longicornis	hexokinase	2	0.000766577
S. longicornis	cytidylyltransferase	2	0.000766577
S. longicornis	Histidyl-trna synthetase	2	0.000766577
S. longicornis	Involved in DNA double-strand break repair (DSBR). The Rad50 Mre11 complex possesses single-strand endonuclease activity and ATP-dependent double-strand-specific 3'-5' exonuclease activity. Rad50 provides an ATP-dependent control of Mre11 by unwinding and or repositioning DNA ends into the Mre11 active site (By similarity)	2	0.000766577
S. longicornis	arginyL-tRNA synthetase	2	0.000766577
S. longicornis	Involved in mRNA degradation. Hydrolyzes single-stranded polyribonucleotides processively in the 3'- to 5'-direction (By similarity)	2	0.000766577
S. longicornis	Dihydroorotase	2	0.000766577
S. longicornis	Threonine dehydratase	1	0.000383289
S. longicornis	otu domain-containing protein	1	0.000383289
S. longicornis	Ubiquitin fusion degradation protein	1	0.000383289
S. longicornis	oxygenase	1	0.000383289
S. longicornis	The enzymes which catalyze the reversible phosphorolysis of pyrimidine nucleosides are involved in the degradation of these compounds and in their utilization as carbon and energy sources, or in the rescue of pyrimidine bases for nucleotide synthesis (By similarity)	1	0.000383289
S. longicornis	PaNtothenate Kinase	1	0.000383289
S. longicornis	transport protein	1	0.000383289
S. longicornis	isocitrate dehydrogenase (NADp)	1	0.000383289
S. longicornis	Non-lysosomal glucosylceramidase that catalyzes the conversion of glucosylceramide to free glucose and ceramide (By similarity)	1	0.000383289
S. longicornis	May conjugate Arg from its aminoacyl-tRNA to the N- termini of proteins containing an N-terminal aspartate or glutamate	1	0.000383289
S. longicornis	tatd family	1	0.000383289
S. longicornis	Part of ribonuclease P, a protein complex that generates mature tRNA molecules by cleaving their 5'-ends (By similarity)	1	0.000383289
S. longicornis	nucleolar complex protein 2	1	0.000383289
S. longicornis	Pyridoxal kinase	1	0.000383289
S. longicornis	Produces ATP from ADP in the presence of a proton gradient across the membrane. The gamma chain is believed to be important in regulating ATPase activity and the flow of protons through the CF(0) complex (By similarity)	1	0.000383289
S. longicornis	Pyrophosphatase that hydrolyzes non-canonical purine nucleotides such as XTP and ITP dITP to their respective monophosphate derivatives. Might exclude non-canonical purines from DNA precursor pool, thus preventing their incorporation into DNA and avoiding chromosomal lesions (By similarity)	1	0.000383289
S. longicornis	Proteasome (Prosome, macropain) 26S subunit, non-ATPase, 6	1	0.000383289
S. longicornis	Part of the outer membrane protein assembly complex, which is involved in assembly and insertion of beta-barrel proteins into the outer membrane (By similarity)	1	0.000383289
S. longicornis	UPF0249 protein	1	0.000383289
S. longicornis	pyrroline-5-carboxylate reductase activity	1	0.000383289
S. longicornis	orotate phosphoribosyltransferase activity	1	0.000383289
S. longicornis	Participates actively in the response to hyperosmotic and heat shock by preventing the aggregation of stress-denatured proteins, in association with DnaK and GrpE. It is the nucleotide exchange factor for DnaK and may function as a thermosensor. Unfolded proteins bind initially to DnaJ	1	0.000383289
S. longicornis	polymerase (RNA) II (DNA directed) polypeptide D	1	0.000383289
S. longicornis	Involved in targeting and insertion of nascent membrane proteins into the cytoplasmic membrane. Binds to the hydrophobic signal sequence of the ribosome-nascent chain (RNC) as it emerges from the ribosomes. The SRP-RNC complex is then targeted to the cytoplasmic membrane where it interacts with the SRP receptor FtsY	1	0.000383289
S. longicornis	Lipoate-protein, ligase	1	0.000383289
S. longicornis	nuclease	1	0.000383289
S. longicornis	The natural substrate for this enzyme may be peptidyl- tRNAs which drop off the ribosome during protein synthesis (By similarity)	1	0.000383289
S. longicornis	PCI domain containing 2	1	0.000383289
S. longicornis	Involved in the biogenesis of the 60S ribosomal subunit (By similarity)	1	0.000383289
S. longicornis	Isoprenoid biosynthesis protein with amidotransferase-like domain	1	0.000383289
S. longicornis	Transaldolase is important for the balance of metabolites in the pentose-phosphate pathway (By similarity)	1	0.000383289
S. longicornis	Oacyltransferase	1	0.000383289
S. longicornis	translocation protein	1	0.000383289
S. longicornis	oligopeptidase a	1	0.000383289
S. longicornis	Proline dehydrogenase	1	0.000383289
S. longicornis	Removes 5-oxoproline from various penultimate amino acid residues except L-proline (By similarity)	1	0.000383289
S. longicornis	ubiquinone biosynthesis protein Coq9	1	0.000383289
S. longicornis	oligosaccharyl transferase STT3 subunit	1	0.000383289
S. longicornis	Universal stress protein	1	0.000383289
S. longicornis	IWS1 homolog (S. cerevisiae)	1	0.000383289
S. longicornis	Iron--sulfur cluster	1	0.000383289
S. longicornis	replication factor c	1	0.000383289
S. longicornis	Non-specific O-methyltransferase that catalyzes the 2 O- methylation steps in the ubiquinone biosynthetic pathway (By similarity)	1	0.000383289
S. longicornis	Repressor of RNA polymerase III transcription maf1	1	0.000383289
S. longicornis	phosphoserine phosphatase activity	1	0.000383289
S. longicornis	Required for 40S ribosome biogenesis. Involved in nucleolar processing of pre-18S ribosomal RNA and ribosome assembly (By similarity)	1	0.000383289
S. longicornis	symporter activity	1	0.000383289
S. longicornis	peptidase C14 caspase catalytic subunit p20	1	0.000383289
S. longicornis	TAF10 RNA polymerase II, TATA box binding protein (TBP)-associated factor	1	0.000383289
S. longicornis	Required for accurate and efficient protein synthesis under certain stress conditions. May act as a fidelity factor of the translation reaction, by catalyzing a one-codon backward translocation of tRNAs on improperly translocated ribosomes. Back- translocation proceeds from a post-translocation (POST) complex to a pre-translocation (PRE) complex, thus giving elongation factor G a second chance to…	1	0.000383289
S. longicornis	Tetrapolymerization of the monopyrrole PBG into the hydroxymethylbilane pre-uroporphyrinogen in several discrete steps (By similarity)	1	0.000383289
S. longicornis	Metal Dependent Phosphohydrolase	1	0.000383289
S. longicornis	Post-GPI attachment to proteins	1	0.000383289
S. longicornis	Required for endonucleolytic cleavage during polyadenylation-dependent pre-mRNA 3'-end formation (By similarity)	1	0.000383289
S. longicornis	The globular domain of the protein is located near the polypeptide exit tunnel on the outside of the subunit, while an extended beta-hairpin is found that lines the wall of the exit tunnel in the center of the 70S ribosome (By similarity)	1	0.000383289
S. longicornis	Required for meiotic nuclear division 1 homolog (S. cerevisiae)	1	0.000383289
S. longicornis	The purine nucleoside phosphorylases catalyze the phosphorolytic breakdown of the N-glycosidic bond in the beta- (deoxy)ribonucleoside molecules, with the formation of the corresponding free purine bases and pentose-1-phosphate (By similarity)	1	0.000383289
S. longicornis	Required for the formation of a threonylcarbamoyl group on adenosine at position 37 (t(6)A37) in tRNAs that read codons beginning with adenine (By similarity)	1	0.000383289
S. longicornis	This is 1 of the proteins that binds and probably mediates the attachment of the 5S RNA into the large ribosomal subunit, where it forms part of the central protuberance. In the 70S ribosome it contacts protein S13 of the 30S subunit (bridge B1b), connecting the 2 subunits	1	0.000383289
S. longicornis	peptidase M24	1	0.000383289
S. longicornis	This protein is one of the early assembly proteins of the 50S ribosomal subunit, although it is not seen to bind rRNA by itself. It is important during the early stages of 50S assembly (By similarity)	1	0.000383289
S. longicornis	Required for the retention of luminal endoplasmic reticulum proteins. Determines the specificity of the luminal ER protein retention system. Also required for normal vesicular traffic through the Golgi (By similarity)	1	0.000383289
S. longicornis	traB family	1	0.000383289
S. longicornis	One of the early assembly proteins it binds 23S rRNA. One of the proteins that surrounds the polypeptide exit tunnel on the outside of the ribosome. Forms the main docking site for trigger factor binding to the ribosome (By similarity)	1	0.000383289
S. longicornis	Produces ATP from ADP in the presence of a proton gradient across the membrane. The alpha chain is a regulatory subunit (By similarity)	1	0.000383289
S. longicornis	Peptidase S16, lon domain protein	1	0.000383289
S. longicornis	NADHX epimerase activity	1	0.000383289
S. longicornis	Responsible for synthesis of pseudouridine from uracil- 13 in transfer RNAs (By similarity)	1	0.000383289
S. longicornis	transmembrane protein 165	1	0.000383289
S. longicornis	Responsible for synthesis of pseudouridine from uracil- 54 and uracil-55 in the psi GC loop of transfer RNAs (By similarity)	1	0.000383289
S. longicornis	Triacylglycerol Lipase	1	0.000383289
S. longicornis	Responsible for synthesis of pseudouridine from uracil- 55 in the psi GC loop of transfer RNAs (By similarity)	1	0.000383289
S. longicornis	malic enzyme	1	0.000383289
S. longicornis	Nucleolar protein 9	1	0.000383289
S. longicornis	Tyrosine 3-monooxygenase tryptophan 5-monooxygenase activation protein	1	0.000383289
S. longicornis	Rhodanese domain protein	1	0.000383289
S. longicornis	nh(3)-dependent nad( ) synthetase	1	0.000383289
S. longicornis	metallocarboxypeptidase activity	1	0.000383289
S. longicornis	NIN1 RPN12 binding protein 1 homolog (S. cerevisiae)	1	0.000383289
S. longicornis	ribonuclease H activity	1	0.000383289
S. longicornis	UPF0103 protein	1	0.000383289
S. longicornis	Peptide chain release factor 1 directs the termination of translation in response to the peptide chain termination codons UAG and UAA (By similarity)	1	0.000383289
S. longicornis	Uridine phosphorylase	1	0.000383289
S. longicornis	metalloendopeptidase activity	1	0.000383289
S. longicornis	vesicle-mediated transport	1	0.000383289
S. longicornis	ribosomal protein L19	1	0.000383289
S. longicornis	Protein tyrosine phosphatase-like	1	0.000383289
S. longicornis	lmbE family	1	0.000383289
S. longicornis	Phosphorylase is an important allosteric enzyme in carbohydrate metabolism. Enzymes from different sources differ in their regulatory mechanisms and in their natural substrates. However, all known phosphorylases share catalytic and structural properties (By similarity)	1	0.000383289
S. longicornis	Located at the back of the 30S subunit body where it stabilizes the conformation of the head with respect to the body (By similarity)	1	0.000383289
S. longicornis	sulfate transporter	1	0.000383289
S. longicornis	Ring finger protein	1	0.000383289
S. longicornis	Surfeit locus 1 family protein	1	0.000383289
S. longicornis	peroxidase	1	0.000383289
S. longicornis	oxidoreductase	1	0.000383289
S. longicornis	Nuclear protein localization	1	0.000383289
S. longicornis	Molybdopterin	1	0.000383289
S. longicornis	metallo-sulfur cluster assembly	1	0.000383289
S. longicornis	Synthesizes selenophosphate from selenide and ATP (By similarity)	1	0.000383289
S. longicornis	Rtf1, Paf1 RNA polymerase II complex component, homolog (S. cerevisiae)	1	0.000383289
S. longicornis	TAF11 RNA polymerase II, TATA box binding protein (TBP)-associated factor	1	0.000383289
S. longicornis	ruvB-like	1	0.000383289
S. longicornis	Key enzyme in heme biosynthesis. Catalyzes the oxidative decarboxylation of propionic acid side chains of rings A and B of coproporphyrinogen III (By similarity)	1	0.000383289
S. longicornis	One of the primary rRNA binding proteins, it binds directly to 16S rRNA where it nucleates assembly of the body of the 30S subunit (By similarity)	1	0.000383289
S. longicornis	TFIIA is a component of the transcription machinery of RNA polymerase II and plays an important role in transcriptional activation (By similarity)	1	0.000383289
S. longicornis	S-adenosyl-L-methionine-dependent methyltransferase that catalyzes the trimethylation of the amino group of the modified target histidine residue in translation elongation factor 2 (EF- 2), to form an intermediate called diphthine. The three successive methylation reactions represent the second step of diphthamide biosynthesis (By similarity)	1	0.000383289
S. longicornis	The central subunit of the protein translocation channel SecYEG. Consists of two halves formed by TMs 1-5 and 6-10. These two domains form a lateral gate at the front which open onto the bilayer between TMs 2 and 7, and are clamped together by SecE at the back. The channel is closed by both a pore ring composed of hydrophobic SecY resides and a short helix (helix 2A) on the extracellular side of …	1	0.000383289
S. longicornis	Methyltransferase required for the conversion of demethylmenaquinone (DMKH2) to menaquinone (MKH2)	1	0.000383289
S. longicornis	The coatomer is a cytosolic protein complex that binds to dilysine motifs and reversibly associates with Golgi non- clathrin-coated vesicles, which further mediate biosynthetic protein transport from the ER, via the Golgi up to the trans Golgi network. Coatomer complex is required for budding from Golgi membranes, and is essential for the retrograde Golgi-to-ER transport of dilysine-tagged protei…	1	0.000383289
S. longicornis	SEC24 family, member	1	0.000383289
S. longicornis	The exact function is not known. Can catalyze the reduction of a variety of substrates like dimethyl sulfoxide, trimethylamine N-oxide, phenylmethyl sulfoxide and L-methionine sulfoxide. Cannot reduce cyclic N-oxides. Shows no activity as sulfite oxidase (By similarity)	1	0.000383289
S. longicornis	One of the primary rRNA binding proteins, it binds directly to 16S rRNA where it nucleates assembly of the head domain of the 30S subunit. Is located at the subunit interface close to the decoding center, probably blocks exit of the E-site tRNA (By similarity)	1	0.000383289
S. longicornis	MAK16 homolog (S. cerevisiae)	1	0.000383289
S. longicornis	Selenocysteine-specific translation elongation factor	1	0.000383289
S. longicornis	myeloid lymphoid or mixed-lineage leukemia (trithorax homolog, Drosophila)	1	0.000383289
S. longicornis	M18 family aminopeptidase	1	0.000383289
S. longicornis	thiamine diphosphokinase activity	1	0.000383289
S. longicornis	One of the primary rRNA binding proteins, it binds specifically to the 5'-end of 16S ribosomal	1	0.000383289
S. longicornis	pre-rRNA processing protein involved in ribosome biogenesis (By similarity)	1	0.000383289
S. longicornis	phosphatidylethanolamine-binding protein	1	0.000383289
S. longicornis	This protein binds directly to 23S ribosomal RNA (By similarity)	1	0.000383289
S. longicornis	mitochondrial import inner membrane translocase, subunit	1	0.000383289
S. longicornis	This protein is located at the 30S-50S ribosomal subunit interface and may play a role in the structure and function of the aminoacyl-tRNA binding site (By similarity)	1	0.000383289
S. longicornis	SFT2 domain containing	1	0.000383289
S. longicornis	malate dehydrogenase (quinone)	1	0.000383289
S. longicornis	Signal peptidase i	1	0.000383289
S. longicornis	threonine-tRNA ligase activity	1	0.000383289
S. longicornis	sites to release the intron. The products are an intron and two tRNA half-molecules bearing 2',3' cyclic phosphate and 5'-OH termini. Recognizes a pseudosymmetric substrate in which 2 bulged loops of 3 bases are separated by a stem of 4 bp (By similarity)	1	0.000383289
S. longicornis	trafficking protein particle complex	1	0.000383289
S. longicornis	Molecular chaperone capable of stabilizing a range of proteins. Seems to fulfill an ATP-independent, HSP70-like function in archaeal de novo protein folding (By similarity)	1	0.000383289
S. longicornis	Produces ATP from ADP in the presence of a proton gradient across the membrane (By similarity)	1	0.000383289
S. longicornis	Small nucleolar	1	0.000383289
S. longicornis	Transcription factor that plays a role in the activation of archaeal genes transcribed by RNA polymerase. Facilitates transcription initiation by enhancing TATA-box recognition by TATA-box-binding protein (Tbp), and transcription factor B (Tfb) and RNA polymerase recruitment. Not absolutely required for transcription in vitro, but particularly important in cases where Tbp or Tfb function is not o…	1	0.000383289
S. longicornis	Phosphatidylinositol glycan anchor biosynthesis class V	1	0.000383289
S. longicornis	Produces ATP from ADP in the presence of a proton gradient across the membrane. The V-type alpha chain is a catalytic subunit (By similarity)	1	0.000383289
S. longicornis	small subunit (SSU) processome component, homolog	1	0.000383289
S. longicornis	Produces ATP from ADP in the presence of a proton gradient across the membrane. The V-type beta chain is a regulatory subunit (By similarity)	1	0.000383289
S. longicornis	SMP-30 gluconolaconase LRE domain protein	1	0.000383289
S. longicornis	translocation protein SEC63	1	0.000383289
S. longicornis	Snare associated golgi protein	1	0.000383289
S. longicornis	transmembrane protein 63C	1	0.000383289
S. longicornis	One of the primary rRNA binding proteins, this protein initially binds near the 5'-end of the 23S rRNA. It is important during the early stages of 50S assembly. It makes multiple contacts with different domains of the 23S rRNA in the assembled 50S subunit and ribosome (By similarity)	1	0.000383289
S. longicornis	l-carnitine dehydratase bile acid-inducible protein F	1	0.000383289
S. longicornis	Is required not only for elongation of protein synthesis but also for the initiation of all mRNA translation through initiator tRNA(fMet) aminoacylation (By similarity)	1	0.000383289
S. longicornis	triosephosphate isomerase	1	0.000383289
S. longicornis	One of the primary rRNA binding proteins. Required for association of the 30S and 50S subunits to form the 70S ribosome, for tRNA binding and peptide bond formation. It has been suggested to have peptidyltransferase activity	1	0.000383289
S. longicornis	malate L-lactate dehydrogenase	1	0.000383289
S. longicornis	molybdenum cofactor biosynthesis protein	1	0.000383289
S. longicornis	TSR1, 20S rRNA accumulation, homolog (S. cerevisiae)	1	0.000383289
S. longicornis	origin recognition complex subunit	1	0.000383289
S. longicornis	protein 1 (negative cofactor 2 alpha)	1	0.000383289
S. longicornis	Specifically methylates the N1 position of guanosine-37 in various cytoplasmic and mitochondrial tRNAs. Methylation is not dependent on the nature of the nucleoside 5' of the target nucleoside. This is the first step in the biosynthesis of wybutosine (yW), a modified base adjacent to the anticodon of tRNAs and required for accurate decoding (By similarity)	1	0.000383289
S. longicornis	protein family UPF0029, Impact, N-terminal protein	1	0.000383289
S. longicornis	Phosphodiesterase, mj0936 family	1	0.000383289
S. longicornis	protein N-acetylglucosaminyltransferase activity	1	0.000383289
S. longicornis	Splicing factor 3A subunit	1	0.000383289
S. longicornis	oxidoreductase activity, acting on the CH-NH2 group of donors, NAD or NADP as acceptor	1	0.000383289
S. longicornis	Splicing factor 3A subunit 3	1	0.000383289
S. longicornis	Nicotinate phosphoribosyltransferase	1	0.000383289
S. longicornis	phosphohexokinase	1	0.000383289
S. longicornis	udp-glucose 4-epimerase	1	0.000383289
S. longicornis	phospho-N-acetylmuramoyl-pentapeptide-transferase activity	1	0.000383289
S. longicornis	UPF0061 protein	1	0.000383289
S. longicornis	stress granule assembly	1	0.000383289
S. longicornis	UPF0160 protein	1	0.000383289
S. longicornis	Stromal antigen	1	0.000383289
S. longicornis	Malonyl coA-acyl carrier protein transacylase	1	0.000383289
S. longicornis	phosphoriboisomerase A	1	0.000383289
S. longicornis	Urocanate hydratase	1	0.000383289
S. longicornis	sua5 ycio yrdc ywlc family protein	1	0.000383289
S. longicornis	Protein S19 forms a complex with S13 that binds strongly to the 16S ribosomal RNA (By similarity)	1	0.000383289
S. longicornis	subunit (H	1	0.000383289
S. longicornis	von Willebrand factor, type A	1	0.000383289
S. longicornis	subunit g	1	0.000383289
S. longicornis	Manganese-dependent inorganic pyrophosphatase	1	0.000383289
S. longicornis	Subunit of the peripheral V1 complex of vacuolar ATPase essential for assembly or catalytic function. V-ATPase is responsible for acidifying a variety of intracellular compartments in eukaryotic cells (By similarity)	1	0.000383289
S. longicornis	Provides the precursors necessary for DNA synthesis. Catalyzes the biosynthesis of deoxyribonucleotides from the corresponding ribonucleotides (By similarity)	1	0.000383289
S. longicornis	succinate dehydrogenase, cytochrome	1	0.000383289
S. longicornis	PRP40 pre-mRNA processing factor 40 homolog	1	0.000383289
S. longicornis	Succinyl-CoA ligase ADP-forming subunit alpha	1	0.000383289
S. longicornis	Ribosome biogenesis protein bms1	1	0.000383289
S. longicornis	nuclear pore complex protein	1	0.000383289
S. longicornis	ribosome production factor 2 homolog	1	0.000383289
S. longicornis	Pyruvate kinase	1	0.000383289
S. longicornis	ran binding protein	1	0.000383289
S. longicornis	ATPase 116 kDa subunit	1	0.000383289
S. longicornis	Excision repair cross-complementing rodent repair deficiency, complementation group 1 (Includes overlapping antisense sequence)	1	0.000383289
S. longicornis	ApaG protein	1	0.000383289
S. longicornis	cdp-diacylglycerol-glycerol-3-phosphate 3-phosphatidyltransferase	1	0.000383289
S. longicornis	Forms an intersubunit bridge (bridge B4) with the 23S rRNA of the 50S subunit in the ribosome (By similarity)	1	0.000383289
S. longicornis	Acetylornithine aminotransferase	1	0.000383289
S. longicornis	Binds 16S rRNA, required for the assembly of 30S particles and may also be responsible for determining the conformation of the 16S rRNA at the A site (By similarity)	1	0.000383289
S. longicornis	(alpha) subunit	1	0.000383289
S. longicornis	CCR4-NOT transcription complex, subunit 3	1	0.000383289
S. longicornis	cell division cycle 73, Paf1 RNA polymerase II complex component, homolog (S. cerevisiae)	1	0.000383289
S. longicornis	Catalyzes the reversible interconversion of serine and glycine with tetrahydrofolate (THF) serving as the one-carbon carrier. This reaction serves as the major source of one-carbon groups required for the biosynthesis of purines, thymidylate, methionine, and other important biomolecules. Also exhibits THF- independent aldolase activity toward beta-hydroxyamino acids, producing glycine and aldehyd…	1	0.000383289
S. longicornis	50s ribosomal protein l32	1	0.000383289
S. longicornis	Catalyzes the 2-thiolation of uridine at the wobble position (U34) of tRNA, leading to the formation of s(2)U34 (By similarity)	1	0.000383289
S. longicornis	Binds together with S18 to 16S ribosomal RNA (By similarity)	1	0.000383289
S. longicornis	Catalyzes the transfer of selenium from selenophosphate for conversion of 2-thiouridine to 2-selenouridine at the wobble position in tRNA (By similarity)	1	0.000383289
S. longicornis	,hydrolase	1	0.000383289
S. longicornis	Binds 23S rRNA and is also seen to make contacts with the A and possibly P site tRNAs (By similarity)	1	0.000383289
S. longicornis	Charged multivesicular body protein	1	0.000383289
S. longicornis	Catalyzes the ATP-dependent amination of UTP to CTP with either L-glutamine or ammonia as the source of nitrogen (By similarity)	1	0.000383289
S. longicornis	Biotin- acetyl-CoA-carboxylase ligase	1	0.000383289
S. longicornis	Catalyzes the reversible conversion of 2- phosphoglycerate into phosphoenolpyruvate. It is essential for the degradation of carbohydrates via glycolysis (By similarity)	1	0.000383289
S. longicornis	Catalyzes the attachment of glycine to tRNA(Gly) (By similarity)	1	0.000383289
S. longicornis	Exonuclease	1	0.000383289
S. longicornis	aconitate hydratase	1	0.000383289
S. longicornis	Filamentation induced by cAMP protein fic	1	0.000383289
S. longicornis	Catalyzes the attachment of proline to tRNA(Pro) in a two-step reaction proline is first activated by ATP to form Pro- AMP and then transferred to the acceptor end of tRNA(Pro). As ProRS can inadvertently accommodate and process non-cognate amino acids such as alanine and cysteine, to avoid such errors it has two additional distinct editing activities against alanine. One activity is designated a…	1	0.000383289
S. longicornis	fumarate hydratase class II	1	0.000383289
S. longicornis	Binds to the 60S ribosomal subunit and prevents its association with the 40S ribosomal subunit to form the 80S initiation complex in the cytoplasm	1	0.000383289
S. longicornis	GID complex subunit 4, VID24 homolog (S. cerevisiae)	1	0.000383289
S. longicornis	60S ribosomal export protein Nmd3	1	0.000383289
S. longicornis	Catalyzes the transfer of a dimethylallyl group onto the adenine at position 37 in tRNAs that read codons beginning with uridine, leading to the formation of N6-(dimethylallyl)adenosine (i(6)A) (By similarity)	1	0.000383289
S. longicornis	60S ribosomal protein l36	1	0.000383289
S. longicornis	acetyl-CoA carboxylase biotin carboxylase	1	0.000383289
S. longicornis	Cold shock protein	1	0.000383289
S. longicornis	ammecr1 domain-containing protein	1	0.000383289
S. longicornis	Competence protein	1	0.000383289
S. longicornis	CCR4-NOT transcription complex subunit 2	1	0.000383289
S. longicornis	50s ribosomal protein l29	1	0.000383289
S. longicornis	hydrolase activity, acting on carbon-nitrogen (but not peptide) bonds, in linear amidines	1	0.000383289
S. longicornis	)-reductase	1	0.000383289
S. longicornis	Binds directly to 23S rRNA. The L1 stalk is quite mobile in the ribosome, and is involved in E site tRNA release (By similarity)	1	0.000383289
S. longicornis	ATP-dependent specificity component of the Clp protease. It directs the protease to specific substrates. Can perform chaperone functions in the absence of ClpP (By similarity)	1	0.000383289
S. longicornis	ERI1 exoribonuclease family member	1	0.000383289
S. longicornis	26S proteasome nonATPase regulatory subunit	1	0.000383289
S. longicornis	Exchanges the guanine residue with 7-aminomethyl-7- deazaguanine in tRNAs with GU(N) anticodons (tRNA-Asp, -Asn, -His and -Tyr). After this exchange, a cyclopentendiol moiety is attached to the 7-aminomethyl group of 7-deazaguanine, resulting in the hypermodified nucleoside queuosine (Q) (7-(((4,5-cis- dihydroxy-2-cyclopenten-1-yl)amino)methyl)-7-deazaguanosine) (By similarity)	1	0.000383289
S. longicornis	component of the Mediator complex, a coactivator involved in the regulated transcription of nearly all RNA polymerase II-dependent genes. Mediator functions as a bridge to convey information from gene-specific regulatory proteins to the basal RNA polymerase II transcription machinery. Mediator is recruited to promoters by direct interactions with regulatory proteins and serves as a scaffold for t…	1	0.000383289
S. longicornis	Exocyst complex component	1	0.000383289
S. longicornis	Component of the NOP7 complex, which is required for maturation of the 25S and 5.8S ribosomal RNAs and formation of the 60S ribosome (By similarity)	1	0.000383289
S. longicornis	amidohydrolase	1	0.000383289
S. longicornis	Component of the sulfite reductase complex that catalyzes the 6-electron reduction of sulfite to sulfide. This is one of several activities required for the biosynthesis of L- cysteine from sulfate. The flavoprotein component catalyzes the electron flow from NADPH - FAD - FMN to the hemoprotein component (By similarity)	1	0.000383289
S. longicornis	Ferredoxin	1	0.000383289
S. longicornis	Component of the U1 snRNP, which is essential for recognition of the pre-mRNA 5' splice-site and the subsequent assembly of the spliceosome. U1-C is directly involved in initial 5' splice-site recognition for both constitutive and regulated alternative splicing. The interaction with the 5' splice-site seems to precede base-pairing between the pre-mRNA and the U1 snRNA	1	0.000383289
S. longicornis	30S ribosomal protein S2	1	0.000383289
S. longicornis	converts alpha-aldose to the beta-anomer. It is active on D-glucose, L-arabinose, D-xylose, D-galactose, maltose and lactose (By similarity)	1	0.000383289
S. longicornis	fructose-bisphosphate aldolase	1	0.000383289
S. longicornis	Converts heme B (protoheme IX) to heme O by substitution of the vinyl group on carbon 2 of heme B porphyrin ring with a hydroxyethyl farnesyl side group (By similarity)	1	0.000383289
S. longicornis	g2 mitotic-specific	1	0.000383289
S. longicornis	carboxy-peptidase	1	0.000383289
S. longicornis	geranylgeranyl reductase	1	0.000383289
S. longicornis	Core component of nucleosome. Nucleosomes wrap and compact DNA into chromatin, limiting DNA accessibility to the cellular machineries which require DNA as a template. Histones thereby play a central role in transcription regulation, DNA repair, DNA replication and chromosomal stability. DNA accessibility is regulated via a complex set of post-translational modifications of histones, also called h…	1	0.000383289
S. longicornis	Glucose-6-phosphate 1-dehydrogenase	1	0.000383289
S. longicornis	ATP hydrolysis coupled proton transport	1	0.000383289
S. longicornis	glutathione Stransferase	1	0.000383289
S. longicornis	B double prime 1, subunit of RNA polymerase III transcription initiation factor IIIB	1	0.000383289
S. longicornis	Glycogen debranching enzyme	1	0.000383289
S. longicornis	Cyclase dehydrase	1	0.000383289
S. longicornis	Golgi reassembly stacking protein	1	0.000383289
S. longicornis	cystathionine	1	0.000383289
S. longicornis	GTPase that plays an essential role in the late steps of ribosome biogenesis (By similarity)	1	0.000383289
S. longicornis	cysteine biosynthetic process from serine	1	0.000383289
S. longicornis	guanylyltransferase	1	0.000383289
S. longicornis	ATP synthase mitochondrial F1 complex assembly factor	1	0.000383289
S. longicornis	An essential GTPase which binds GTP, GDP and possibly (p)ppGpp with moderate affinity, with high nucleotide exchange rates and a fairly low GTP hydrolysis rate (By similarity). It may play a role in control of the cell cycle, stress response, ribosome biogenesis and in those bacteria that undergo differentiation, in morphogenesis control	1	0.000383289
S. longicornis	Catalyzes the conversion of oxaloacetate (OAA) to phosphoenolpyruvate (PEP), the rate-limiting step in the metabolic pathway that produces glucose from lactate and other precursors derived from the citric acid cycle (By similarity)	1	0.000383289
S. longicornis	Binds as a heterodimer with protein S6 to the central domain of the 16S rRNA, where it helps stabilize the platform of the 30S subunit (By similarity)	1	0.000383289
S. longicornis	Cytochrome C oxidase assembly protein	1	0.000383289
S. longicornis	40S ribosomal protein S8	1	0.000383289
S. longicornis	cytoplasmic translation	1	0.000383289
S. longicornis	homogentisate 1,2-dioxygenase activity	1	0.000383289
S. longicornis	dCMP deaminase activity	1	0.000383289
S. longicornis	hydrolase family 2	1	0.000383289
S. longicornis	ATP synthase, subunit	1	0.000383289
S. longicornis	hydroxymethylglutaryl-CoA synthase activity	1	0.000383289
S. longicornis	Catalyzes the decarboxylation of orotidine 5'- monophosphate (OMP) to uridine 5'-monophosphate (UMP) (By similarity)	1	0.000383289
S. longicornis	ATP-binding protein	1	0.000383289
S. longicornis	Catalyzes the ferrous insertion into protoporphyrin IX (By similarity)	1	0.000383289
S. longicornis	Catalyzes a 2-step reaction, involving the ATP-dependent carboxylation of the covalently attached biotin in the first step and the transfer of the carboxyl group to pyruvate in the second (By similarity)	1	0.000383289
S. longicornis	asparaginase	1	0.000383289
S. longicornis	ESF1, nucleolar pre-rRNA processing protein, homolog (S. cerevisiae)	1	0.000383289
S. longicornis	AHA1, activator of heat shock 90kDa protein ATPase homolog	1	0.000383289
S. longicornis	eukaryotic translation initiation factor	1	0.000383289
S. longicornis	catalyzes the formation of 5-methyl-uridine at position	1	0.000383289
S. longicornis	Excises uracil residues from the DNA which can arise as a result of misincorporation of dUMP residues by DNA polymerase or due to deamination of cytosine (By similarity)	1	0.000383289
S. longicornis	BadF BadG BcrA BcrD	1	0.000383289
S. longicornis	amidinotransferase	1	0.000383289
S. longicornis	Catalyzes the formation of N(4)-acetylcytidine (ac(4)C) at the wobble position of tRNA(Met), by using acetyl-CoA as an acetyl donor and ATP (or GTP) (By similarity)	1	0.000383289
S. longicornis	Exodeoxyribonuclease III	1	0.000383289
S. longicornis	Catalyzes the formation of N(7)-methylguanine at position 46 (m7G46) in tRNA (By similarity)	1	0.000383289
S. longicornis	Exonuclease involved in the 3' processing of various precursor tRNAs. Initiates hydrolysis at the 3'-terminus of an RNA molecule and releases 5'-mononucleotides (By similarity)	1	0.000383289
S. longicornis	dienelactone hydrolase	1	0.000383289
S. longicornis	amine oxidase	1	0.000383289
S. longicornis	alanine racemase domain protein	1	0.000383289
S. longicornis	30s ribosomal protein S16	1	0.000383289
S. longicornis	dihydrofolate reductase activity	1	0.000383289
S. longicornis	Fibronectin-binding A domain protein	1	0.000383289
S. longicornis	dihydrolipoyl dehydrogenase	1	0.000383289
S. longicornis	Folylpolyglutamate synthase	1	0.000383289
S. longicornis	ARV1 homolog (S. cerevisiae)	1	0.000383289
S. longicornis	Formation of pseudouridine at positions 38, 39 and 40 in the anticodon stem and loop of transfer RNAs (By similarity)	1	0.000383289
S. longicornis	Binds to the 23S rRNA (By similarity)	1	0.000383289
S. longicornis	frataxin-like protein	1	0.000383289
S. longicornis	Diphosphomevalonate decarboxylase	1	0.000383289
S. longicornis	Catalyzes the reversible isomerization-deamination of glucosamine 6-phosphate (GlcN6P) to form fructose 6-phosphate (Fru6P) and ammonium ion (By similarity)	1	0.000383289
S. longicornis	Catalyzes the formation of S-adenosylmethionine from methionine and ATP	1	0.000383289
S. longicornis	Catalyzes the reversible oxidation of malate to oxaloacetate (By similarity)	1	0.000383289
S. longicornis	26S proteasome non-ATPase regulatory subunit	1	0.000383289
S. longicornis	Catalyzes a reversible aldol reaction between acetaldehyde and D-glyceraldehyde 3-phosphate to generate 2-deoxy- D-ribose 5-phosphate (By similarity)	1	0.000383289
S. longicornis	DNA polymerase alpha	1	0.000383289
S. longicornis	general transcription factor IIE, polypeptide 2, beta 34kDa	1	0.000383289
S. longicornis	Catalyzes the formation of the alpha-1,6-glucosidic linkages in glycogen by scission of a 1,4-alpha-linked oligosaccharide from growing alpha-1,4-glucan chains and the subsequent attachment of the oligosaccharide to the alpha-1,6 position (By similarity)	1	0.000383289
S. longicornis	germ cell associated 2 (haspin)	1	0.000383289
S. longicornis	5-formyltetrahydrofolate cyclo-ligase	1	0.000383289
S. longicornis	GlcNAc 6-P deacetylase	1	0.000383289
S. longicornis	DNA polymerase processivity factor activity	1	0.000383289
S. longicornis	glucose-6-phosphate isomerase activity	1	0.000383289
S. longicornis	Catalytic subunit of the tRNA-splicing ligase complex that acts by directly joining spliced tRNA halves to mature-sized tRNAs by incorporating the precursor-derived splice junction phosphate into the mature tRNA as a canonical 3',5'- phosphodiester. May act as a RNA ligase with broad substrate specificity, and may function toward other RNAs (By similarity)	1	0.000383289
S. longicornis	Glutaredoxin	1	0.000383289
S. longicornis	DNA repair protein	1	0.000383289
S. longicornis	glyceraldehyde3phosphate dehydrogenase	1	0.000383289
S. longicornis	DNA replication complex GINS protein	1	0.000383289
S. longicornis	Catalyzes the transfer of a phosphate group to glutamate to form glutamate 5-phosphate which rapidly cyclizes to 5- oxoproline (By similarity)	1	0.000383289
S. longicornis	DNA replication complex GINS protein psf2	1	0.000383289
S. longicornis	amino acids such as threonine, to avoid such errors, it has a posttransfer editing activity that hydrolyzes mischarged Thr-tRNA(Val) in a tRNA-dependent manner (By similarity)	1	0.000383289
S. longicornis	b-cell receptor-associated protein	1	0.000383289
S. longicornis	glyoxalase bleomycin resistance protein dioxygenase	1	0.000383289
S. longicornis	DNA-dependent RNA polymerase catalyzes the transcription of DNA into RNA using the four ribonucleoside triphosphates as substrates	1	0.000383289
S. longicornis	golgi transport	1	0.000383289
S. longicornis	alkyl hydroperoxide reductase	1	0.000383289
S. longicornis	GTP cyclohydrolase i	1	0.000383289
S. longicornis	DNA-directed DNA polymerase activity	1	0.000383289
S. longicornis	ATP-binding cassette, sub-family E	1	0.000383289
S. longicornis	Catalyzes the hydroxylation of the N(6)-(4-aminobutyl)- L-lysine intermediate to form hypusine, an essential post- translational modification only found in mature eIF-5A factor (By similarity)	1	0.000383289
S. longicornis	37S ribosomal protein RSM22	1	0.000383289
S. longicornis	dna-directed rna polymerase iii subunit	1	0.000383289
S. longicornis	H( )-stimulated, divalent metal cation uptake system (By similarity)	1	0.000383289
S. longicornis	Catalyzes the interconversion of 2-phosphoglycerate and 3-phosphoglycerate (By similarity)	1	0.000383289
S. longicornis	Catalyzes the addition and repair of the essential 3'- terminal CCA sequence in tRNAs without using a nucleic acid template. Adds these three nucleotides in the order of C, C, and A to the tRNA nucleotide-73, using CTP and ATP as substrates and producing inorganic pyrophosphate	1	0.000383289
S. longicornis	Allows the formation of correctly charged Asn-tRNA(Asn) or Gln-tRNA(Gln) through the transamidation of misacylated Asp- tRNA(Asn) or Glu-tRNA(Gln) in organisms which lack either or both of asparaginyl-tRNA or glutaminyl-tRNA synthetases. The reaction takes place in the presence of glutamine and ATP through an activated phospho-Asp-tRNA(Asn) or phospho-Glu-tRNA(Gln) (By similarity)	1	0.000383289
S. longicornis	CBS Domain protein	1	0.000383289
S. longicornis	26s proteasome regulatory subunit	1	0.000383289
S. longicornis	CCAAT enhancer binding protein (C EBP), zeta	1	0.000383289
S. longicornis	beta-galactosidase	1	0.000383289
S. longicornis	histidinol-phosphatase activity	1	0.000383289
S. longicornis	Domain-Containing protein	1	0.000383289
S. longicornis	Binds directly to 23S ribosomal RNA and is necessary for the in vitro assembly process of the 50S ribosomal subunit. It is not involved in the protein synthesizing functions of that subunit (By similarity)	1	0.000383289
S. longicornis	Catalyzes the methyl esterification of L-isoaspartyl residues in peptides and proteins that result from spontaneous decomposition of normal L-aspartyl and L-asparaginyl residues. It plays a role in the repair and or degradation of damaged proteins (By similarity)	1	0.000383289
S. longicornis	histone h2a	1	0.000383289
S. longicornis	Down-regulator of transcription 1, TBP-binding (Negative cofactor 2)	1	0.000383289
S. longicornis	Homocysteine s-methyltransferase	1	0.000383289
S. longicornis	alpha amylase, catalytic	1	0.000383289
S. longicornis	appr-1-p processing domain protein	1	0.000383289
S. longicornis	Catalyzes the methylthiolation of N6- (dimethylallyl)adenosine (i(6)A), leading to the formation of 2- methylthio-N6-(dimethylallyl)adenosine (ms(2)i(6)A) at position 37 in tRNAs that read codons beginning with uridine (By similarity)	1	0.000383289
S. longicornis	hydrolase activity, acting on glycosyl bonds	1	0.000383289
S. longicornis	Catalyzes the NADPH dependent reduction of L-gamma- glutamyl 5-phosphate into L-glutamate 5-semialdehyde and phosphate. The product spontaneously undergoes cyclization to form 1-pyrroline-5-carboxylate (By similarity)	1	0.000383289
S. longicornis	hydrolase family 65	1	0.000383289
S. longicornis	Catalyzes the oxidation of the C8 methyl side group on heme O porphyrin ring into a formyl group (By similarity)	1	0.000383289
S. longicornis	Hydrolyzes cAMP to 5'-AMP. Plays an important regulatory role in modulating the intracellular concentration of cAMP, thereby influencing cAMP-dependent processes (By similarity)	1	0.000383289
S. longicornis	Catalyzes the oxidative decarboxylation of 6- phosphogluconate to ribulose 5-phosphate and CO(2), with concomitant reduction of NADP to NADPH (By similarity)	1	0.000383289
S. longicornis	hypoxanthine phosphoribosyltransferase	1	0.000383289
S. longicornis	Electron transport protein SCO1 SenC	1	0.000383289
S. longicornis	Binds to 23S rRNA. Forms part of two intersubunit bridges in the 70S ribosome (By similarity)	1	0.000383289
S. longicornis	alpha beta hydrolase fold-3 domain protein	1	0.000383289
S. longicornis	inorganic phosphate transmembrane transporter activity	1	0.000383289
S. longicornis	Catalyzes the phosphorylation of NAD to NADP. Utilizes ATP and other nucleoside triphosphates as well as inorganic polyphosphate as a source of phosphorus (By similarity)	1	0.000383289
S. longicornis	Epimerase	1	0.000383289
S. longicornis	dinuclear metal center protein, YbgI	1	0.000383289
S. longicornis	Involved in peptide bond synthesis. Stimulates efficient translation and peptide-bond synthesis on native or reconstituted 70S ribosomes in vitro. Probably functions indirectly by altering the affinity of the ribosome for aminoacyl-tRNA, thus increasing their reactivity as acceptors for peptidyl transferase (By similarity)	1	0.000383289
S. longicornis	Decapping enzyme, scavenger	1	0.000383289
S. longicornis	Involved in targeting and insertion of nascent membrane proteins into the cytoplasmic membrane. Acts as a receptor for the complex formed by the signal recognition particle (SRP) and the ribosome-nascent chain (RNC)	1	0.000383289
S. longicornis	adenosine deaminase	1	0.000383289
S. longicornis	ADP-ribosylation Crystallin J1	1	0.000383289
